# Supplementary material for: Innate immune signatures to a partially-efficacious HIV vaccine predict correlates of HIV-1 infection risk
Source: PLoS Pathog. 2021 Mar 15;17(3):e1009363. doi: 10.1371/journal.ppat.1009363 (PMC7959397; doi:10.1371/journal.ppat.1009363)
Supplement: S3 Table — (XLSX) [file ppat.1009363.s013.xlsx]

## Sheet: Sheet2
Gene	Module count	Modules	Name	Day 1 (log2-FC)	Day 3 (log2-FC)	Day 7 (log2-FC)	Cluster	Day 1 DE?	Day 3 DE?	Day 7 DE?
OASL	5	IFNγ-mediated signaling (GO), Cellular response to IFNγ (GO), IFN-inducible, antiviral molecules (M3.1), IFNα response (Hallmark), IFNγ response (Hallmark)	2'-5'-oligoadenylate synthetase like(OASL)	1.65255	0.31033	0.117994	I	Yes	No	No
IRF7	5	IFNγ-mediated signaling (GO), Cellular response to IFNγ (GO), IFN-inducible, antiviral molecules (M3.1), IFNα response (Hallmark), IFNγ response (Hallmark)	interferon regulatory factor 7(IRF7)	1.18787	0.166601	0.086963	I	Yes	No	No
OAS2	4	IFNγ-mediated signaling (GO), Cellular response to IFNγ (GO), IFN-inducible, antiviral molecules (M3.1), IFNγ response (Hallmark)	2'-5'-oligoadenylate synthetase 2(OAS2)	1.30154	0.133804	0.0231097	I	Yes	No	No
IRF1	4	IFNγ-mediated signaling (GO), Cellular response to IFNγ (GO), IFNα response (Hallmark), IFNγ response (Hallmark)	interferon regulatory factor 1(IRF1)	0.845311	0.198371	0.0721043	I	Yes	No	No
TRIM21	4	IFNγ-mediated signaling (GO), Cellular response to IFNγ (GO), IFNα response (Hallmark), IFNγ response (Hallmark)	tripartite motif containing 21(TRIM21)	0.677856	0.251077	0.158495	I	Yes	No	No
STAT1	4	IFNγ-mediated signaling (GO), Cellular response to IFNγ (GO), IFN-inducible, antiviral molecules (M3.1), IFNγ response (Hallmark)	signal transducer and activator of transcription 1(STAT1)	1.11305	-0.106824	-0.172413	I	Yes	No	No
PML	4	IFNγ-mediated signaling (GO), Cellular response to IFNγ (GO), IFN-inducible, antiviral molecules (M3.1), IFNγ response (Hallmark)	promyelocytic leukemia(PML)	0.830752	0.23297	0.179655	I	Yes	No	No
FCGR1A	4	Cell cycle and transcription (M4.0), IFNγ-mediated signaling (GO), Cellular response to IFNγ (GO), IFNγ response (Hallmark)	Fc fragment of IgG receptor Ia(FCGR1A)	1.87057	0.239236	0.0529633	I	Yes	No	No
FCGR1B	4	TLR and inflammatory signaling (M16), Cell cycle and transcription (M4.0), IFNγ-mediated signaling (GO), Cellular response to IFNγ (GO)	Fc fragment of IgG receptor Ib(FCGR1B)	1.94963	0.206487	0.062023	I	Yes	No	No
TRIM5	4	IFNγ-mediated signaling (GO), Cellular response to IFNγ (GO), IFN-inducible, antiviral molecules (M3.1), IFNα response (Hallmark)	tripartite motif containing 5(TRIM5)	0.764845	0.0962248	0.0617369	I	Yes	No	No
OAS1	4	IFNγ-mediated signaling (GO), Cellular response to IFNγ (GO), IFN-inducible, antiviral molecules (M3.1), IFNα response (Hallmark)	2'-5'-oligoadenylate synthetase 1(OAS1)	1.3108	0.257252	-0.0125514	I	Yes	No	No
FPR1	4	TLR and inflammatory signaling (M16), Regulation of signal transduction (M3), Cell cycle and transcription (M4.0), IFNγ response (Hallmark)	formyl peptide receptor 1(FPR1)	0.83781	0.156963	0.0949888	I	Yes	No	No
IRF9	4	IFNγ-mediated signaling (GO), Cellular response to IFNγ (GO), IFNα response (Hallmark), IFNγ response (Hallmark)	interferon regulatory factor 9(IRF9)	0.821042	0.400747	0.237307	I	Yes	No	No
TRIM25	4	IFNγ-mediated signaling (GO), Cellular response to IFNγ (GO), IFNα response (Hallmark), IFNγ response (Hallmark)	tripartite motif containing 25(TRIM25)	0.632405	0.164876	0.250722	I	Yes	No	No
OAS3	4	IFNγ-mediated signaling (GO), Cellular response to IFNγ (GO), IFN-inducible, antiviral molecules (M3.1), IFNγ response (Hallmark)	2'-5'-oligoadenylate synthetase 3(OAS3)	1.74371	0.22201	0.0499096	I	Yes	No	No
GBP2	3	IFNγ-mediated signaling (GO), Cellular response to IFNγ (GO), IFNα response (Hallmark)	guanylate binding protein 2(GBP2)	0.787274	0.0925517	-0.0245833	I	Yes	No	No
SP110	3	IFN-inducible, antiviral molecules (M3.1), IFNα response (Hallmark), IFNγ response (Hallmark)	SP110 nuclear body protein(SP110)	0.555077	0.137914	-0.00642538	I	Yes	No	No
TRIM22	3	IFNγ-mediated signaling (GO), Cellular response to IFNγ (GO), IFN-inducible, antiviral molecules (M3.1)	tripartite motif containing 22(TRIM22)	0.791619	0.0417905	-0.0545503	I	Yes	No	No
BST2	3	IFN-inducible, antiviral molecules (M3.1), IFNα response (Hallmark), IFNγ response (Hallmark)	bone marrow stromal cell antigen 2(BST2)	0.738731	0.0672686	0.00429748	I	Yes	No	No
TLR2	3	TLR and inflammatory signaling (M16), Regulation of signal transduction (M3), Cell cycle and transcription (M4.0)	toll like receptor 2(TLR2)	0.856348	0.228922	0.22414	I	Yes	No	No
TDRD7	3	IFN-inducible, antiviral molecules (M3.1), IFNα response (Hallmark), IFNγ response (Hallmark)	tudor domain containing 7(TDRD7)	0.866048	0.288156	0.204555	I	Yes	No	No
TAP1	3	IFN-inducible, antiviral molecules (M3.1), IFNα response (Hallmark), IFNγ response (Hallmark)	transporter 1, ATP binding cassette subfamily B member(TAP1)	0.662941	0.00464377	-0.0229593	I	Yes	No	No
CCRL2	3	Resting DC surface signature (S10), DC surface signature (S5), IFNα response (Hallmark)	C-C motif chemokine receptor like 2(CCRL2)	0.991778	0.876677	0.568254	I	Yes	Yes	No
STAT2	3	IFN-inducible, antiviral molecules (M3.1), IFNα response (Hallmark), IFNγ response (Hallmark)	signal transducer and activator of transcription 2(STAT2)	1.10609	0.17933	0.0408856	I	Yes	No	No
HPSE	3	Regulation of signal transduction (M3), Cell cycle and transcription (M4.0), Immune-related surface molecules (M2.10)	heparanase(HPSE)	0.668454	0.00143339	-0.07639	I	Yes	No	No
LY6E	3	IFN-inducible, antiviral molecules (M3.1), IFNα response (Hallmark), IFNγ response (Hallmark)	lymphocyte antigen 6 complex, locus E(LY6E)	0.916763	0.138725	-0.0254823	I	Yes	No	No
PLSCR1	3	IFN-inducible, antiviral molecules (M3.1), IFNα response (Hallmark), IFNγ response (Hallmark)	phospholipid scramblase 1(PLSCR1)	1.2225	0.0542028	0.0218023	I	Yes	No	No
HERC6	3	IFN-inducible, antiviral molecules (M3.1), IFNα response (Hallmark), IFNγ response (Hallmark)	HECT and RLD domain containing E3 ubiquitin protein ligase family member 6(HERC6)	0.692822	0.0558903	-0.037842	I	Yes	No	No
LAP3	3	IFN-inducible, antiviral molecules (M3.1), IFNα response (Hallmark), IFNγ response (Hallmark)	leucine aminopeptidase 3(LAP3)	1.5537	0.0555607	-0.10017	I	Yes	No	No
GBP1	3	IFNγ-mediated signaling (GO), Cellular response to IFNγ (GO), IFN-inducible, antiviral molecules (M3.1)	guanylate binding protein 1(GBP1)	1.71249	0.232299	0.0649161	I	Yes	No	No
EIF2AK2	3	IFN-inducible, antiviral molecules (M3.1), IFNα response (Hallmark), IFNγ response (Hallmark)	eukaryotic translation initiation factor 2 alpha kinase 2(EIF2AK2)	0.986245	0.0605672	0.0250742	I	Yes	No	No
EPSTI1	3	IFN-inducible, antiviral molecules (M3.1), IFNα response (Hallmark), IFNγ response (Hallmark)	epithelial stromal interaction 1(EPSTI1)	1.33074	0.156905	-0.0875781	I	Yes	No	No
RSAD2	3	IFN-inducible, antiviral molecules (M3.1), IFNα response (Hallmark), IFNγ response (Hallmark)	radical S-adenosyl methionine domain containing 2(RSAD2)	2.56481	0.568901	0.146295	I	Yes	Yes	No
IFI35	3	IFN-inducible, antiviral molecules (M3.1), IFNα response (Hallmark), IFNγ response (Hallmark)	interferon induced protein 35(IFI35)	1.20994	0.110131	0.0210114	I	Yes	No	No
IFI44	3	IFN-inducible, antiviral molecules (M3.1), IFNα response (Hallmark), IFNγ response (Hallmark)	interferon induced protein 44(IFI44)	1.74657	0.302888	0.0450433	I	Yes	No	No
JAK2	3	IFNγ-mediated signaling (GO), Cellular response to IFNγ (GO), IFNγ response (Hallmark)	Janus kinase 2(JAK2)	0.76387	0.0749505	0.0120574	I	Yes	No	No
IFI44L	3	IFN-inducible, antiviral molecules (M3.1), IFNα response (Hallmark), IFNγ response (Hallmark)	interferon induced protein 44 like(IFI44L)	2.05768	0.547483	0.0696945	I	Yes	No	No
IFIH1	3	IFN-inducible, antiviral molecules (M3.1), IFNα response (Hallmark), IFNγ response (Hallmark)	interferon induced with helicase C domain 1(IFIH1)	1.05472	0.281399	0.160616	I	Yes	No	No
IFIT2	3	IFN-inducible, antiviral molecules (M3.1), IFNα response (Hallmark), IFNγ response (Hallmark)	interferon induced protein with tetratricopeptide repeats 2(IFIT2)	2.59652	0.446696	0.180174	I	Yes	No	No
IFIT3	3	IFN-inducible, antiviral molecules (M3.1), IFNα response (Hallmark), IFNγ response (Hallmark)	interferon induced protein with tetratricopeptide repeats 3(IFIT3)	2.62099	0.555326	0.156205	I	Yes	No	No
IFITM3	3	IFN-inducible, antiviral molecules (M3.1), IFNα response (Hallmark), IFNγ response (Hallmark)	interferon induced transmembrane protein 3(IFITM3)	1.3385	0.52639	0.00907712	I	Yes	Yes	No
IL15	3	Immune-related surface molecules (M2.10), IFNα response (Hallmark), IFNγ response (Hallmark)	interleukin 15(IL15)	0.789692	0.129568	-0.0443818	I	Yes	No	No
FGL2	3	Cell cycle and transcription (M4.0), Immune-related surface molecules (M2.10), IFNγ response (Hallmark)	fibrinogen like 2(FGL2)	0.785467	0.0802745	-0.105444	I	Yes	No	No
CXCL10	3	IFN-inducible, antiviral molecules (M3.1), IFNα response (Hallmark), IFNγ response (Hallmark)	C-X-C motif chemokine ligand 10(CXCL10)	2.96	0.063023	-0.452828	I	Yes	No	No
MX1	3	IFN-inducible, antiviral molecules (M3.1), IFNα response (Hallmark), IFNγ response (Hallmark)	MX dynamin like GTPase 1(MX1)	1.91621	0.189567	0.056916	I	Yes	No	No
UBE2L6	3	IFN-inducible, antiviral molecules (M3.1), IFNα response (Hallmark), IFNγ response (Hallmark)	ubiquitin conjugating enzyme E2 L6(UBE2L6)	0.947558	-0.0327734	-0.153108	I	Yes	No	No
MT2A	3	IFNγ-mediated signaling (GO), Cellular response to IFNγ (GO), IFNγ response (Hallmark)	metallothionein 2A(MT2A)	0.640804	0.175659	-0.0171769	I	Yes	No	No
PARP14	3	IFN-inducible, antiviral molecules (M3.1), IFNα response (Hallmark), IFNγ response (Hallmark)	poly(ADP-ribose) polymerase family member 14(PARP14)	1.09712	0.196469	0.183751	I	Yes	No	No
NMI	3	IFN-inducible, antiviral molecules (M3.1), IFNα response (Hallmark), IFNγ response (Hallmark)	N-myc and STAT interactor(NMI)	0.756024	0.00985283	-0.069364	I	Yes	No	No
CCR1	2	Regulation of signal transduction (M3), Cell cycle and transcription (M4.0)	C-C motif chemokine receptor 1(CCR1)	1.53535	0.581057	0.477765	I	Yes	Yes	No
PARP12	2	IFNα response (Hallmark), IFNγ response (Hallmark)	poly(ADP-ribose) polymerase family member 12(PARP12)	0.79539	0.0883597	-0.0282973	I	Yes	No	No
S100A12	2	Regulation of signal transduction (M3), Cell cycle and transcription (M4.0)	S100 calcium binding protein A12(S100A12)	0.602884	-0.188501	-0.066155	I	Yes	No	No
SUCNR1	2	Resting DC surface signature (S10), DC surface signature (S5)	succinate receptor 1(SUCNR1)	0.660934	0.490621	0.23539	I	Yes	No	No
CD274	2	DC surface signature (S5), IFNγ response (Hallmark)	CD274 molecule(CD274)	0.545162	0.0899444	0.083816	I	Yes	No	No
RTP4	2	IFNα response (Hallmark), IFNγ response (Hallmark)	receptor transporter protein 4(RTP4)	0.931039	0.425376	0.265765	I	Yes	No	No
P2RY6	2	Resting DC surface signature (S10), DC surface signature (S5)	pyrimidinergic receptor P2Y6(P2RY6)	0.844409	0.58256	0.0361737	I	Yes	No	No
LILRB3	2	TLR and inflammatory signaling (M16), Cell cycle and transcription (M4.0)	leukocyte immunoglobulin like receptor B3(LILRB3)	0.623533	0.254384	0.0646436	I	Yes	No	No
SAMD9	2	IFN-inducible, antiviral molecules (M3.1), IFNα response (Hallmark)	sterile alpha motif domain containing 9(SAMD9)	0.613831	0.0672699	0.0244464	I	Yes	No	No
CCL2	2	Cellular response to IFNγ (GO), IFNγ response (Hallmark)	C-C motif chemokine ligand 2(CCL2)	3.72351	0.740164	0.503045	I	Yes	No	No
MX2	2	IFN-inducible, antiviral molecules (M3.1), IFNγ response (Hallmark)	MX dynamin like GTPase 2(MX2)	1.41067	0.185498	0.0530571	I	Yes	No	No
TFEC	2	Cell cycle and transcription (M4.0), Immune-related surface molecules (M2.10)	transcription factor EC(TFEC)	1.15424	0.341744	0.227851	I	Yes	No	No
JAG1	2	Resting DC surface signature (S10), DC surface signature (S5)	jagged 1(JAG1)	0.598628	0.332331	0.441918	I	Yes	No	No
WARS	2	IFNα response (Hallmark), IFNγ response (Hallmark)	tryptophanyl-tRNA synthetase(WARS)	1.07273	0.0854595	-0.170709	I	Yes	No	No
WDFY3	2	TLR and inflammatory signaling (M16), Cell cycle and transcription (M4.0)		0.50688	0.226473	0.172025	I	Yes	No	No
STAB1	2	Resting DC surface signature (S10), Cell cycle and transcription (M4.0)	stabilin 1(STAB1)	0.802803	0.394748	0.488647	I	Yes	No	No
SLC1A3	2	Resting DC surface signature (S10), DC surface signature (S5)	solute carrier family 1 member 3(SLC1A3)	1.24826	0.62837	0.588094	I	Yes	No	No
SAMD9L	2	IFNα response (Hallmark), IFNγ response (Hallmark)	sterile alpha motif domain containing 9 like(SAMD9L)	1.01451	0.0465539	-0.022161	I	Yes	No	No
DHX58	2	IFNα response (Hallmark), IFNγ response (Hallmark)	DExH-box helicase 58(DHX58)	0.857964	0.128047	-0.0585206	I	Yes	No	No
SLC27A3	2	Resting DC surface signature (S10), Immune-related surface molecules (M2.10)		0.594451	0.201647	0.0215519	I	Yes	No	No
CYBB	2	Cell cycle and transcription (M4.0), Immune-related surface molecules (M2.10)	cytochrome b-245 beta chain(CYBB)	0.69545	0.105146	-0.0110611	I	Yes	No	No
DDX58	2	IFN-inducible, antiviral molecules (M3.1), IFNγ response (Hallmark)	DExD/H-box helicase 58(DDX58)	0.976558	0.101409	-0.00725557	I	Yes	No	No
DDX60	2	IFNα response (Hallmark), IFNγ response (Hallmark)	DExD/H-box helicase 60(DDX60)	0.897187	0.0667416	-0.0427672	I	Yes	No	No
PSME2	2	IFNα response (Hallmark), IFNγ response (Hallmark)	proteasome activator subunit 2(PSME2)	0.611724	-0.0183242	-0.116809	I	Yes	No	No
LHFPL2	2	Resting DC surface signature (S10), DC surface signature (S5)	lipoma HMGIC fusion partner-like 2(LHFPL2)	0.903757	0.255669	0.209587	I	Yes	No	No
CXCL11	2	IFNα response (Hallmark), IFNγ response (Hallmark)	C-X-C motif chemokine ligand 11(CXCL11)	2.07773	0.596502	-0.132993	I	Yes	No	No
PRRG4	2	DC surface signature (S5), Immune-related surface molecules (M2.10)	proline rich and Gla domain 4(PRRG4)	0.7115	0.0585774	0.0413014	I	Yes	No	No
TLR4	2	TLR and inflammatory signaling (M16), Cell cycle and transcription (M4.0)	toll like receptor 4(TLR4)	0.746371	0.213625	0.0969432	I	Yes	No	No
SLCO2B1	2	Resting DC surface signature (S10), DC surface signature (S5)	solute carrier organic anion transporter family member 2B1(SLCO2B1)	0.32773	0.97355	0.44189	I	No	Yes	No
USP18	2	IFNα response (Hallmark), IFNγ response (Hallmark)	ubiquitin specific peptidase 18(USP18)	1.50068	0.0955784	0.0103205	I	Yes	No	No
SLAMF8	2	Resting DC surface signature (S10), DC surface signature (S5)	SLAM family member 8(SLAMF8)	0.99571	0.249019	-0.00700228	I	Yes	No	No
SERPING1	2	IFN-inducible, antiviral molecules (M3.1), IFNγ response (Hallmark)	serpin family G member 1(SERPING1)	2.63124	0.658695	0.0991118	I	Yes	Yes	No
SECTM1	2	Cell cycle and transcription (M4.0), IFNγ response (Hallmark)	secreted and transmembrane 1(SECTM1)	1.094	0.305692	-0.00892428	I	Yes	No	No
CMPK2	2	IFNα response (Hallmark), IFNγ response (Hallmark)	cytidine/uridine monophosphate kinase 2(CMPK2)	2.25861	0.198313	0.0566057	I	Yes	No	No
KMO	2	Resting DC surface signature (S10), DC surface signature (S5)	kynurenine 3-monooxygenase(KMO)	0.608877	0.285721	-0.0897871	I	Yes	No	No
CLDN23	2	Resting DC surface signature (S10), DC surface signature (S5)	claudin 23(CLDN23)	0.939868	0.299532	0.364118	I	Yes	No	No
LILRA6	2	TLR and inflammatory signaling (M16), Cell cycle and transcription (M4.0)	leukocyte immunoglobulin like receptor A6(LILRA6)	0.636181	0.294805	0.0664405	I	Yes	No	No
IL15RA	2	IFN-inducible, antiviral molecules (M3.1), IFNγ response (Hallmark)	interleukin 15 receptor subunit alpha(IL15RA)	0.738346	0.346269	0.141407	I	Yes	No	No
FZD5	2	Resting DC surface signature (S10), DC surface signature (S5)	frizzled class receptor 5(FZD5)	0.912821	0.0941921	0.330656	I	Yes	No	No
GBP4	2	IFNα response (Hallmark), IFNγ response (Hallmark)	guanylate binding protein 4(GBP4)	0.929364	0.0153176	-0.0820194	I	Yes	No	No
PARP9	2	IFN-inducible, antiviral molecules (M3.1), IFNα response (Hallmark)	poly(ADP-ribose) polymerase family member 9(PARP9)	1.38893	0.155693	0.0348021	I	Yes	No	No
IFNGR2	2	IFNγ-mediated signaling (GO), Cellular response to IFNγ (GO)	interferon gamma receptor 2 (interferon gamma transducer 1)(IFNGR2)	0.640295	0.18773	0.122507	I	Yes	No	No
IFNG	2	IFNγ-mediated signaling (GO), Cellular response to IFNγ (GO)	interferon gamma(IFNG)	-0.498154	-0.648287	-0.429479	IV	No	Yes	No
GCH1	2	IFN-inducible, antiviral molecules (M3.1), IFNγ response (Hallmark)	GTP cyclohydrolase 1(GCH1)	0.93873	0.0915229	0.0176677	I	Yes	No	No
IGSF6	2	Resting DC surface signature (S10), Cell cycle and transcription (M4.0)	immunoglobulin superfamily member 6(IGSF6)	0.657822	0.366029	0.100527	I	Yes	No	No
TNFSF10	2	IFN-inducible, antiviral molecules (M3.1), IFNγ response (Hallmark)	tumor necrosis factor superfamily member 10(TNFSF10)	1.41785	0.304051	0.0268788	I	Yes	No	No
TRAFD1	2	IFNα response (Hallmark), IFNγ response (Hallmark)	TRAF-type zinc finger domain containing 1(TRAFD1)	0.56398	0.0714604	-0.0305083	I	Yes	No	No
TMEM51	2	Resting DC surface signature (S10), DC surface signature (S5)	transmembrane protein 51(TMEM51)	0.844407	0.247803	-0.00137909	I	Yes	No	No
BATF2	2	IFNα response (Hallmark), IFNγ response (Hallmark)	basic leucine zipper ATF-like transcription factor 2(BATF2)	2.10192	0.87873	0.343011	I	Yes	Yes	No
IL1RN	2	Regulation of signal transduction (M3), Cell cycle and transcription (M4.0)	interleukin 1 receptor antagonist(IL1RN)	1.22981	0.109935	0.0468078	I	Yes	No	No
ISG15	2	IFNα response (Hallmark), IFNγ response (Hallmark)	ISG15 ubiquitin-like modifier(ISG15)	1.97614	0.124406	-0.0373231	I	Yes	No	No
IFI27	2	IFNα response (Hallmark), IFNγ response (Hallmark)	interferon alpha inducible protein 27(IFI27)	1.02733	1.53657	1.0905	I	Yes	Yes	Yes
ITPRIPL2	2	Resting DC surface signature (S10), DC surface signature (S5)	inositol 1,4,5-trisphosphate receptor interacting protein like 2(ITPRIPL2)	0.741172	0.437083	0.371224	I	Yes	No	No
HSPA6	2	TLR and inflammatory signaling (M16), Cell cycle and transcription (M4.0)	heat shock protein family A (Hsp70) member 6(HSPA6)	0.987312	0.61061	0.386896	I	Yes	Yes	No
TRIM34	2	IFNγ-mediated signaling (GO), Cellular response to IFNγ (GO)	tripartite motif containing 34(TRIM34)	0.602358	0.106302	-0.01489	I	Yes	No	No
NOD2	2	Regulation of signal transduction (M3), Cell cycle and transcription (M4.0)	nucleotide binding oligomerization domain containing 2(NOD2)	0.675449	0.412996	0.267353	I	Yes	No	No
TLR8	2	TLR and inflammatory signaling (M16), Cell cycle and transcription (M4.0)	toll like receptor 8(TLR8)	0.753412	0.31505	0.12589	I	Yes	No	No
TNFAIP2	2	Cell cycle and transcription (M4.0), IFNγ response (Hallmark)	TNF alpha induced protein 2(TNFAIP2)	0.668331	0.333808	0.194177	I	Yes	No	No
GLT1D1	1	Cell cycle and transcription (M4.0)	glycosyltransferase 1 domain containing 1(GLT1D1)	0.572967	0.077781	-0.00504841	I	Yes	No	No
KYNU	1	Cell cycle and transcription (M4.0)	kynureninase(KYNU)	0.635654	0.141663	-0.0866766	I	Yes	No	No
DYSF	1	TLR and inflammatory signaling (M16)	dysferlin(DYSF)	1.07487	0.242082	0.229496	I	Yes	No	No
E2F2	1	Cell cycle and transcription (M4.0)	E2F transcription factor 2(E2F2)	0.137952	0.330052	0.68994	I	No	No	Yes
GMPR	1	IFNα response (Hallmark)	guanosine monophosphate reductase(GMPR)	0.687416	0.143979	0.599479	I	Yes	No	Yes
DTX3L	1	IFN-inducible, antiviral molecules (M3.1)	deltex E3 ubiquitin ligase 3L(DTX3L)	1.00272	0.12368	0.143989	I	Yes	No	No
FOXM1	1	Cell cycle and transcription (M4.0)	forkhead box M1(FOXM1)	-0.121513	-0.0648212	0.711411	II	No	No	Yes
SIGLEC1	1	DC surface signature (S5)	sialic acid binding Ig like lectin 1(SIGLEC1)	2.08769	1.01799	0.188506	I	Yes	Yes	No
SIGLEC9	1	TLR and inflammatory signaling (M16)	sialic acid binding Ig like lectin 9(SIGLEC9)	0.620855	0.291372	0.192494	I	Yes	No	No
LAMP3	1	IFNα response (Hallmark)	lysosomal associated membrane protein 3(LAMP3)	1.01564	-0.182351	-0.0467471	I	Yes	No	No
VAMP5	1	IFNγ response (Hallmark)	vesicle associated membrane protein 5(VAMP5)	0.63111	0.0187187	-0.168108	I	Yes	No	No
NCF1C	1	Cell cycle and transcription (M4.0)	neutrophil cytosolic factor 1C pseudogene(NCF1C)	0.772116	0.189714	0.0862452	I	Yes	No	No
APOBEC3A	1	Cell cycle and transcription (M4.0)	apolipoprotein B mRNA editing enzyme catalytic subunit 3A(APOBEC3A)	1.92655	0.386892	-0.0463562	I	Yes	No	No
LGALS9	1	Cellular response to IFNγ (GO)	galectin 9(LGALS9)	0.693718	0.10627	-0.0885446	I	Yes	No	No
IFIT1	1	IFNγ response (Hallmark)	interferon induced protein with tetratricopeptide repeats 1(IFIT1)	2.77836	0.652157	0.224236	I	Yes	Yes	No
NFE2	1	TLR and inflammatory signaling (M16)	nuclear factor, erythroid 2(NFE2)	0.532288	0.292554	0.446079	I	Yes	No	No
SLC24A4	1	Immune-related surface molecules (M2.10)	solute carrier family 24 member 4(SLC24A4)	0.557687	0.35777	0.198044	I	Yes	No	No
HERC5	1	IFN-inducible, antiviral molecules (M3.1)	HECT and RLD domain containing E3 ubiquitin protein ligase 5(HERC5)	1.741	0.0492531	-0.00369789	I	Yes	No	No
IDO1	1	IFNγ response (Hallmark)	indoleamine 2,3-dioxygenase 1(IDO1)	0.804595	-0.341693	-0.169135	I	Yes	No	No
DMXL2	1	Cell cycle and transcription (M4.0)	Dmx like 2(DMXL2)	0.520108	0.316965	0.125916	I	Yes	No	No
ETV7	1	IFN-inducible, antiviral molecules (M3.1)	ETS variant 7(ETV7)	2.10629	-0.00936926	-0.05125	I	Yes	No	No
RBM47	1	Cell cycle and transcription (M4.0)	RNA binding motif protein 47(RBM47)	0.637847	0.112186	0.214941	I	Yes	No	No
NCAPG	1	Cell cycle and transcription (M4.0)	non-SMC condensin I complex subunit G(NCAPG)	0.204002	0.241792	0.93044	II	No	No	Yes
FPR3	1	DC surface signature (S5)	formyl peptide receptor 3(FPR3)	0.764784	0.750883	0.100116	I	Yes	Yes	No
FGD4	1	Regulation of signal transduction (M3)	FYVE, RhoGEF and PH domain containing 4(FGD4)	0.634483	0.584842	0.353822	I	Yes	Yes	No
VRK2	1	IFN-inducible, antiviral molecules (M3.1)	vaccinia related kinase 2(VRK2)	0.602845	0.108499	-0.0465174	I	Yes	No	No
RIN2	1	Cell cycle and transcription (M4.0)	Ras and Rab interactor 2(RIN2)	0.841297	0.509021	0.374836	I	Yes	No	No
FCGR2C	1	TLR and inflammatory signaling (M16)	Fc fragment of IgG receptor IIc (gene/pseudogene)(FCGR2C)	0.653253	0.541431	0.208722	I	Yes	No	No
FCGR2A	1	Cell cycle and transcription (M4.0)	Fc fragment of IgG receptor IIa(FCGR2A)	0.796039	0.193446	0.0339502	I	Yes	No	No
P2RY13	1	TLR and inflammatory signaling (M16)	purinergic receptor P2Y13(P2RY13)	0.824756	0.399167	0.322486	I	Yes	No	No
NAMPT	1	IFNγ response (Hallmark)	nicotinamide phosphoribosyltransferase(NAMPT)	0.679903	0.0667331	0.0680339	I	Yes	No	No
XAF1	1	IFNγ response (Hallmark)	XIAP associated factor 1(XAF1)	1.01581	0.0657645	-0.203937	I	Yes	No	No
FBXO6	1	IFN-inducible, antiviral molecules (M3.1)	F-box protein 6(FBXO6)	0.817312	0.0113076	-0.0758593	I	Yes	No	No
RRM2	1	Cell cycle and transcription (M4.0)	ribonucleotide reductase regulatory subunit M2(RRM2)	-0.00878169	-0.0733106	0.716235	II	No	No	Yes
MYOF	1	Cell cycle and transcription (M4.0)	myoferlin(MYOF)	0.828756	0.360204	-0.104432	I	Yes	No	No
KCNJ2	1	TLR and inflammatory signaling (M16)	potassium voltage-gated channel subfamily J member 2(KCNJ2)	1.34695	1.18186	1.15566	I	Yes	Yes	Yes
SCARB2	1	Immune-related surface molecules (M2.10)	scavenger receptor class B member 2(SCARB2)	0.620937	0.0221003	-0.128561	I	Yes	No	No
KCTD12	1	Cell cycle and transcription (M4.0)		0.57458	0.0583786	0.103705	I	Yes	No	No
NCF1	1	Cell cycle and transcription (M4.0)	neutrophil cytosolic factor 1(NCF1)	0.876976	0.153983	0.0682474	I	Yes	No	No
FAM46A	1	IFNα response (Hallmark)	family with sequence similarity 46 member A(FAM46A)	0.750433	0.159652	0.151167	I	Yes	No	No
S100A9	1	Cell cycle and transcription (M4.0)	S100 calcium binding protein A9(S100A9)	0.737373	-0.0489307	0.0630148	I	Yes	No	No
FAM198B	1	Cell cycle and transcription (M4.0)	family with sequence similarity 198 member B(FAM198B)	0.757372	-0.0549117	-0.00483217	I	Yes	No	No
RGL1	1	Regulation of signal transduction (M3)	ral guanine nucleotide dissociation stimulator like 1(RGL1)	1.28859	0.34272	0.160476	I	Yes	No	No
GBP5	1	Cellular response to IFNγ (GO)	guanylate binding protein 5(GBP5)	0.824686	0.200426	0.123814	I	Yes	No	No
GCA	1	Cell cycle and transcription (M4.0)	grancalcin(GCA)	0.6126	-0.0508824	0.0235227	I	Yes	No	No
KIF2C	1	Cell cycle and transcription (M4.0)		0.102887	0.0723325	0.770729	II	No	No	Yes
FPR2	1	TLR and inflammatory signaling (M16)	formyl peptide receptor 2(FPR2)	1.18815	0.567336	0.378795	I	Yes	Yes	No
VCAN	1	Cell cycle and transcription (M4.0)	versican(VCAN)	0.623904	0.00164666	0.0577043	I	Yes	No	No
KIFC1	1	Cell cycle and transcription (M4.0)	kinesin family member C1(KIFC1)	0.00639531	0.163294	0.637292	II	No	No	Yes
KCNJ15	1	TLR and inflammatory signaling (M16)	potassium voltage-gated channel subfamily J member 15(KCNJ15)	0.821728	0.279433	0.386219	I	Yes	No	No
MSR1	1	DC surface signature (S5)	macrophage scavenger receptor 1(MSR1)	1.15015	0.334145	-0.199876	I	Yes	No	No
SLC31A2	1	Cell cycle and transcription (M4.0)	solute carrier family 31 member 2(SLC31A2)	1.01208	0.28111	0.00247674	I	Yes	No	No
CFB	1	IFNγ response (Hallmark)	complement factor B(CFB)	0.964677	0.291189	0.0382084	I	Yes	No	No
CACNA1A	1	IFN-inducible, antiviral molecules (M3.1)	calcium voltage-gated channel subunit alpha1 A(CACNA1A)	0.818898	0.150683	0.0870913	I	Yes	No	No
TLR1	1	TLR and inflammatory signaling (M16)	toll like receptor 1(TLR1)	0.730911	0.403352	0.178318	I	Yes	No	No
CYP1B1	1	Cell cycle and transcription (M4.0)	cytochrome P450 family 1 subfamily B member 1(CYP1B1)	0.689701	0.118142	0.243468	I	Yes	No	No
CASP7	1	IFNγ response (Hallmark)	caspase 7(CASP7)	0.582577	0.0691994	-0.0905251	I	Yes	No	No
TICAM2	1	Immune-related surface molecules (M2.10)	toll like receptor adaptor molecule 2(TICAM2)	0.975927	0.0780301	-0.0579562	I	Yes	No	No
PLA2G4A	1	IFNγ response (Hallmark)	phospholipase A2 group IVA(PLA2G4A)	0.852174	0.373963	0.355821	I	Yes	No	No
CCL20	1	Cellular response to IFNγ (GO)	C-C motif chemokine ligand 20(CCL20)	0.746036	0.629324	0.0208996	I	Yes	No	No
CCL8	1	Cellular response to IFNγ (GO)	C-C motif chemokine ligand 8(CCL8)	3.83323	-0.0693041	0.687996	I	Yes	No	No
CCNB2	1	Cell cycle and transcription (M4.0)	cyclin B2(CCNB2)	0.114701	-0.0117774	0.741181	II	No	No	Yes
TYMP	1	Cell cycle and transcription (M4.0)	thymidine phosphorylase(TYMP)	1.25355	0.228836	0.0722426	I	Yes	No	No
UBE2C	1	Cell cycle and transcription (M4.0)	ubiquitin conjugating enzyme E2 C(UBE2C)	-0.107758	0.0662186	0.817419	II	No	No	Yes
CD14	1	Cell cycle and transcription (M4.0)	CD14 molecule(CD14)	0.802148	-0.0217791	0.00601617	I	Yes	No	No
CD163	1	Cell cycle and transcription (M4.0)	CD163 molecule(CD163)	0.705913	0.115495	0.0558042	I	Yes	No	No
MARCKS	1	Cell cycle and transcription (M4.0)	myristoylated alanine rich protein kinase C substrate(MARCKS)	1.11688	0.0296163	-0.0323978	I	Yes	No	No
CD69	1	IFNγ response (Hallmark)	CD69 molecule(CD69)	-0.475259	-0.705866	-0.683148	III	No	No	Yes
PLK1	1	Cell cycle and transcription (M4.0)	polo like kinase 1(PLK1)	-0.079494	-0.165822	0.735352	II	No	No	Yes
MAFB	1	Cell cycle and transcription (M4.0)	MAF bZIP transcription factor B(MAFB)	1.10971	0.353249	0.193962	I	Yes	No	No
TLR7	1	TLR and inflammatory signaling (M16)	toll like receptor 7(TLR7)	1.17004	0.279551	0.116309	I	Yes	No	No
TMEM140	1	IFNα response (Hallmark)		0.551483	0.325648	0.323855	I	Yes	No	No
METTL7B	1	IFNγ response (Hallmark)	methyltransferase like 7B(METTL7B)	0.676106	0.600069	-0.304339	I	Yes	No	No
PDCD1LG2	1	DC surface signature (S5)	programmed cell death 1 ligand 2(PDCD1LG2)	0.884161	0.386634	0.0344468	I	Yes	No	No
APOBEC3B	1	Cell cycle and transcription (M4.0)	apolipoprotein B mRNA editing enzyme catalytic subunit 3B(APOBEC3B)	1.23415	0.197884	0.100748	I	Yes	No	No
APOL6	1	IFNγ response (Hallmark)	apolipoprotein L6(APOL6)	1.04553	0.276743	0.217896	I	Yes	No	No
ANKRD22	1	IFN-inducible, antiviral molecules (M3.1)	ankyrin repeat domain 22(ANKRD22)	2.7092	0.296692	0.268118	I	Yes	No	No
AQP9	1	TLR and inflammatory signaling (M16)	aquaporin 9(AQP9)	1.11098	0.170945	0.200982	I	Yes	No	No
TREX1	1	IFN-inducible, antiviral molecules (M3.1)	three prime repair exonuclease 1(TREX1)	0.613191	0.078469	-0.0180815	I	Yes	No	No
TPX2	1	Cell cycle and transcription (M4.0)	TPX2, microtubule nucleation factor(TPX2)	-0.101119	-0.158579	0.712795	II	No	No	Yes
ASGR2	1	Cell cycle and transcription (M4.0)	asialoglycoprotein receptor 2(ASGR2)	0.780732	0.182896	0.0335469	I	Yes	No	No
ATP1B2	1	DC surface signature (S5)	ATPase Na+/K+ transporting subunit beta 2(ATP1B2)	1.31945	0.483979	0.319143	I	Yes	No	No
MKI67	1	Cell cycle and transcription (M4.0)	marker of proliferation Ki-67(MKI67)	-0.190673	0.351844	1.01577	II	No	No	Yes
TOR1B	1	IFNγ response (Hallmark)	torsin family 1 member B(TOR1B)	0.844117	0.0342578	-0.0417259	I	Yes	No	No
TOP2A	1	Cell cycle and transcription (M4.0)	topoisomerase (DNA) II alpha(TOP2A)	-0.184875	-0.0919256	0.671116	II	No	No	Yes
MNDA	1	Cell cycle and transcription (M4.0)	myeloid cell nuclear differentiation antigen(MNDA)	0.716922	0.0693655	0.0597743	I	Yes	No	No
MLKL	1	Immune-related surface molecules (M2.10)	mixed lineage kinase domain like(MLKL)	0.726055	0.227454	0.118103	I	Yes	No	No
BIRC5	1	Cell cycle and transcription (M4.0)	baculoviral IAP repeat containing 5(BIRC5)	0.0323201	-0.147043	0.747054	II	No	No	Yes
TNFAIP6	1	IFNγ response (Hallmark)	TNF alpha induced protein 6(TNFAIP6)	1.00278	0.237203	0.108126	I	Yes	No	No
BPGM	1	IFNγ response (Hallmark)		0.0617707	0.206415	0.578932	I	No	No	Yes
CDC20	1	Cell cycle and transcription (M4.0)	cell division cycle 20(CDC20)	0.242948	-0.16619	0.680459	II	No	No	Yes
TK1	1	Cell cycle and transcription (M4.0)	thymidine kinase 1(TK1)	0.045494	-0.00267958	0.610552	II	No	No	Yes
LPCAT2	1	Resting DC surface signature (S10)	lysophosphatidylcholine acyltransferase 2(LPCAT2)	0.566902	-0.0196382	-0.0437899	I	Yes	No	No
LMNB1	1	Cell cycle and transcription (M4.0)	lamin B1(LMNB1)	0.889309	0.0962376	0.228944	I	Yes	No	No
SOD2	1	IFNγ response (Hallmark)	superoxide dismutase 2, mitochondrial(SOD2)	0.639517	0.0212646	0.0231053	I	Yes	No	No
AGRN	1	IFN-inducible, antiviral molecules (M3.1)	agrin(AGRN)	0.793935	0.360952	0.173242	I	Yes	No	No
CNP	1	IFNα response (Hallmark)		0.575658	0.103854	0.108491	I	Yes	No	No
SPAG5	1	Cell cycle and transcription (M4.0)	sperm associated antigen 5(SPAG5)	-0.0964743	0.0369785	0.62087	II	No	No	Yes
CXCL9	1	IFNγ response (Hallmark)	C-X-C motif chemokine ligand 9(CXCL9)	0.764962	0.204825	-0.517707	I	Yes	No	No
CLEC4E	1	Cell cycle and transcription (M4.0)	C-type lectin domain family 4 member E(CLEC4E)	0.823557	0.151398	0.0250383	I	Yes	No	No
SOX7	1	Regulation of signal transduction (M3)	SRY-box 7(SOX7)	0.621584	0.230317	0.237218	I	Yes	No	No
LMO2	1	Cell cycle and transcription (M4.0)	LIM domain only 2(LMO2)	0.697821	0.22797	0.0401367	I	Yes	No	No
SLC8A1	1	Immune-related surface molecules (M2.10)	solute carrier family 8 member A1(SLC8A1)	0.645309	0.254856	-0.0768695	I	Yes	No	No
RP11-197N18.2	0			-1.09057	0.333603	-0.015942	II	Yes	No	No
RP11-274B18.3	0			0.754285	0.502072	0.272735	I	Yes	No	No
RP11-244H3.1	0			-0.794821	-0.495137	-0.499291	II	Yes	No	No
PTPRU	0		protein tyrosine phosphatase, receptor type U(PTPRU)	0.656099	0.435547	0.082716	I	Yes	No	No
RP11-21K12.2	0			0.156525	0.807229	0.311626	II	No	Yes	No
RP11-20D14.6	0			-0.191108	0.223372	0.789007	I	No	No	Yes
RP11-198M15.1	0			0.71278	-0.0615883	0.112212	I	Yes	No	No
OSM	0		oncostatin M(OSM)	-0.516872	-0.76486	-0.658397	III	No	No	Yes
PTPRO	0		protein tyrosine phosphatase, receptor type O(PTPRO)	0.617071	0.504148	0.126475	I	Yes	No	No
RP11-153M7.3	0			0.74472	0.26836	-0.169069	I	Yes	No	No
RP11-104G3.7	0			-0.652164	0.172633	0.299137	II	Yes	No	No
RP11-147I3.1	0			0.917911	0.523198	0.502696	I	Yes	No	No
RP11-1319K7.1	0			0.704487	0.119421	-0.12422	I	Yes	No	No
PRR16	0		proline rich 16(PRR16)	1.2428	-0.13408	-0.0445462	I	Yes	No	No
RP11-1277A3.3	0			-0.736483	-0.540381	-0.424357	II	Yes	No	No
RP11-10L12.4	0			0.486185	0.130071	0.152995	I	Yes	No	No
RP11-10J5.1	0			1.65138	0.715708	0.287197	I	Yes	No	No
PROM1	0		prominin 1(PROM1)	-0.689784	-0.999606	-0.767353	II	No	Yes	No
RP11-276H19.4	0			0.56595	-0.0179601	0.158103	I	Yes	No	No
PCDHGB2	0		protocadherin gamma subfamily B, 2(PCDHGB2)	-0.62783	0.371211	0.297443	III	Yes	No	No
ODF3B	0		outer dense fiber of sperm tails 3B(ODF3B)	0.939554	0.21553	-0.0019287	I	Yes	No	No
PSTPIP2	0		proline-serine-threonine phosphatase interacting protein 2(PSTPIP2)	0.655293	-0.0809855	-0.193874	I	Yes	No	No
RP11-344P13.6	0			-0.715643	-0.559711	-0.356669	III	Yes	No	No
PCDH1	0		protocadherin 1(PCDH1)	-0.722142	-0.0836704	-0.296744	V	Yes	No	No
RP11-329A14.1	0			0.0464931	0.170365	0.590033	I	No	No	Yes
PSME2P6	0		proteasome activator subunit 2 pseudogene 6(PSME2P6)	0.621179	0.0302413	0.15889	I	Yes	No	No
RP11-295G20.2	0			0.66563	0.0932554	0.311433	I	Yes	No	No
PSME2P2	0		proteasome activator subunit 2 pseudogene 2(PSME2P2)	0.65481	-0.073307	-0.0887607	I	Yes	No	No
PRSS23	0		protease, serine 23(PRSS23)	-0.701709	-0.373317	-0.4108	IV	Yes	No	No
OLFML2B	0		olfactomedin like 2B(OLFML2B)	0.466719	0.600948	0.0475712	I	No	Yes	No
RP11-274E7.2	0			0.619758	-0.0385273	-0.133869	I	Yes	No	No
PCDHGA12	0		protocadherin gamma subfamily A, 12(PCDHGA12)	-0.880496	-0.318061	-0.327152	III	Yes	No	No
RP11-290H9.2	0			0.934283	0.414612	0.412228	I	Yes	No	No
OR2W3	0		olfactory receptor family 2 subfamily W member 3(OR2W3)	-0.017278	0.324221	1.04742	I	No	No	Yes
PTGES	0		prostaglandin E synthase(PTGES)	-0.57825	-0.388803	-0.601684	V	Yes	No	No
OR52K3P	0		olfactory receptor family 52 subfamily K member 3 pseudogene(OR52K3P)	0.838621	0.611651	0.349337	I	Yes	No	No
OSBP2	0		oxysterol binding protein 2(OSBP2)	0.0464008	0.382008	0.862754	I	No	No	Yes
PDGFD	0		platelet derived growth factor D(PDGFD)	-0.600716	-0.472305	-0.348597	IV	Yes	No	No
RP11-353K11.1	0			-0.784397	0.0475333	-0.33461	II	Yes	No	No
RP11-1036E20.7	0			1.01277	0.218544	-0.331634	I	Yes	No	No
POTEI	0		POTE ankyrin domain family member I(POTEI)	0.669228	0.313746	0.468916	I	Yes	No	No
RP1-30M3.5	0			0.858788	0.532979	0.29901	I	Yes	No	No
RASGEF1B	0			0.498507	0.169524	-0.0467271	I	Yes	No	No
RAB7B	0		RAB7B, member RAS oncogene family(RAB7B)	-0.683001	-0.353046	0.0159564	V	Yes	No	No
PIANP	0		PILR alpha associated neural protein(PIANP)	-0.633287	-0.351439	-0.293859	II	Yes	No	No
PIK3CDP1	0			0.824764	0.567132	0.618501	I	Yes	No	No
RIMBP3	0		RIMS binding protein 3(RIMBP3)	0.50942	1.23968	0.826485	I	No	Yes	No
PLEKHG7	0		pleckstrin homology and RhoGEF domain containing G7(PLEKHG7)	0.696625	0.0108035	-0.227614	I	Yes	No	No
RIBC1	0		RIB43A domain with coiled-coils 1(RIBC1)	-0.643427	0.0772785	0.03303	II	Yes	No	No
PNMA5	0		paraneoplastic Ma antigen family member 5(PNMA5)	-0.675014	-0.0356902	-0.785112	II	Yes	No	No
RASD1	0		ras related dexamethasone induced 1(RASD1)	-1.07353	-0.621361	-0.556226	III	Yes	No	No
PMS2P6	0		PMS1 homolog 2, mismatch repair system component pseudogene 6(PMS2P6)	-0.765642	-0.0336717	-0.369566	II	Yes	No	No
RAB39A	0		RAB39A, member RAS oncogene family(RAB39A)	1.19678	0.577851	0.438014	I	Yes	Yes	No
REM2	0		RRAD and GEM like GTPase 2(REM2)	-0.887341	-0.322393	-0.493348	II	Yes	No	No
PLEKHN1	0		pleckstrin homology domain containing N1(PLEKHN1)	0.608448	0.276826	0.188722	I	Yes	No	No
RHOQP3	0		ras homolog family member Q pseudogene 3(RHOQP3)	0.676511	0.504354	0.223881	I	Yes	No	No
RGS1	0		regulator of G-protein signaling 1(RGS1)	-0.166634	-0.637236	-0.683575	III	No	No	Yes
RGMA	0		repulsive guidance molecule family member a(RGMA)	0.758777	0.213617	0.296862	I	Yes	No	No
PACSIN1	0			-0.680611	-0.265732	-0.148043	V	Yes	No	No
PLSCR4	0		phospholipid scramblase 4(PLSCR4)	1.45358	0.297691	0.419346	I	Yes	No	No
PLPPR4	0		phospholipid phosphatase related 4(PLPPR4)	0.792817	0.597309	0.296532	I	Yes	No	No
RAB4B-EGLN2	0		RAB4B-EGLN2 readthrough (NMD candidate)(RAB4B-EGLN2)	0.685477	-0.328575	-0.131965	I	Yes	No	No
PNPT1P1	0		polyribonucleotide nucleotidyltransferase 1 pseudogene 1(PNPT1P1)	0.787743	-0.0682944	-0.202388	I	Yes	No	No
PRLR	0		prolactin receptor(PRLR)	1.05957	0.531496	0.558107	I	Yes	No	No
RN7SL2	0		RNA, 7SL, cytoplasmic 2(RN7SL2)	0.0848541	0.0448862	1.12067	II	No	No	Yes
PRDX3P2	0		peroxiredoxin 3 pseudogene 2(PRDX3P2)	0.58447	0.14363	0.100256	I	Yes	No	No
PRADC1P1	0			-0.636539	-0.0531674	-0.351243	V	Yes	No	No
PAK6	0		p21 (RAC1) activated kinase 6(PAK6)	-0.660041	-0.289937	-0.386716	IV	Yes	No	No
RP1-283E3.8	0			-0.782806	-0.131499	-0.517249	II	Yes	No	No
PODN	0		podocan(PODN)	-0.784498	-0.193881	-0.632721	IV	Yes	No	No
RP1-232L22__B.1	0			1.02168	-0.0423484	-0.026557	I	Yes	No	No
PDZK1IP1	0		PDZK1 interacting protein 1(PDZK1IP1)	0.00443955	0.158158	0.633341	I	No	No	Yes
RNF217	0		ring finger protein 217(RNF217)	0.630995	0.152169	0.187025	I	Yes	No	No
OTOF	0		otoferlin(OTOF)	0.925043	0.172571	-0.044422	I	Yes	No	No
P2RX7	0		purinergic receptor P2X 7(P2RX7)	0.607436	0.260818	0.0387215	I	Yes	No	No
PGGT1BP2	0			0.57302	0.488238	0.230197	I	Yes	No	No
RAB12	0		RAB12, member RAS oncogene family(RAB12)	0.571838	0.41062	0.190436	I	Yes	No	No
RN7SL1	0		RNA, 7SL, cytoplasmic 1(RN7SL1)	0.0120282	0.0758195	1.08159	II	No	No	Yes
PHBP9	0		prohibitin pseudogene 9(PHBP9)	0.640664	0.289692	0.248006	I	Yes	No	No
PHLDB1	0		pleckstrin homology like domain family B member 1(PHLDB1)	-0.696613	0.0418173	-0.354357	II	Yes	No	No
RN7SK	0		RNA, 7SK small nuclear(RN7SK)	-0.0358699	-0.00290337	0.911463	II	No	No	Yes
PHOSPHO1	0		phosphoethanolamine/phosphocholine phosphatase(PHOSPHO1)	-0.203056	0.435806	1.13079	I	No	No	Yes
RAB20	0		RAB20, member RAS oncogene family(RAB20)	0.693549	0.0937787	-0.126478	I	Yes	No	No
RP11-351D16.3	0			-0.977006	-0.536298	-0.315794	III	Yes	No	No
7SK	0			-0.0396673	-0.0101714	0.925899	II	No	No	Yes
RP11-366M4.11	0			0.59648	1.10266	1.063	I	No	Yes	No
RP11-385F5.5	0			-0.194559	0.811574	0.155737	II	No	Yes	No
SPTLC2	0		serine palmitoyltransferase long chain base subunit 2(SPTLC2)	0.722947	0.148883	0.0773791	I	Yes	No	No
ST3GAL5-AS1	0		ST3GAL5 antisense RNA 1 (head to head)(ST3GAL5-AS1)	0.380445	0.837179	0.421979	I	No	Yes	No
ST5	0		suppression of tumorigenicity 5(ST5)	-0.884454	0.174966	-0.375492	V	Yes	No	No
ST7-AS1	0		ST7 antisense RNA 1(ST7-AS1)	-0.689597	0.117749	-0.230341	III	Yes	No	No
STAG3L5P-PVRIG2P-PILRB	0		STAG3L5P-PVRIG2P-PILRB readthrough(STAG3L5P-PVRIG2P-PILRB)	-1.34474	0.10539	-0.135488	II	Yes	No	No
STEAP4	0		STEAP4 metalloreductase(STEAP4)	0.858828	0.115393	0.321931	I	Yes	No	No
STRADB	0		STE20-related kinase adaptor beta(STRADB)	0.0754991	0.155323	0.726923	I	No	No	Yes
STX11	0		syntaxin 11(STX11)	0.710746	0.054777	-0.0594347	I	Yes	No	No
SYNGR3	0		synaptogyrin 3(SYNGR3)	-0.644525	-0.128239	-0.207427	V	Yes	No	No
TAGLN	0		transgelin(TAGLN)	-0.010666	0.542498	0.132541	I	No	Yes	No
TCN2	0		transcobalamin 2(TCN2)	0.838642	0.34294	-0.0880872	I	Yes	No	No
TEX101	0		testis expressed 101(TEX101)	-0.794167	-0.0582677	-0.371286	III	Yes	No	No
TGM1	0		transglutaminase 1(TGM1)	0.945894	0.882632	0.440777	I	Yes	No	No
TGM2	0		transglutaminase 2(TGM2)	0.610329	0.295072	0.308786	I	Yes	No	No
TMEM106A	0		transmembrane protein 106A(TMEM106A)	0.66383	0.144948	0.0557161	I	Yes	No	No
TMEM150B	0		transmembrane protein 150B(TMEM150B)	1.10326	0.311431	-0.0228338	I	Yes	No	No
TMEM255A	0		transmembrane protein 255A(TMEM255A)	0.575875	-0.00636882	-0.346398	I	Yes	No	No
SPTB	0		spectrin beta, erythrocytic(SPTB)	-0.156418	0.348378	0.835089	I	No	No	Yes
SPATS2L	0		spermatogenesis associated serine rich 2 like(SPATS2L)	0.859926	0.0261919	0.0162614	I	Yes	No	No
SPATA20P1	0		spermatogenesis associated 20 pseudogene 1(SPATA20P1)	0.998112	0.330531	0.137263	I	Yes	No	No
SLC6A12	0		solute carrier family 6 member 12(SLC6A12)	0.729807	0.33142	0.178509	I	Yes	No	No
SLC25A39	0		solute carrier family 25 member 39(SLC25A39)	-0.00150407	0.240494	0.800596	I	No	No	Yes
SLC2A3P1	0		solute carrier family 2 member 3 pseudogene 1(SLC2A3P1)	0.190812	0.763735	0.739514	II	No	No	Yes
SLC31A1	0		solute carrier family 31 member 1(SLC31A1)	0.612912	0.0691636	0.00359921	I	Yes	No	No
SLC46A2	0			0.614065	0.0865145	-0.05667	I	Yes	No	No
SLC4A1	0		solute carrier family 4 member 1 (Diego blood group)(SLC4A1)	0.0220499	0.555283	1.46066	I	No	No	Yes
SLC4A3	0		solute carrier family 4 member 3(SLC4A3)	-0.698231	-0.370436	-0.247497	V	Yes	No	No
SLC4A4	0		solute carrier family 4 member 4(SLC4A4)	-0.684572	-0.249207	-0.187273	IV	Yes	No	No
SLC6A8	0		solute carrier family 6 member 8(SLC6A8)	0.191671	0.357862	1.13712	I	No	No	Yes
SPAG8	0		sperm associated antigen 8(SPAG8)	-0.717804	-0.165698	-0.456058	V	Yes	No	No
SMCO4	0		single-pass membrane protein with coiled-coil domains 4(SMCO4)	0.738206	0.126005	-0.111141	I	Yes	No	No
SNCA	0		synuclein alpha(SNCA)	0.180199	0.290719	0.882603	I	No	No	Yes
SNHG21	0		small nucleolar RNA host gene 21(SNHG21)	-0.64558	-0.560451	-0.637852	II	Yes	No	No
SNIP1	0		Smad nuclear interacting protein 1(SNIP1)	0.360348	0.535413	0.458175	I	No	Yes	No
SNORD3A	0		small nucleolar RNA, C/D box 3A(SNORD3A)	-0.0103766	0.0047105	0.627468	II	No	No	Yes
SNX10	0		sorting nexin 10(SNX10)	0.586867	-0.0877979	-0.0990615	I	Yes	No	No
SOWAHD	0		sosondowah ankyrin repeat domain family member D(SOWAHD)	0.720336	0.840542	0.61634	I	Yes	Yes	Yes
TMEM41B	0		transmembrane protein 41B(TMEM41B)	0.513262	0.650861	0.441263	I	No	Yes	No
TMEM86B	0		transmembrane protein 86B(TMEM86B)	0.0528887	0.352393	0.695831	I	No	No	Yes
TMOD1	0		tropomodulin 1(TMOD1)	-0.0429591	0.366805	0.867901	I	No	No	Yes
ZBTB9	0		zinc finger and BTB domain containing 9(ZBTB9)	0.19063	0.504506	0.399526	I	No	Yes	No
WDR49	0		WD repeat domain 49(WDR49)	0.8812	0.397649	-0.0759187	I	Yes	No	No
XXbac-B461K10.4	0			-0.867701	0.424501	-0.793913	II	Yes	No	No
XXbac-BPG116M5.17	0			1.17451	0.523219	0.643074	I	Yes	No	No
YBX3	0			0.339871	0.212903	0.574282	I	No	No	Yes
YJEFN3	0		YjeF N-terminal domain containing 3(YJEFN3)	0.0353753	0.891178	0.474816	II	No	Yes	No
YWHAEP5	0		tyrosine 3-monooxygenase/tryptophan 5-monooxygenase activation protein epsilon pseudogene 5(YWHAEP5)	0.527051	0.180231	0.308957	I	Yes	No	No
YY2	0		YY2 transcription factor(YY2)	0.791959	0.667695	0.235251	I	Yes	No	No
ZCCHC18	0		zinc finger CCHC-type containing 18(ZCCHC18)	-0.654959	-0.669757	-0.200297	II	Yes	Yes	No
VN1R105P	0		vomeronasal 1 receptor 105 pseudogene(VN1R105P)	0.803078	0.198934	0.356295	I	Yes	No	No
ZFR2	0		zinc finger RNA binding protein 2(ZFR2)	-0.742943	-0.536682	-0.323686	V	Yes	No	No
ZNF366	0		zinc finger protein 366(ZNF366)	0.638948	0.377957	-0.0407442	I	Yes	No	No
ZNF396	0		zinc finger protein 396(ZNF396)	0.425944	0.873074	0.431793	I	No	Yes	No
ZNF557	0		zinc finger protein 557(ZNF557)	0.0227246	0.590964	0.345248	II	No	Yes	No
ZNF625-ZNF20	0		ZNF625-ZNF20 readthrough (NMD candidate)(ZNF625-ZNF20)	0.35096	0.75548	0.124085	I	No	Yes	No
ZNF683	0		zinc finger protein 683(ZNF683)	-0.657116	-0.339034	-0.269345	IV	Yes	No	No
ZNF8	0		zinc finger protein 8(ZNF8)	0.085628	0.637312	0.305498	II	No	Yes	No
WDFY3-AS2	0		WDFY3 antisense RNA 2(WDFY3-AS2)	0.649589	0.188411	-0.0680722	I	Yes	No	No
VDR	0		vitamin D (1,25- dihydroxyvitamin D3) receptor(VDR)	0.601398	0.499544	0.312749	I	Yes	No	No
TMSB10P1	0		thymosin beta 10 pseudogene 1(TMSB10P1)	0.547051	0.0405143	0.248134	I	Yes	No	No
TRIM58	0		tripartite motif containing 58(TRIM58)	0.0283395	0.202521	0.758746	I	No	No	Yes
TNFRSF1A	0		TNF receptor superfamily member 1A(TNFRSF1A)	0.627905	0.200078	0.166222	I	Yes	No	No
TNFSF13B	0		tumor necrosis factor superfamily member 13b(TNFSF13B)	0.994395	-0.0133942	-0.103871	I	Yes	No	No
TNS1	0		tensin 1(TNS1)	0.118781	0.219253	0.879696	I	No	No	Yes
TPBGL	0		trophoblast glycoprotein-like(TPBGL)	-0.766155	-0.353934	-0.560867	III	Yes	No	No
TPT1P12	0		tumor protein, translationally-controlled 1 pseudogene 12(TPT1P12)	0.92087	-0.232706	0.153174	I	Yes	No	No
TRBV7-2	0		T cell receptor beta variable 7-2(TRBV7-2)	-0.492891	-0.566043	-0.400433	II	Yes	No	No
TRIM51EP	0		tripartite motif-containing 51E, pseudogene(TRIM51EP)	0.110674	1.1198	0.498999	II	No	Yes	No
TRIM6	0		tripartite motif containing 6(TRIM6)	1.04073	0.460045	-0.282951	I	Yes	No	No
VDAC1P8	0		voltage dependent anion channel 1 pseudogene 8(VDAC1P8)	-0.394888	-0.822163	-0.619339	II	No	Yes	No
TSPOAP1	0		TSPO associated protein 1(TSPOAP1)	-0.68733	-0.317484	-0.142306	III	Yes	No	No
TTC21A	0		tetratricopeptide repeat domain 21A(TTC21A)	0.589584	0.310919	0.0125085	II	Yes	No	No
TUBB2A	0		tubulin beta 2A class IIa(TUBB2A)	-0.0729969	0.0702186	0.694016	I	No	No	Yes
UBE2D1	0		ubiquitin conjugating enzyme E2 D1(UBE2D1)	0.720064	-0.050003	-0.0456861	I	Yes	No	No
UFSP1	0		UFM1 specific peptidase 1 (inactive)(UFSP1)	0.471677	0.286313	0.383396	I	Yes	No	No
UNC93B1	0		unc-93 homolog B1 (C. elegans)(UNC93B1)	0.636071	0.0796908	-0.0309861	I	Yes	No	No
UNC93B2	0		unc-93 homolog B2 pseudogene (C. elegans)(UNC93B2)	0.738988	0.405876	0.300097	I	Yes	No	No
SLC25A37	0		solute carrier family 25 member 37(SLC25A37)	0.121365	0.395157	1.03894	I	No	No	Yes
SLC22A4	0		solute carrier family 22 member 4(SLC22A4)	0.547461	0.242156	0.33222	I	Yes	No	No
SLC22A18AS	0		solute carrier family 22 member 18 antisense(SLC22A18AS)	0.739865	0.421856	-0.0300713	I	Yes	No	No
RP11-75L1.1	0			-0.99191	-0.25583	-0.0359351	II	Yes	No	No
RP11-661A12.5	0			1.19294	-0.26739	0.147164	I	Yes	No	No
RP11-679B19.1	0			-0.945002	-0.225104	-0.186145	V	Yes	No	No
RP11-686D22.3	0			0.870153	0.770682	0.639189	I	Yes	No	No
RP11-6B6.3	0			0.575753	0.0253867	0.123576	I	Yes	No	No
RP11-737O24.5	0			0.320993	1.10277	0.507016	II	No	Yes	No
RP11-73M18.2	0			0.0339281	-0.228704	-0.642617	I	No	No	Yes
RP11-757G1.6	0			0.993542	0.397356	0.0927332	I	Yes	No	No
RP11-763B22.4	0			-0.737159	-0.239438	-0.506328	III	Yes	No	No
RP11-61L19.2	0			-0.626062	-0.697377	-0.217997	II	Yes	Yes	No
RP11-767N6.2	0			0.129031	0.902572	0.669543	II	No	Yes	No
RP11-76E16.2	0			0.530861	0.229031	0.726468	I	Yes	No	No
RP11-77K12.9	0			0.269204	0.76093	0.436202	III	No	Yes	No
RP11-793H13.10	0			0.574999	0.811188	0.802884	II	No	Yes	No
RP11-815N9.2	0			0.79316	-0.0364363	-0.0290384	I	Yes	No	No
RP11-81H14.1	0			-0.600568	0.0456098	-0.109166	II	Yes	No	No
RP11-81H14.3	0			0.541043	0.484668	0.555951	I	Yes	No	No
RP11-638I2.8	0			0.78281	0.293018	0.418867	I	Yes	No	No
RP11-597D13.9	0			0.685383	0.383872	0.108988	I	Yes	No	No
RP11-830F9.7	0			0.610882	0.445057	0.152581	I	Yes	No	No
RP11-467L13.5	0			0.799801	0.226231	0.0488633	I	Yes	No	No
RP11-389C8.2	0			0.818797	0.5339	0.350817	I	Yes	No	No
RP11-38L15.3	0			0.779302	0.556227	0.0790354	I	Yes	No	No
RP11-396M11.1	0			0.76667	0.34374	0.342997	I	Yes	No	No
RP11-425D10.10	0			-0.620684	-0.991134	-0.223886	III	No	Yes	No
RP11-426C22.5	0			0.496579	0.472252	0.47693	I	Yes	No	No
RP11-43N16.4	0			0.554568	0.146426	0.307083	I	Yes	No	No
RP11-463O12.5	0			-0.671928	-0.106491	-0.238844	II	Yes	No	No
RP11-476D10.1	0			1.24547	0.419817	0.292995	I	Yes	No	No
RP11-574K11.29	0			-0.0465469	1.07432	0.111249	II	No	Yes	No
RP11-479G22.8	0			-0.601675	-0.1777	-0.387454	III	Yes	No	No
RP11-483P21.2	0			0.496535	0.864366	-0.00672031	I	No	Yes	No
RP11-495P10.10	0			0.684998	0.303708	0.447209	I	Yes	No	No
RP11-497H16.7	0			0.874915	0.183904	0.061681	I	Yes	No	No
RP11-500M8.7	0			0.70306	0.757001	0.123089	I	Yes	No	No
RP11-539L10.2	0			-0.708387	-0.295074	-0.352558	V	Yes	No	No
RP11-548H18.2	0			1.21143	0.184992	0.0221794	I	Yes	No	No
RP11-823E8.3	0			0.61839	0.0347349	0.122026	I	Yes	No	No
RP11-848G14.2	0			0.551989	0.152198	0.0456924	I	Yes	No	No
SLC22A16	0		solute carrier family 22 member 16(SLC22A16)	0.625898	0.00882621	-0.0992255	I	Yes	No	No
SELENBP1	0		selenium binding protein 1(SELENBP1)	0.0579681	0.707527	1.48461	I	No	No	Yes
SAMD4A	0		sterile alpha motif domain containing 4A(SAMD4A)	1.28789	0.551586	0.111615	I	Yes	No	No
SBNO2	0		strawberry notch homolog 2(SBNO2)	0.570538	0.385976	0.363502	I	Yes	No	No
SCIMP	0		SLP adaptor and CSK interacting membrane protein(SCIMP)	0.645639	0.257803	-0.0212628	I	Yes	No	No
SCIN	0		scinderin(SCIN)	0.748553	0.554097	0.333097	I	Yes	No	No
SCO2	0		SCO2, cytochrome c oxidase assembly protein(SCO2)	0.746675	0.0708908	-0.0812262	I	Yes	No	No
SDC3	0		syndecan 3(SDC3)	1.11272	0.499542	0.229113	I	Yes	No	No
SDHAP1	0		succinate dehydrogenase complex flavoprotein subunit A pseudogene 1(SDHAP1)	-0.0639771	0.744346	0.577636	II	No	Yes	No
SEMA6B	0		semaphorin 6B(SEMA6B)	1.14436	0.494938	0.320312	I	Yes	No	No
S100A8	0		S100 calcium binding protein A8(S100A8)	0.715553	-0.0944967	0.0392932	I	Yes	No	No
SERPINB9	0		serpin family B member 9(SERPINB9)	0.592181	0.195051	0.116676	I	Yes	No	No
SH3PXD2B	0		SH3 and PX domains 2B(SH3PXD2B)	0.581224	-0.0253536	-0.20701	I	Yes	No	No
SH3RF2	0		SH3 domain containing ring finger 2(SH3RF2)	-0.765888	-0.431119	0.00818647	VI	Yes	No	No
SHE	0		Src homology 2 domain containing E(SHE)	-0.606492	-0.515457	-0.452874	VI	Yes	No	No
SIPA1L2	0			0.554458	0.344652	0.27231	I	Yes	No	No
SLC12A8	0		solute carrier family 12 member 8(SLC12A8)	1.3088	0.334741	0.290963	I	Yes	No	No
SLC14A1	0		solute carrier family 14 member 1 (Kidd blood group)(SLC14A1)	-0.205494	0.17902	0.630121	I	No	No	Yes
S1PR3	0		sphingosine-1-phosphate receptor 3(S1PR3)	0.597526	0.0741952	0.19228	I	Yes	No	No
RUSC2	0		RUN and SH3 domain containing 2(RUSC2)	0.438271	0.592623	0.390079	I	No	Yes	No
RP11-84C10.2	0			0.814038	0.350856	0.184916	I	Yes	No	No
RP4-576H24.2	0			0.699851	0.176377	-0.107538	I	Yes	No	No
RP11-96D1.10	0			-0.60046	-0.136259	-0.0161393	III	Yes	No	No
RP11-96K19.2	0			-0.237136	-1.04678	-0.730759	III	No	Yes	No
RP11-9N20.3	0			0.632934	0.518076	0.0363255	I	Yes	No	No
RP2	0			0.543287	0.0791466	0.0642098	I	Yes	No	No
RP3-414A15.12	0			-0.713207	0.474451	-0.243763	II	Yes	No	No
RP3-497J21.1	0			0.877201	-0.0583456	-0.250094	I	Yes	No	No
RP4-539M6.19	0			-0.950857	-0.390639	-0.681912	II	Yes	No	No
RP5-1068E13.7	0			-0.925692	-0.802407	-0.840623	II	Yes	No	No
RUNDC3B	0		RUN domain containing 3B(RUNDC3B)	-0.829865	-0.667373	-0.407949	V	Yes	No	No
RP5-1136G13.2	0			0.639224	-0.123683	-0.0808563	I	Yes	No	No
RP5-882C2.2	0			-0.779378	-0.674085	-0.887087	II	Yes	No	No
RPS26P31	0		ribosomal protein S26 pseudogene 31(RPS26P31)	0.0193952	-0.563609	-0.467775	II	No	Yes	No
RPS2P48	0			0.537895	-0.00827951	-0.169905	I	Yes	No	No
RPS5P3	0		ribosomal protein S5 pseudogene 3(RPS5P3)	0.142169	-0.618268	-0.161209	I	No	Yes	No
RUFY4	0		RUN and FYVE domain containing 4(RUFY4)	1.06488	0.603857	0.125504	I	Yes	No	No
RUNDC3A	0		RUN domain containing 3A(RUNDC3A)	-0.260255	0.588595	1.2764	I	No	No	Yes
RP4-725G10.3	0			0.793618	0.160794	-0.00519764	I	Yes	No	No
LINC01431	0		long intergenic non-protein coding RNA 1431(LINC01431)	-1.12169	-0.84487	-0.514716	II	No	Yes	No
NRROS	0		negative regulator of reactive oxygen species(NRROS)	0.635177	0.46341	0.339221	I	Yes	No	No
CYTL1	0		cytokine like 1(CYTL1)	-0.330793	-0.826185	-0.680508	III	No	Yes	No
CRHBP	0		corticotropin releasing hormone binding protein(CRHBP)	-0.965226	-0.352308	0.00312735	V	Yes	No	No
CTA-331P3.1	0			0.777499	-0.318163	0.480185	I	Yes	No	No
CTA-384D8.34	0			1.20902	0.234202	-0.0359006	I	Yes	No	No
CTA-384D8.35	0			0.682848	0.0189534	0.014044	I	Yes	No	No
CTC-428G20.6	0			0.981721	0.464939	0.29943	I	Yes	No	No
CTC-471J1.8	0			-0.91693	-0.49988	-0.576992	III	Yes	No	No
CTD-2006C1.13	0			1.19871	0.965351	0.899926	I	Yes	Yes	No
CTD-2095E4.5	0			0.595461	0.106679	0.0944663	I	Yes	No	No
CTD-2269E23.2	0			0.797536	0.479005	0.31874	I	Yes	No	No
CTD-2396E7.11	0			-0.572131	-0.109524	-0.179488	II	Yes	No	No
CTD-2541M15.3	0			-0.744666	-0.151019	-0.643832	III	Yes	No	No
CTD-3064M3.3	0			-0.174414	0.91851	0.237859	I	No	Yes	No
CTD-3092A11.1	0			-0.808818	0.0104294	-0.133665	III	Yes	No	No
CXCL8	0		C-X-C motif chemokine ligand 8(CXCL8)	-0.743797	-1.16458	-0.941091	III	No	No	Yes
CXCR2P1	0		C-X-C motif chemokine receptor 2 pseudogene 1(CXCR2P1)	0.723949	0.268458	-0.0436844	I	Yes	No	No
CXCR4	0		C-X-C motif chemokine receptor 4(CXCR4)	-0.641654	-0.502163	-0.61316	III	No	No	Yes
CXorf21	0		chromosome X open reading frame 21(CXorf21)	0.660124	0.530885	0.21433	I	Yes	No	No
CREB5	0		cAMP responsive element binding protein 5(CREB5)	0.724662	0.295109	0.254741	I	Yes	No	No
CLIC4P3	0		chloride intracellular channel 4 pseudogene 3(CLIC4P3)	0.706381	-0.247475	0.0681655	I	Yes	No	No
CLEC6A	0		C-type lectin domain family 6 member A(CLEC6A)	0.953908	-0.00822295	-0.111656	I	Yes	No	No
CDRT4	0		CMT1A duplicated region transcript 4(CDRT4)	-1.10582	-0.679614	-0.278399	V	Yes	No	No
CD180	0		CD180 molecule(CD180)	0.498494	0.535493	0.376123	I	No	Yes	No
CD209	0		CD209 molecule(CD209)	0.619949	0.216251	0.0252212	I	Yes	No	No
CD300E	0		CD300e molecule(CD300E)	0.680057	0.47305	-0.00295543	I	Yes	No	No
CD80	0		CD80 molecule(CD80)	0.639973	0.622908	0.21185	I	Yes	Yes	No
CDC14C	0		cell division cycle 14C, pseuodgene(CDC14C)	-0.391328	-0.860299	-0.342831	III	No	Yes	No
CDC42EP2	0		CDC42 effector protein 2(CDC42EP2)	1.01524	0.412353	0.135124	I	Yes	No	No
CDKN2B	0		cyclin dependent kinase inhibitor 2B(CDKN2B)	0.489926	0.509722	0.430784	I	Yes	No	No
CECR6	0		cat eye syndrome chromosome region, candidate 6(CECR6)	0.711728	0.272096	0.367326	I	Yes	No	No
CLEC4D	0		C-type lectin domain family 4 member D(CLEC4D)	0.992414	-0.066495	0.0996573	I	Yes	No	No
CEL	0		carboxyl ester lipase(CEL)	0.139896	0.982189	0.318248	II	No	Yes	No
CEP295	0		centrosomal protein 295(CEP295)	-0.0659697	0.660445	0.306033	II	No	Yes	No
CGREF1	0		cell growth regulator with EF-hand domain 1(CGREF1)	-0.814257	-0.979909	-0.652759	III	No	Yes	No
CHMP5	0		charged multivesicular body protein 5(CHMP5)	0.616969	0.0372312	-0.0307196	I	Yes	No	No
CLCN2	0		chloride voltage-gated channel 2(CLCN2)	-1.02276	-0.37616	-0.199981	II	Yes	No	No
CLEC12B	0		C-type lectin domain family 12 member B(CLEC12B)	0.835723	0.887036	0.228776	I	Yes	Yes	No
CLEC3B	0		C-type lectin domain family 3 member B(CLEC3B)	0.8581	0.477046	0.524571	I	Yes	No	No
CYP2B7P	0		cytochrome P450 family 2 subfamily B member 7, pseudogene(CYP2B7P)	-0.960668	-0.43997	-0.265945	III	Yes	No	No
DCAF12	0		DDB1 and CUL4 associated factor 12(DCAF12)	0.302271	0.324807	0.661992	I	No	No	Yes
CCDC171	0			-0.810993	-0.525917	-0.269465	II	Yes	No	No
DDIT4	0		DNA damage inducible transcript 4(DDIT4)	-0.820889	-0.680372	-0.716523	III	No	No	Yes
DYRK3	0		dual specificity tyrosine phosphorylation regulated kinase 3(DYRK3)	0.76089	0.767019	1.02293	I	Yes	Yes	No
E2F3P1	0		E2F transcription factor 3 pseudogene 1(E2F3P1)	-0.725123	-0.0944558	-0.414292	III	Yes	No	No
EDNRB	0		endothelin receptor type B(EDNRB)	1.46721	0.312324	0.34922	I	Yes	No	No
ELMO3	0		engulfment and cell motility 3(ELMO3)	0.331083	0.935558	0.746687	II	No	Yes	No
ELOVL3	0		ELOVL fatty acid elongase 3(ELOVL3)	0.650054	0.216474	0.0384719	I	Yes	No	No
EPB41L1	0		erythrocyte membrane protein band 4.1 like 1(EPB41L1)	-0.537582	-0.161575	-0.204188	V	Yes	No	No
EPB42	0		erythrocyte membrane protein band 4.2(EPB42)	0.026789	0.513716	1.25541	I	No	No	Yes
EPHB2	0		EPH receptor B2(EPHB2)	0.912126	0.256921	0.104728	I	Yes	No	No
ESM1	0		endothelial cell specific molecule 1(ESM1)	-0.849599	-0.46459	-0.527237	IV	Yes	No	No
EXOC3L1	0		exocyst complex component 3 like 1(EXOC3L1)	2.08715	0.672824	0.51571	I	Yes	No	No
EXT1	0		exostosin glycosyltransferase 1(EXT1)	0.598441	0.197234	0.120616	I	Yes	No	No
FADD	0			0.393476	0.524441	0.405611	I	No	Yes	No
FAM20A	0		FAM20A, golgi associated secretory pathway pseudokinase(FAM20A)	0.772147	0.155625	-0.102911	I	Yes	No	No
FAM225A	0		family with sequence similarity 225 member A (non-protein coding)(FAM225A)	2.15694	0.79362	0.686908	I	Yes	Yes	No
FAM26F	0		family with sequence similarity 26 member F(FAM26F)	0.753454	0.0708864	-0.325084	I	Yes	No	No
FAM90A1	0		family with sequence similarity 90 member A1(FAM90A1)	0.916008	0.245369	0.303101	I	Yes	No	No
FAM92A	0		family with sequence similarity 92 member A(FAM92A)	0.720195	0.0483817	-0.229424	I	Yes	No	No
DYNLT1	0		dynein light chain Tctex-type 1(DYNLT1)	0.767438	0.182258	0.044522	I	Yes	No	No
DUSP6	0		dual specificity phosphatase 6(DUSP6)	1.12546	0.523439	0.494453	I	Yes	No	No
DUSP3	0		dual specificity phosphatase 3(DUSP3)	0.715985	0.0805868	0.014362	I	Yes	No	No
DNAH10	0		dynein axonemal heavy chain 10(DNAH10)	-0.679507	-0.502902	-0.37907	V	Yes	No	No
DDO	0		D-aspartate oxidase(DDO)	0.83414	0.231139	-0.090956	I	Yes	No	No
DDX60L	0		DEAD-box helicase 60-like(DDX60L)	0.792849	0.0225354	0.0110145	I	Yes	No	No
DEFA3	0		defensin alpha 3(DEFA3)	-0.875388	-0.883176	-0.617605	V	No	No	Yes
DEFB1	0		defensin beta 1(DEFB1)	1.28469	0.120899	-0.207708	I	Yes	No	No
DLEU7	0		deleted in lymphocytic leukemia, 7(DLEU7)	0.650812	0.190025	0.0760904	I	Yes	No	No
DLGAP1-AS2	0		DLGAP1 antisense RNA 2(DLGAP1-AS2)	-0.745536	-0.249999	-0.62275	II	Yes	No	No
DMTN	0		dematin actin binding protein(DMTN)	0.013632	0.274394	0.793692	I	No	No	Yes
DNAJA1	0		DnaJ heat shock protein family (Hsp40) member A1(DNAJA1)	0.604031	0.0826053	0.101398	I	Yes	No	No
DUSP2	0		dual specificity phosphatase 2(DUSP2)	-0.988016	-0.718668	-0.759225	III	No	No	Yes
DNAJA1P3	0		DnaJ heat shock protein family (Hsp40) member A1 pseudogene 3(DNAJA1P3)	0.742237	0.00668034	-0.0947331	I	Yes	No	No
DNASE1L3	0			-0.73229	-0.466704	-0.31758	V	Yes	No	No
DOCK4	0		dedicator of cytokinesis 4(DOCK4)	0.743531	0.373314	0.34538	I	Yes	No	No
DPYS	0		dihydropyrimidinase(DPYS)	0.869885	0.25816	0.444187	I	Yes	No	No
DPYSL3	0		dihydropyrimidinase like 3(DPYSL3)	-0.393469	-0.850813	-0.152432	II	No	Yes	No
DRAM1	0		DNA damage regulated autophagy modulator 1(DRAM1)	0.750803	0.119509	-0.0444375	I	Yes	No	No
DSC2	0		desmocollin 2(DSC2)	1.02642	-0.0683006	-0.0978819	I	Yes	No	No
CCR2	0		C-C motif chemokine receptor 2(CCR2)	0.990186	0.352656	0.323752	I	Yes	No	No
CCDC162P	0		coiled-coil domain containing 162, pseudogene(CCDC162P)	-0.857351	-0.319595	-0.725865	III	Yes	No	No
NRG1	0		neuregulin 1(NRG1)	0.710576	0.0350043	0.0384057	I	Yes	No	No
ANO5	0		anoctamin 5(ANO5)	0.740443	-0.0288016	-0.0285109	I	Yes	No	No
ADORA3	0		adenosine A3 receptor(ADORA3)	0.806133	0.681116	0.235175	I	Yes	No	No
ADPRH	0		ADP-ribosylarginine hydrolase(ADPRH)	0.751789	0.09206	0.0334598	I	Yes	No	No
ADPRHL2	0		ADP-ribosylhydrolase like 2(ADPRHL2)	0.61608	0.313894	0.221209	I	Yes	No	No
AE000661.37	0			-0.723129	-0.155045	-0.670781	V	Yes	No	No
AF127936.7	0			0.681817	-0.080864	-0.00519699	I	Yes	No	No
AGAP1	0			-0.60798	-0.18542	-0.141635	IV	Yes	No	No
AGPAT4-IT1	0		AGPAT4 intronic transcript 1(AGPAT4-IT1)	0.471995	0.970517	1.03853	II	No	Yes	No
AHSP	0		alpha hemoglobin stabilizing protein(AHSP)	-0.108057	0.532982	1.1876	I	No	No	Yes
AIM2	0		absent in melanoma 2(AIM2)	0.75926	0.193166	-0.102047	I	Yes	No	No
AJAP1	0		adherens junctions associated protein 1(AJAP1)	-1.16209	-0.737176	-0.244386	III	Yes	No	No
AK4	0		adenylate kinase 4(AK4)	0.789677	-0.301847	-0.146768	I	Yes	No	No
AKAP5	0		A-kinase anchoring protein 5(AKAP5)	-0.968275	-0.362763	-0.294306	V	Yes	No	No
ALAS2	0		5'-aminolevulinate synthase 2(ALAS2)	-0.207179	0.598128	1.43651	I	No	No	Yes
ALDH1A1	0			0.520742	-0.0959971	-0.0427742	I	Yes	No	No
ALDOAP1	0		aldolase, fructose-bisphosphate A pseudogene 1(ALDOAP1)	0.808395	0.269468	0.770086	I	Yes	No	No
ALPK1	0		alpha kinase 1(ALPK1)	0.711792	0.445136	0.219218	I	Yes	No	No
ANKFY1	0		ankyrin repeat and FYVE domain containing 1(ANKFY1)	0.652277	0.322725	0.299091	I	Yes	No	No
ADORA1	0		adenosine A1 receptor(ADORA1)	-0.839701	-0.423099	-0.272072	V	Yes	No	No
ADGRG6	0		adhesion G protein-coupled receptor G6(ADGRG6)	-0.477229	-0.472478	-0.578133	III	Yes	No	No
ADGRG1	0		adhesion G protein-coupled receptor G1(ADGRG1)	-0.60962	-0.193334	-0.206848	IV	Yes	No	No
AC015849.16	0			0.192814	0.734666	0.353916	II	No	Yes	No
ABTB2	0		ankyrin repeat and BTB domain containing 2(ABTB2)	1.67769	0.414243	0.419776	I	Yes	No	No
AC000403.4	0			0.818405	0.600746	0.197672	I	Yes	No	No
AC004067.5	0			-0.318152	-0.790146	-0.0114987	II	No	Yes	No
AC004754.3	0			0.646244	0.121458	0.277187	I	Yes	No	No
AC005540.3	0			0.61451	0.554425	0.242638	I	Yes	No	No
AC011380.8	0			0.685345	0.131371	-0.107332	I	Yes	No	No
AC012358.4	0			-0.620745	-0.146765	-0.723441	II	Yes	No	No
AC073072.7	0			-0.394952	-0.748225	-0.342177	II	No	Yes	No
ADGRB1	0		adhesion G protein-coupled receptor B1(ADGRB1)	0.237992	0.925087	0.220942	II	No	Yes	No
AC104651.2	0			-0.272068	-0.660996	-0.472599	III	No	Yes	No
ACOD1	0		aconitate decarboxylase 1(ACOD1)	1.20265	0.681029	0.38108	I	Yes	No	No
ACSL1	0		acyl-CoA synthetase long-chain family member 1(ACSL1)	1.08509	0.194843	0.270467	I	Yes	No	No
ACSM1	0		acyl-CoA synthetase medium-chain family member 1(ACSM1)	0.714918	0.008671	0.49792	I	Yes	No	No
ACTBP7	0		actin, beta pseudogene 7(ACTBP7)	0.584044	-0.0511904	0.0659009	I	Yes	No	No
ACTG1P2	0		actin gamma 1 pseudogene 2(ACTG1P2)	0.615092	0.102087	0.0665548	I	Yes	No	No
ADAMTSL4	0		ADAMTS like 4(ADAMTSL4)	0.633672	0.301046	0.0680514	I	Yes	No	No
ANKRD34B	0		ankyrin repeat domain 34B(ANKRD34B)	0.954236	0.104709	0.48346	I	Yes	No	No
ANO7L1	0		anoctamin 7 like 1(ANO7L1)	0.533008	-0.189832	-0.459171	I	Yes	No	No
CCDC103	0		coiled-coil domain containing 103(CCDC103)	0.903079	0.73094	0.0829113	I	Yes	No	No
AP001610.5	0			1.53575	-0.0257019	-0.297643	I	Yes	No	No
C1QB	0		complement C1q B chain(C1QB)	0.798376	0.886335	-0.0376943	I	Yes	Yes	No
C1QC	0		complement C1q C chain(C1QC)	1.01085	1.29558	0.0918784	I	Yes	Yes	No
C1orf226	0		chromosome 1 open reading frame 226(C1orf226)	1.21268	0.954301	0.707537	I	Yes	Yes	No
C2	0		complement C2(C2)	0.989594	0.819598	-0.00231742	I	Yes	Yes	No
C3AR1	0		complement C3a receptor 1(C3AR1)	0.971988	0.508776	0.249218	I	Yes	No	No
C4orf32	0		chromosome 4 open reading frame 32(C4orf32)	0.58334	-0.158435	-0.140386	I	Yes	No	No
C7orf25	0		chromosome 7 open reading frame 25(C7orf25)	0.794021	0.253097	0.729907	I	Yes	No	No
C9orf72	0		chromosome 9 open reading frame 72(C9orf72)	0.569204	0.152599	-0.0964936	I	Yes	No	No
CA1	0		carbonic anhydrase 1(CA1)	-0.00635123	0.424136	1.10921	I	No	No	Yes
CACNA2D2	0		calcium voltage-gated channel auxiliary subunit alpha2delta 2(CACNA2D2)	-0.677534	-0.261176	-0.216035	IV	Yes	No	No
CAPN14	0		calpain 14(CAPN14)	-0.658733	0.176688	-0.115996	III	Yes	No	No
CARD6	0		caspase recruitment domain family member 6(CARD6)	0.779178	0.461967	0.282897	I	Yes	No	No
CASP5	0		caspase 5(CASP5)	0.669349	0.418418	-0.0617569	I	Yes	No	No
CATIP	0		ciliogenesis associated TTC17 interacting protein(CATIP)	0.726884	0.740403	0.0852794	I	Yes	Yes	No
CATSPERB	0		cation channel sperm associated auxiliary subunit beta(CATSPERB)	-0.687954	-0.0324893	-0.474705	III	Yes	No	No
CBR1	0		carbonyl reductase 1(CBR1)	0.605038	0.169129	0.0340435	I	Yes	No	No
CBWD2	0		COBW domain containing 2(CBWD2)	0.665908	-0.012302	-0.0215229	I	Yes	No	No
C1QA	0		complement C1q A chain(C1QA)	0.425719	0.766762	-0.136006	I	No	Yes	No
C19orf35	0		chromosome 19 open reading frame 35(C19orf35)	0.723151	0.479216	0.418037	I	Yes	No	No
BMPR1APS1	0		bone morphogenetic protein receptor type 1A pseudogene 1(BMPR1APS1)	-0.768398	-0.54274	-0.788629	II	Yes	No	No
ARNTL2	0		aryl hydrocarbon receptor nuclear translocator like 2(ARNTL2)	0.743132	0.237331	0.139879	I	Yes	No	No
APOL1	0		apolipoprotein L1(APOL1)	0.705263	0.212605	0.0379089	I	Yes	No	No
APOL3	0		apolipoprotein L3(APOL3)	0.540917	0.226462	0.0764998	I	Yes	No	No
APOL4	0		apolipoprotein L4(APOL4)	1.96658	0.262726	-0.232715	I	Yes	No	No
APOLD1	0			-0.562571	-0.4707	-0.409991	II	Yes	No	No
ARHGAP29	0		Rho GTPase activating protein 29(ARHGAP29)	0.193968	0.719621	0.440166	I	No	Yes	No
ARHGAP33	0		Rho GTPase activating protein 33(ARHGAP33)	-0.71515	-0.245233	-0.346424	II	Yes	No	No
ARHGEF10L	0		Rho guanine nucleotide exchange factor 10 like(ARHGEF10L)	0.583117	0.30564	0.20432	I	Yes	No	No
ATF3	0		activating transcription factor 3(ATF3)	0.865881	-0.408965	-0.518297	I	Yes	No	No
BLVRA	0		biliverdin reductase A(BLVRA)	0.793341	0.0405582	-0.139172	I	Yes	No	No
ATF5	0		activating transcription factor 5(ATF5)	0.950019	0.114699	0.131802	I	Yes	No	No
AVIL	0		advillin(AVIL)	-0.141951	0.86151	0.436252	II	No	Yes	No
AVPR2	0		arginine vasopressin receptor 2(AVPR2)	-0.290897	0.802518	-0.197417	I	No	Yes	No
B4GALT1-AS1	0		B4GALT1 antisense RNA 1(B4GALT1-AS1)	-0.0662003	-0.7461	-0.50157	I	No	Yes	No
BACH1	0		BTB domain and CNC homolog 1(BACH1)	0.649179	0.126971	0.0803805	I	Yes	No	No
BCL2L1	0		BCL2 like 1(BCL2L1)	0.0882203	0.238704	0.68046	I	No	No	Yes
BCL2L14	0		BCL2 like 14(BCL2L14)	0.932697	-0.207796	0.140214	I	Yes	No	No
FAM92A1P1	0		family with sequence similarity 92, member A2 (pseudogene)(FAM92A1P1)	0.884433	0.573573	0.117805	I	Yes	No	No
FAR1P1	0		fatty acyl-CoA reductase 1 pseudogene 1(FAR1P1)	1.02535	0.326016	0.627005	I	Yes	No	No
FAR2P2	0		fatty acyl-CoA reductase 2 pseudogene 2(FAR2P2)	-0.746366	-0.314367	-1.085	V	Yes	No	No
LINC02158	0			0.479303	0.770766	0.306536	I	No	Yes	No
KRT5	0		keratin 5(KRT5)	-0.887689	-0.31793	-0.602748	V	Yes	No	No
LA16c-431H6.6	0			-1.16746	-0.248867	-0.82901	III	Yes	No	No
LAP3P2	0		leucine aminopeptidase 3 pseudogene 2(LAP3P2)	1.51515	0.0101427	-0.276484	I	Yes	No	No
LEXM	0		lymphocyte expansion molecule(LEXM)	-0.748667	0.117758	-0.0766674	IV	Yes	No	No
LGR6	0			-0.651089	-0.267881	-0.142882	IV	Yes	No	No
LILRA5	0			0.603271	0.108487	-0.0465759	I	Yes	No	No
LILRB4	0		leukocyte immunoglobulin like receptor B4(LILRB4)	0.617358	0.230802	-0.0234182	I	Yes	No	No
LIN7A	0			0.54666	-0.0772489	0.0850532	I	Yes	No	No
LINC00189	0		long intergenic non-protein coding RNA 189(LINC00189)	1.54204	0.186087	0.187908	I	Yes	No	No
LINC00211	0		long intergenic non-protein coding RNA 211(LINC00211)	0.787112	0.070832	0.674264	I	Yes	No	No
LINC00334	0		long intergenic non-protein coding RNA 334(LINC00334)	-0.722401	-0.76239	-0.660507	III	Yes	No	No
LINC00694	0			0.610094	0.182374	0.189438	I	Yes	No	No
LINC00884	0		long intergenic non-protein coding RNA 884(LINC00884)	0.526787	0.280791	-0.0136933	I	Yes	No	No
LINC00944	0		long intergenic non-protein coding RNA 944(LINC00944)	-0.67057	-0.37089	-0.0830464	IV	Yes	No	No
LINC00968	0		long intergenic non-protein coding RNA 968(LINC00968)	0.852459	0.418367	0.0565814	I	Yes	No	No
LINC01094	0		long intergenic non-protein coding RNA 1094(LINC01094)	0.957728	0.0425566	0.143874	I	Yes	No	No
LINC01410	0		long intergenic non-protein coding RNA 1410(LINC01410)	0.715142	0.00528857	0.324144	I	Yes	No	No
KRT1	0		keratin 1(KRT1)	-0.0193482	0.449817	0.980876	I	No	No	Yes
KREMEN1	0		kringle containing transmembrane protein 1(KREMEN1)	1.80129	0.221908	0.152933	I	Yes	No	No
KRBA2	0		KRAB-A domain containing 2(KRBA2)	0.356427	0.912124	0.98678	II	No	Yes	No
KBTBD6	0		kelch repeat and BTB domain containing 6(KBTBD6)	0.366882	0.696635	0.685402	I	No	Yes	Yes
IL31RA	0		interleukin 31 receptor A(IL31RA)	1.4835	0.130493	-0.206488	I	Yes	No	No
IL4I1	0		interleukin 4 induced 1(IL4I1)	0.808918	0.101117	-0.0784454	I	Yes	No	No
INE1	0		inactivation escape 1 (non-protein coding)(INE1)	-0.767102	0.118983	0.505	II	Yes	No	No
IQGAP3	0		IQ motif containing GTPase activating protein 3(IQGAP3)	-0.641676	-0.247475	-0.187722	VI	Yes	No	No
IRGQ	0		immunity related GTPase Q(IRGQ)	0.34693	0.620019	0.5035	I	No	Yes	No
ITGA7	0		integrin subunit alpha 7(ITGA7)	0.156702	0.928029	0.419487	I	No	Yes	No
KBTBD11-OT1	0		KBTBD11 overlapping transcript 1(KBTBD11-OT1)	0.749294	0.701292	0.0650773	I	Yes	No	No
KBTBD7	0		kelch repeat and BTB domain containing 7(KBTBD7)	0.36731	0.468956	0.634028	I	No	No	Yes
KLRC4-KLRK1	0		KLRC4-KLRK1 readthrough(KLRC4-KLRK1)	-0.837544	-0.481743	-0.509762	IV	Yes	No	No
KHDRBS3	0			0.670563	0.141594	0.0593504	I	Yes	No	No
KIAA0895	0			-0.563985	-0.271845	-0.825612	III	Yes	No	No
KIAA1549	0		KIAA1549(KIAA1549)	-0.767282	-0.274916	-0.0993894	III	Yes	No	No
KIAA1958	0		KIAA1958(KIAA1958)	0.583741	-0.0306846	0.0933499	I	Yes	No	No
KIR3DL1	0		killer cell immunoglobulin like receptor, three Ig domains and long cytoplasmic tail 1(KIR3DL1)	-0.64693	-0.389652	-0.431956	V	Yes	No	No
KLRC3	0		killer cell lectin like receptor C3(KLRC3)	-0.702029	-0.359993	-0.838689	V	No	No	Yes
KLRC4	0		killer cell lectin like receptor C4(KLRC4)	-0.741204	-0.524032	-0.25181	IV	Yes	No	No
ABCA1	0			0.191703	0.59029	0.470164	II	No	Yes	No
LINGO2	0		leucine rich repeat and Ig domain containing 2(LINGO2)	-0.543264	-0.227484	-0.158391	IV	Yes	No	No
FBN1	0		fibrillin 1(FBN1)	-0.590303	-0.21609	-0.404373	V	Yes	No	No
LL0XNC01-7P3.1	0			-0.871806	0.131521	0.0466899	II	Yes	No	No
MTCL1	0		microtubule crosslinking factor 1(MTCL1)	-1.16977	-0.271684	-0.485502	III	Yes	No	No
MXRA8	0		matrix remodeling associated 8(MXRA8)	-0.736304	-0.271042	-0.303979	V	Yes	No	No
MYL6P1	0		myosin light chain 6 pseudogene 1(MYL6P1)	0.658362	0.16993	0.420237	I	Yes	No	No
MYL6P3	0		myosin light chain 6 pseudogene 3(MYL6P3)	0.66404	-0.0738103	0.266618	I	Yes	No	No
MYO10	0		myosin X(MYO10)	0.519778	0.751628	0.182091	I	No	Yes	No
NAGK	0		N-acetylglucosamine kinase(NAGK)	0.767289	0.398307	0.137603	I	Yes	No	No
NAGS	0		N-acetylglutamate synthase(NAGS)	0.440343	0.643577	0.275504	I	No	Yes	No
NAIP	0		NLR family apoptosis inhibitory protein(NAIP)	0.758146	0.14996	0.126841	I	Yes	No	No
NAMPTP1	0		nicotinamide phosphoribosyltransferase pseudogene 1(NAMPTP1)	0.635517	0.04301	-0.00109966	I	Yes	No	No
NCF1B	0		neutrophil cytosolic factor 1B pseudogene(NCF1B)	0.701953	0.148906	0.0437212	I	Yes	No	No
NECTIN2	0		nectin cell adhesion molecule 2(NECTIN2)	0.765152	-0.00598853	-0.044006	I	Yes	No	No
NEGR1	0		neuronal growth regulator 1(NEGR1)	-0.750172	-0.806157	-0.68816	III	Yes	Yes	No
NEXN	0		nexilin F-actin binding protein(NEXN)	1.42987	0.127758	-0.0549997	I	Yes	No	No
NHSL1	0		NHS like 1(NHSL1)	0.531234	0.183971	0.0465118	I	Yes	No	No
NLRP3	0		NLR family pyrin domain containing 3(NLRP3)	0.585875	0.2474	0.0731573	I	Yes	No	No
NPR3	0		natriuretic peptide receptor 3(NPR3)	-0.866204	-0.681476	-0.819762	V	Yes	No	No
NPTX2	0		neuronal pentraxin 2(NPTX2)	-0.628509	-0.564567	-0.293715	V	Yes	No	No
MT2P1	0		metallothionein 2 pseudogene 1(MT2P1)	0.799827	0.247298	0.179522	I	Yes	No	No
MS4A4A	0		membrane spanning 4-domains A4A(MS4A4A)	0.789565	0.472351	-0.178016	I	Yes	No	No
MRPL45P2	0		mitochondrial ribosomal protein L45 pseudogene 2(MRPL45P2)	-0.708158	-0.224352	-0.941842	II	Yes	No	No
MASTL	0		microtubule associated serine/threonine kinase like(MASTL)	0.53669	0.220005	0.0933201	I	Yes	No	No
LNP1	0		leukemia NUP98 fusion partner 1(LNP1)	-0.621461	-0.222085	-0.840658	V	Yes	No	No
LPAR1	0		lysophosphatidic acid receptor 1(LPAR1)	0.52617	0.1167	0.0591263	I	Yes	No	No
LRRK2	0		leucine rich repeat kinase 2(LRRK2)	0.626817	0.117514	0.124987	I	Yes	No	No
LYPD5	0		LY6/PLAUR domain containing 5(LYPD5)	0.95759	-0.113375	-0.156403	I	Yes	No	No
MAK	0		male germ cell associated kinase(MAK)	0.544113	0.0166901	-0.279336	I	Yes	No	No
MAPK8IP2	0		mitogen-activated protein kinase 8 interacting protein 2(MAPK8IP2)	1.01529	0.0334807	0.179012	I	Yes	No	No
MARCO	0		macrophage receptor with collagenous structure(MARCO)	0.940824	0.533061	-0.0159945	I	Yes	No	No
MATN1-AS1	0			-0.604295	-0.218041	-0.235092	II	Yes	No	No
MPZL2	0		myelin protein zero like 2(MPZL2)	0.662595	-0.0129076	0.032111	I	Yes	No	No
MB21D1	0		Mab-21 domain containing 1(MB21D1)	0.579891	0.437796	0.387789	I	Yes	No	No
MCEMP1	0		mast cell expressed membrane protein 1(MCEMP1)	0.610028	-0.0209641	0.0614838	I	Yes	No	No
MED18	0		mediator complex subunit 18(MED18)	0.570162	0.891098	0.793074	I	Yes	Yes	Yes
MEFV	0		Mediterranean fever(MEFV)	0.671365	0.290648	0.117337	I	Yes	No	No
MIR181A2HG	0		MIR181A2 host gene(MIR181A2HG)	-0.831538	-0.201123	-0.619673	V	Yes	No	No
MIR3945HG	0		MIR3945 host gene(MIR3945HG)	1.01338	-0.0188445	0.223379	I	Yes	No	No
MMP14	0		matrix metallopeptidase 14(MMP14)	0.629647	0.180679	0.0973099	I	Yes	No	No
IL27	0		interleukin 27(IL27)	2.14175	0.777902	-0.0977986	I	Yes	Yes	No
IL17RC	0			0.604698	0.18565	-0.0977289	I	Yes	No	No
IGLV7-46	0		immunoglobulin lambda variable 7-46 (gene/pseudogene)(IGLV7-46)	0.200354	0.408523	1.24365	II	No	No	Yes
IGLV7-43	0		immunoglobulin lambda variable 7-43(IGLV7-43)	-0.110096	-0.178992	0.586011	II	No	No	Yes
GIMAP8	0		GTPase, IMAP family member 8(GIMAP8)	0.615485	0.451853	0.307111	I	Yes	No	No
GJA3	0		gap junction protein alpha 3(GJA3)	0.541891	0.625532	0.246697	I	Yes	No	No
GK	0		glycerol kinase(GK)	1.08507	-0.0231449	0.000386772	I	Yes	No	No
GK3P	0		glycerol kinase 3 pseudogene(GK3P)	1.29129	0.415221	-0.0992173	I	Yes	No	No
GM2A	0		GM2 ganglioside activator(GM2A)	0.605197	0.0698979	-0.0192394	I	Yes	No	No
GNB4	0		G protein subunit beta 4(GNB4)	0.848176	0.03089	-0.0436207	I	Yes	No	No
GORAB	0		golgin, RAB6 interacting(GORAB)	0.253741	0.49633	0.642758	I	No	No	Yes
GPBAR1	0		G protein-coupled bile acid receptor 1(GPBAR1)	0.658071	0.311786	0.0487289	I	Yes	No	No
GPER1	0		G protein-coupled estrogen receptor 1(GPER1)	0.626874	0.345026	0.224994	I	Yes	No	No
GPR132	0			0.0562223	0.57654	0.390931	II	No	Yes	No
GPR141	0		G protein-coupled receptor 141(GPR141)	0.567391	0.276135	0.0845779	I	Yes	No	No
GPR146	0		G protein-coupled receptor 146(GPR146)	0.0277982	0.30278	0.794838	I	No	No	Yes
GPR20	0		G protein-coupled receptor 20(GPR20)	-0.433265	0.739587	-0.114325	I	No	Yes	No
GPR33	0		G protein-coupled receptor 33 (gene/pseudogene)(GPR33)	0.72546	0.614691	0.268733	I	Yes	No	No
GPR84	0		G protein-coupled receptor 84(GPR84)	0.878652	0.154107	-0.0883331	I	Yes	No	No
GPR85	0		G protein-coupled receptor 85(GPR85)	0.693922	0.0764839	-0.197467	I	Yes	No	No
GRIN2D	0		glutamate ionotropic receptor NMDA type subunit 2D(GRIN2D)	0.698704	0.322585	0.416941	I	Yes	No	No
GCSH	0		glycine cleavage system protein H(GCSH)	-0.552339	-0.658694	-0.322397	III	No	Yes	No
GBP3	0		guanylate binding protein 3(GBP3)	0.746794	0.350134	0.173541	I	Yes	No	No
GBP1P1	0		guanylate binding protein 1 pseudogene 1(GBP1P1)	2.55186	0.216347	-0.26746	I	Yes	No	No
FLVCR2	0		feline leukemia virus subgroup C cellular receptor family member 2(FLVCR2)	0.695148	0.228906	-0.038237	I	Yes	No	No
FBXO39	0		F-box protein 39(FBXO39)	1.07207	0.59309	0.160026	I	Yes	No	No
FBXW11P1	0		F-box and WD repeat domain containing 11 pseudogene 1(FBXW11P1)	0.796211	0.364052	0.502913	I	Yes	No	No
FCGR1CP	0		Fc fragment of IgG receptor Ic, pseudogene(FCGR1CP)	1.89137	0.35369	-0.158306	I	Yes	No	No
FCRL6	0		Fc receptor like 6(FCRL6)	-0.639761	-0.332886	-0.347586	IV	Yes	No	No
FFAR2	0		free fatty acid receptor 2(FFAR2)	1.34381	0.456216	0.437106	I	Yes	No	No
FFAR4	0		free fatty acid receptor 4(FFAR4)	0.490003	0.667842	0.225541	I	No	Yes	No
FGFBP2	0		fibroblast growth factor binding protein 2(FGFBP2)	-0.668184	-0.376649	-0.402035	IV	Yes	No	No
FRMD3	0		FERM domain containing 3(FRMD3)	0.534161	0.0535628	-0.0133991	I	Yes	No	No
GATA1	0		GATA binding protein 1(GATA1)	0.159933	0.215364	0.682209	I	No	No	Yes
FRMPD3	0		FERM and PDZ domain containing 3(FRMPD3)	-0.635884	-0.0972997	-0.0292302	IV	Yes	No	No
FZD2	0		frizzled class receptor 2(FZD2)	0.782922	0.219123	0.148269	I	Yes	No	No
G0S2	0		G0/G1 switch 2(G0S2)	-1.3066	-1.30068	-1.30949	III	Yes	No	Yes
GALNT3	0		polypeptide N-acetylgalactosaminyltransferase 3(GALNT3)	0.643284	0.358125	0.270426	I	Yes	No	No
GAPDHP14	0		glyceraldehyde-3-phosphate dehydrogenase pseudogene 14(GAPDHP14)	1.43925	0.369449	0.706486	I	Yes	No	No
GAREM1	0			0.566418	0.121787	0.275372	I	Yes	No	No
GAS6	0		growth arrest specific 6(GAS6)	0.64157	0.103867	-0.0353732	I	Yes	No	No
GRIN3A	0		glutamate ionotropic receptor NMDA type subunit 3A(GRIN3A)	1.46576	0.902995	0.132474	I	Yes	Yes	No
GUCY2D	0		guanylate cyclase 2D, retinal(GUCY2D)	-0.751172	-0.337076	-0.0373571	V	Yes	No	No
H19	0		H19, imprinted maternally expressed transcript (non-protein coding)(H19)	0.70281	0.510022	0.0264778	I	Yes	No	No
IGHG2	0		immunoglobulin heavy constant gamma 2 (G2m marker)(IGHG2)	-0.154012	0.0229546	0.644117	II	No	No	Yes
ID1	0		inhibitor of DNA binding 1, HLH protein(ID1)	-0.654561	-1.21541	-1.00721	III	No	Yes	No
IFI16	0		interferon gamma inducible protein 16(IFI16)	0.688336	0.118754	0.0176244	I	Yes	No	No
IFI6	0		interferon alpha inducible protein 6(IFI6)	1.52404	0.253803	-0.0289904	I	Yes	No	No
IFIT5	0		interferon induced protein with tetratricopeptide repeats 5(IFIT5)	1.03125	0.128784	0.150412	I	Yes	No	No
IFITM9P	0		interferon induced transmembrane protein 9 pseudogene(IFITM9P)	0.871502	0.283762	0.367898	I	Yes	No	No
IGF2BP3	0		insulin like growth factor 2 mRNA binding protein 3(IGF2BP3)	0.651665	0.0356016	-0.184036	I	Yes	No	No
IGHEP2	0		immunoglobulin heavy constant epsilon P2 (pseudogene)(IGHEP2)	0.732802	0.221699	0.662735	I	Yes	No	No
IGHJ4	0		immunoglobulin heavy joining 4(IGHJ4)	0.581237	-0.150176	0.410478	I	Yes	No	No
HSPA1A	0		heat shock protein family A (Hsp70) member 1A(HSPA1A)	0.893129	0.277537	0.43309	I	Yes	No	No
IGHV3-15	0		immunoglobulin heavy variable 3-15(IGHV3-15)	-0.0567006	-0.0725852	0.703811	II	No	No	Yes
IGHV3-7	0		immunoglobulin heavy variable 3-7(IGHV3-7)	-0.104492	0.0457192	0.809015	II	No	No	Yes
IGHV3-72	0		immunoglobulin heavy variable 3-72(IGHV3-72)	-0.152916	0.0665004	1.32445	II	No	No	Yes
IGHV3-73	0		immunoglobulin heavy variable 3-73(IGHV3-73)	-0.00231281	0.153283	1.19915	II	No	No	Yes
IGKV2-30	0		immunoglobulin kappa variable 2-30(IGKV2-30)	-0.11104	-0.114533	1.0243	II	No	No	Yes
IGLV10-54	0		immunoglobulin lambda variable 10-54(IGLV10-54)	-0.105371	0.0139654	2.4337	II	No	No	Yes
IGLV4-69	0		immunoglobulin lambda variable 4-69(IGLV4-69)	-0.0857977	0.0866459	0.822532	II	No	No	Yes
HSPA1B	0		heat shock protein family A (Hsp70) member 1B(HSPA1B)	0.816605	0.415974	0.389848	I	Yes	No	No
HSH2D	0		hematopoietic SH2 domain containing(HSH2D)	0.591218	0.429941	0.20053	I	Yes	No	No
HBA1	0		hemoglobin subunit alpha 1(HBA1)	-0.15223	0.400637	1.28737	I	No	No	Yes
HCAR2	0		hydroxycarboxylic acid receptor 2(HCAR2)	0.873075	0.251969	0.142221	I	Yes	No	No
HBA2	0		hemoglobin subunit alpha 2(HBA2)	-0.214403	0.339313	1.24402	I	No	No	Yes
HBB	0		hemoglobin subunit beta(HBB)	-0.319597	0.333292	1.15829	I	No	No	Yes
HBD	0		hypophosphatemic bone disease(HBD)	-0.0265407	0.37236	1.08022	I	No	No	Yes
HBD	0		hemoglobin subunit delta(HBD)	-0.0265407	0.37236	1.08022	I	No	No	Yes
HBEGF	0		heparin binding EGF like growth factor(HBEGF)	-0.507768	-0.802452	-0.96594	III	No	No	Yes
HBG2	0		hemoglobin subunit gamma 2(HBG2)	-0.269216	0.350852	1.37088	I	No	No	Yes
HBM	0		hemoglobin subunit mu(HBM)	-0.0329603	0.463623	1.47161	I	No	No	Yes
HCAR3	0		hydroxycarboxylic acid receptor 3(HCAR3)	0.645922	0.234617	0.232851	I	Yes	No	No
HRASLS5	0		HRAS like suppressor family member 5(HRASLS5)	-0.756896	-0.0846138	-0.363937	III	Yes	No	No
HELZ2	0		helicase with zinc finger 2(HELZ2)	0.937671	0.0899717	0.0869137	I	Yes	No	No
HES4	0		hes family bHLH transcription factor 4(HES4)	0.555067	0.363372	-0.184907	I	Yes	No	No
HESX1	0		HESX homeobox 1(HESX1)	2.04573	-0.398163	-0.379692	I	Yes	No	No
HLX	0		H2.0 like homeobox(HLX)	0.765553	0.0373196	0.255813	I	Yes	No	No
HNRNPA1P16	0		heterogeneous nuclear ribonucleoprotein A1 pseudogene 16(HNRNPA1P16)	-0.795873	0.186606	0.079248	II	Yes	No	No
HNRNPABP1	0		heterogeneous nuclear ribonucleoprotein A/B pseudogene 1(HNRNPABP1)	0.613244	0.311108	0.179765	I	Yes	No	No
HOXA1	0		homeobox A1(HOXA1)	0.524278	0.627906	0.561768	I	No	Yes	No
ZSWIM1	0			-0.0694063	0.465988	0.357467	II	No	Yes	No
