# Supplementary material for: Innate immune signatures to a partially-efficacious HIV vaccine predict correlates of HIV-1 infection risk
Source: PLoS Pathog. 2021 Mar 15;17(3):e1009363. doi: 10.1371/journal.ppat.1009363 (PMC7959397; doi:10.1371/journal.ppat.1009363)
Supplement: S5 Table — The tables contain all results with unadjusted p < 0.05. A summary of serum cytokine/chemokine concentrations and fold-changes is also provided. (XLSX) [file ppat.1009363.s015.xlsx]

## Sheet: MSD-adaptive corr
Left	Assay	Visit	Variable	Right	Analyte	Day	N	rho	pvalue	FWER-p	FDR-q
ADCC|M6.5|92TH023 gp120	ADCC	M6.5	92TH023 gp120	MSD-FC|D1|CCL8	CCL8	D1	35	0.563025	0.000429714	0.00257828	0.00135273
ADCC|M6.5|92TH023 gp120	ADCC	M6.5	92TH023 gp120	MSD-FC|D1|CXCL10	CXCL10	D1	35	0.359104	0.0341267	0.134125	0.0511901
ADCC|M6.5|92TH023 gp120	ADCC	M6.5	92TH023 gp120	MSD-FC|D1|IFN-gamma	IFN-γ	D1	35	0.561345	0.000450911	0.00257828	0.00135273
ADCC|M6.5|92TH023 gp120	ADCC	M6.5	92TH023 gp120	MSD-FC|D1|IL-15	IL-15	D1	35	0.360224	0.0335313	0.134125	0.0511901
ADCP|M6.5|C Env gp140	ADCP	M6.5	C Env gp140	MSD-FC|D1|CCL8	CCL8	D1	23	0.621542	0.00154645	0.0185574	0.0132703
ADCP|M6.5|C Env gp140	ADCP	M6.5	C Env gp140	MSD-FC|D1|IFN-gamma	IFN-γ	D1	23	0.563241	0.00513454	0.0513454	0.0205382
ADCP|M6.5|C Env gp140	ADCP	M6.5	C Env gp140	MSD-FC|D1|IL-15	IL-15	D1	23	0.439723	0.0357679	0.286143	0.0858429
ADCP|M6.5|C V1V2	ADCP	M6.5	C V1V2	MSD-FC|D1|CCL8	CCL8	D1	26	0.573089	0.00221171	0.0243288	0.0132703
ADCP|M6.5|C V1V2	ADCP	M6.5	C V1V2	MSD-FC|D1|IFN-gamma	IFN-γ	D1	26	0.501282	0.00908616	0.0817754	0.0272585
BAMA IgA|M12|A244 gp120 (AE)	BAMA IgA	M12	A244 gp120 (AE)	MSD-FC|D1|CCL8	CCL8	D1	34	0.386479	0.0239589	0.479179	0.115003
BAMA IgA|M12|A244 gp120 (AE)	BAMA IgA	M12	A244 gp120 (AE)	MSD-FC|D1|CXCL10	CXCL10	D1	34	0.445243	0.00832232	0.199736	0.115003
BAMA IgA|M12|A244 gp120 (AE)	BAMA IgA	M12	A244 gp120 (AE)	MSD-FC|D1|IFN-gamma	IFN-γ	D1	34	0.398992	0.0194133	0.427093	0.115003
BAMA IgA|M12|MN gp120 (B)	BAMA IgA	M12	MN gp120 (B)	MSD-FC|D1|CCL8	CCL8	D1	34	0.351213	0.0416801	0.791922	0.16672
BAMA IgA|M12|MN gp120 (B)	BAMA IgA	M12	MN gp120 (B)	MSD-FC|D1|CXCL10	CXCL10	D1	34	0.39689	0.0201227	0.427093	0.115003
BAMA IgA|M12|MN gp120 (B)	BAMA IgA	M12	MN gp120 (B)	MSD-FC|D1|IL-15	IL-15	D1	34	0.420454	0.0132894	0.305656	0.115003
BAMA IgA|M6.5|A1.Con gp140 (A1)	BAMA IgA	M6.5	A1.Con gp140 (A1)	MSD-FC|D1|IFN-gamma	IFN-γ	D1	35	0.387174	0.0215729	0.453031	0.129075
BAMA IgA|M6.5|A244 gp120 (AE)	BAMA IgA	M6.5	A244 gp120 (AE)	MSD-FC|D1|CCL8	CCL8	D1	35	0.366209	0.0304927	0.609854	0.129075
BAMA IgA|M6.5|A244 gp120 (AE)	BAMA IgA	M6.5	A244 gp120 (AE)	MSD-FC|D1|CXCL10	CXCL10	D1	35	0.435416	0.00894127	0.21459	0.129075
BAMA IgA|M6.5|A244 gp120 (AE)	BAMA IgA	M6.5	A244 gp120 (AE)	MSD-FC|D1|IFN-gamma	IFN-γ	D1	35	0.423088	0.0113317	0.260628	0.129075
BAMA IgA|M6.5|A244 gp120 (AE)	BAMA IgA	M6.5	A244 gp120 (AE)	MSD-FC|D1|IL-15	IL-15	D1	35	0.399272	0.0174964	0.38492	0.129075
BAMA IgA|M6.5|MN gp120 (B)	BAMA IgA	M6.5	MN gp120 (B)	MSD-FC|D1|IL-15	IL-15	D1	35	0.362655	0.0322688	0.613107	0.129075
BAMA IgG|M12|92TH023 gp120 (AE)	BAMA IgG	M12	92TH023 gp120 (AE)	MSD-FC|D1|IFN-gamma	IFN-γ	D1	34	0.408622	0.016425	0.542989	0.0689851
BAMA IgG|M12|A244 V1V2 (AE)	BAMA IgG	M12	A244 V1V2 (AE)	MSD-FC|D1|CCL8	CCL8	D1	32	0.408105	0.0204097	0.653111	0.0745606
BAMA IgG|M12|A244 V1V2 (AE)	BAMA IgG	M12	A244 V1V2 (AE)	MSD-FC|D1|IFN-gamma	IFN-γ	D1	32	0.405511	0.021303	0.660394	0.0745606
BAMA IgG|M12|A244 V1V2 (AE)	BAMA IgG	M12	A244 V1V2 (AE)	MSD-FC|D1|IL-6	IL-6	D1	32	0.351764	0.0483454	1	0.114721
BAMA IgG|M12|A244 gp120 (AE)	BAMA IgG	M12	A244 gp120 (AE)	MSD-FC|D1|CCL8	CCL8	D1	32	0.565457	0.000744947	0.0297979	0.00782194
BAMA IgG|M12|A244 gp120 (AE)	BAMA IgG	M12	A244 gp120 (AE)	MSD-FC|D1|CXCL10	CXCL10	D1	32	0.371471	0.0363211	1	0.101699
BAMA IgG|M12|A244 gp120 (AE)	BAMA IgG	M12	A244 gp120 (AE)	MSD-FC|D1|IFN-gamma	IFN-γ	D1	32	0.568024	0.00069588	0.029227	0.00782194
BAMA IgG|M12|A244 gp120 (AE)	BAMA IgG	M12	A244 gp120 (AE)	MSD-FC|D1|IL-15	IL-15	D1	32	0.424276	0.015514	0.542989	0.0689851
BAMA IgG|M12|A244 gp120 (AE)	BAMA IgG	M12	A244 gp120 (AE)	MSD-FC|D1|IL-6	IL-6	D1	32	0.350568	0.0491661	1	0.114721
BAMA IgG|M12|AUC-MB	BAMA IgG	M12	AUC-MB	MSD-FC|D1|CCL8	CCL8	D1	32	0.565457	0.000744947	0.0297979	0.00782194
BAMA IgG|M12|AUC-MB	BAMA IgG	M12	AUC-MB	MSD-FC|D1|CXCL10	CXCL10	D1	32	0.371471	0.0363211	1	0.101699
BAMA IgG|M12|AUC-MB	BAMA IgG	M12	AUC-MB	MSD-FC|D1|IFN-gamma	IFN-γ	D1	32	0.568024	0.00069588	0.029227	0.00782194
BAMA IgG|M12|AUC-MB	BAMA IgG	M12	AUC-MB	MSD-FC|D1|IL-15	IL-15	D1	32	0.424276	0.015514	0.542989	0.0689851
BAMA IgG|M12|AUC-MB	BAMA IgG	M12	AUC-MB	MSD-FC|D1|IL-6	IL-6	D1	32	0.350568	0.0491661	1	0.114721
BAMA IgG|M12|MN gp120 (B)	BAMA IgG	M12	MN gp120 (B)	MSD-FC|D1|CCL8	CCL8	D1	32	0.521175	0.00222358	0.084496	0.0166794
BAMA IgG|M12|MN gp120 (B)	BAMA IgG	M12	MN gp120 (B)	MSD-FC|D1|IFN-gamma	IFN-γ	D1	32	0.518162	0.00238278	0.0881627	0.0166794
BAMA IgG|M12|MN gp120 (B)	BAMA IgG	M12	MN gp120 (B)	MSD-FC|D1|IL-15	IL-15	D1	32	0.399542	0.0234809	0.704426	0.0758612
BAMA IgG|M12|MN gp120 (B)	BAMA IgG	M12	MN gp120 (B)	MSD-FC|D1|IL-6	IL-6	D1	32	0.458852	0.00825401	0.297144	0.0495241
BAMA IgG|M6.5|92TH023 gp120 (AE)	BAMA IgG	M6.5	92TH023 gp120 (AE)	MSD-FC|D1|CCL8	CCL8	D1	35	0.485274	0.0031285	0.100936	0.0119452
BAMA IgG|M6.5|92TH023 gp120 (AE)	BAMA IgG	M6.5	92TH023 gp120 (AE)	MSD-FC|D1|IFN-gamma	IFN-γ	D1	35	0.543339	0.000743572	0.0289993	0.00780751
BAMA IgG|M6.5|92TH023 gp120 (AE)	BAMA IgG	M6.5	92TH023 gp120 (AE)	MSD-FC|D1|IL-15	IL-15	D1	35	0.573914	0.000312578	0.0128157	0.00656414
BAMA IgG|M6.5|92TH023 gp120 (AE)	BAMA IgG	M6.5	92TH023 gp120 (AE)	MSD-FC|D1|IL-6	IL-6	D1	35	0.425246	0.0108779	0.26107	0.0240459
BAMA IgG|M6.5|A244 V1V2 (AE)	BAMA IgG	M6.5	A244 V1V2 (AE)	MSD-FC|D1|CCL8	CCL8	D1	32	0.457531	0.00846546	0.237033	0.0219067
BAMA IgG|M6.5|A244 V1V2 (AE)	BAMA IgG	M6.5	A244 V1V2 (AE)	MSD-FC|D1|IFN-gamma	IFN-γ	D1	32	0.536416	0.00155186	0.0553936	0.00814725
BAMA IgG|M6.5|A244 V1V2 (AE)	BAMA IgG	M6.5	A244 V1V2 (AE)	MSD-FC|D1|IL-15	IL-15	D1	32	0.467988	0.00691131	0.200428	0.0207339
BAMA IgG|M6.5|A244 V1V2 (AE)	BAMA IgG	M6.5	A244 V1V2 (AE)	MSD-FC|D1|IL-6	IL-6	D1	32	0.447441	0.0102365	0.255914	0.0238853
BAMA IgG|M6.5|A244 gp120 (AE)	BAMA IgG	M6.5	A244 gp120 (AE)	MSD-FC|D1|CCL8	CCL8	D1	33	0.535974	0.00130533	0.0482971	0.00814725
BAMA IgG|M6.5|A244 gp120 (AE)	BAMA IgG	M6.5	A244 gp120 (AE)	MSD-FC|D1|IFN-gamma	IFN-γ	D1	33	0.59146	0.000289039	0.0121396	0.00656414
BAMA IgG|M6.5|A244 gp120 (AE)	BAMA IgG	M6.5	A244 gp120 (AE)	MSD-FC|D1|IL-15	IL-15	D1	33	0.4484	0.00886699	0.237033	0.0219067
BAMA IgG|M6.5|A244 gp120 (AE)	BAMA IgG	M6.5	A244 gp120 (AE)	MSD-FC|D1|IL-6	IL-6	D1	33	0.560374	0.000694809	0.0277924	0.00780751
BAMA IgG|M6.5|AUC-MB	BAMA IgG	M6.5	AUC-MB	MSD-FC|D1|CCL8	CCL8	D1	33	0.473803	0.00534796	0.165787	0.0187179
BAMA IgG|M6.5|AUC-MB	BAMA IgG	M6.5	AUC-MB	MSD-FC|D1|IFN-gamma	IFN-γ	D1	33	0.537979	0.00124161	0.047181	0.00814725
BAMA IgG|M6.5|AUC-MB	BAMA IgG	M6.5	AUC-MB	MSD-FC|D1|IL-15	IL-15	D1	33	0.402607	0.0201844	0.418166	0.0354948
BAMA IgG|M6.5|AUC-MB	BAMA IgG	M6.5	AUC-MB	MSD-FC|D1|IL-6	IL-6	D1	33	0.508565	0.00251095	0.0853724	0.0117178
BAMA IgG|M6.5|MN gp120 (B)	BAMA IgG	M6.5	MN gp120 (B)	MSD-FC|D1|CCL8	CCL8	D1	33	0.529294	0.00153871	0.0553936	0.00814725
BAMA IgG|M6.5|MN gp120 (B)	BAMA IgG	M6.5	MN gp120 (B)	MSD-FC|D1|CXCL10	CXCL10	D1	33	0.449616	0.00866228	0.237033	0.0219067
BAMA IgG|M6.5|MN gp120 (B)	BAMA IgG	M6.5	MN gp120 (B)	MSD-FC|D1|IFN-gamma	IFN-γ	D1	33	0.499833	0.00305866	0.100936	0.0119452
BAMA IgG|M6.5|MN gp120 (B)	BAMA IgG	M6.5	MN gp120 (B)	MSD-FC|D1|IL-15	IL-15	D1	33	0.408772	0.0181812	0.418166	0.0354948
BAMA IgG|M6.5|MN gp120 (B)	BAMA IgG	M6.5	MN gp120 (B)	MSD-FC|D1|IL-6	IL-6	D1	33	0.465351	0.00635428	0.190628	0.0205292
BAMA IgG|M6.5|gp120 : V1V2 ratio (AE)	BAMA IgG	M6.5	gp120 : V1V2 ratio (AE)	MSD-FC|D1|CXCL10	CXCL10	D1	32	-0.406012	0.0211278	0.418166	0.0354948
BAMA IgG|M6.5|gp70-CaseA V1V2 (B)	BAMA IgG	M6.5	gp70-CaseA V1V2 (B)	MSD-FC|D1|IFN-gamma	IFN-γ	D1	30	0.423335	0.0197538	0.418166	0.0354948
BAMA IgG|M6.5|gp70-CaseA V1V2 (B)	BAMA IgG	M6.5	gp70-CaseA V1V2 (B)	MSD-FC|D1|IL-15	IL-15	D1	30	0.421544	0.0203358	0.418166	0.0354948
BAMA IgG|M6.5|gp70-CaseA V1V2 (B)	BAMA IgG	M6.5	gp70-CaseA V1V2 (B)	MSD-FC|D1|IL-6	IL-6	D1	30	0.427812	0.0183586	0.418166	0.0354948
ICS CD4+ 92TH023-ENV|M12|Polyfunctionality	ICS CD4+ 92TH023-ENV	M12	Polyfunctionality	MSD-FC|D1|IL-15	IL-15	D1	32	0.35154	0.0484985	0.533484	0.290991
ICS CD4+ 92TH023-ENV|M12|Polyfunctionality	ICS CD4+ 92TH023-ENV	M12	Polyfunctionality	MSD-FC|D1|IL-6	IL-6	D1	32	0.428152	0.014499	0.173988	0.173988
ICS CD4+ 92TH023-ENV|M6.5|Magnitude	ICS CD4+ 92TH023-ENV	M6.5	Magnitude	MSD-FC|D1|IL-15	IL-15	D1	36	0.444788	0.00656729	0.0788074	0.0622939
ICS CD4+ 92TH023-ENV|M6.5|Polyfunctionality	ICS CD4+ 92TH023-ENV	M6.5	Polyfunctionality	MSD-FC|D1|IFN-gamma	IFN-γ	D1	36	0.396911	0.0165387	0.165387	0.0661548
ICS CD4+ 92TH023-ENV|M6.5|Polyfunctionality	ICS CD4+ 92TH023-ENV	M6.5	Polyfunctionality	MSD-FC|D1|IL-15	IL-15	D1	36	0.421879	0.0103823	0.114206	0.0622939
Immunostates|D0|B cell	Immunostates	D0	B cell	MSD-FC|D1|CCL8	CCL8	D1	25	-0.424394	0.0344765	1	0.407267
Immunostates|D0|T cell	Immunostates	D0	T cell	MSD-FC|D1|IL-6	IL-6	D1	25	0.431538	0.0312436	1	0.407267
Immunostates|D0|basophil	Immunostates	D0	basophil	MSD-FC|D1|CXCL8	CXCL8	D1	25	-0.497494	0.0113933	1	0.407267
Immunostates|D0|eosinophil	Immunostates	D0	eosinophil	MSD-FC|D1|CCL8	CCL8	D1	25	0.493839	0.01211	1	0.407267
Immunostates|D0|eosinophil	Immunostates	D0	eosinophil	MSD-FC|D1|IFN-gamma	IFN-γ	D1	25	0.4836	0.0143184	1	0.407267
Immunostates|D0|granulocyte	Immunostates	D0	granulocyte	MSD-FC|D1|CCL8	CCL8	D1	25	0.425794	0.0338228	1	0.407267
Immunostates|D0|granulocyte	Immunostates	D0	granulocyte	MSD-FC|D1|IFN-gamma	IFN-γ	D1	25	0.432339	0.030897	1	0.407267
Immunostates|D0|naive B cell	Immunostates	D0	naive B cell	MSD-FC|D1|CCL8	CCL8	D1	25	-0.420769	0.0362157	1	0.407267
Immunostates|D1|basophil	Immunostates	D1	basophil	MSD-FC|D1|CXCL8	CXCL8	D1	24	-0.429312	0.0363017	1	0.763491
Immunostates|D1|granulocyte	Immunostates	D1	granulocyte	MSD-FC|D1|CXCL8	CXCL8	D1	24	-0.41958	0.0412435	1	0.763491
Immunostates|D1|macrophage m1	Immunostates	D1	macrophage m1	MSD-FC|D1|CCL8	CCL8	D1	24	0.410938	0.046062	1	0.763491
Immunostates|D1|macrophage m1	Immunostates	D1	macrophage m1	MSD-FC|D1|CXCL10	CXCL10	D1	24	0.416653	0.0428286	1	0.763491
Immunostates|D1|macrophage m1	Immunostates	D1	macrophage m1	MSD-FC|D1|IFN-gamma	IFN-γ	D1	24	0.670417	0.000337373	0.0404848	0.0404848
Immunostates|D1|macrophage m1	Immunostates	D1	macrophage m1	MSD-FC|D1|IL-15	IL-15	D1	24	0.529818	0.00774984	0.922231	0.46499
Immunostates|D1|macrophage m2	Immunostates	D1	macrophage m2	MSD-FC|D1|CXCL8	CXCL8	D1	24	-0.443016	0.0301512	1	0.763491
Immunostates|D3|CD14 positive monocyte	Immunostates	D3	CD14 positive monocyte	MSD-FC|D1|IL-15	IL-15	D1	22	-0.476002	0.0251354	1	0.675128
Immunostates|D3|eosinophil	Immunostates	D3	eosinophil	MSD-FC|D1|CCL8	CCL8	D1	22	0.52755	0.0116289	1	0.675128
Immunostates|D3|eosinophil	Immunostates	D3	eosinophil	MSD-FC|D1|IFN-gamma	IFN-γ	D1	22	0.427605	0.0471346	1	0.675128
Immunostates|D3|granulocyte	Immunostates	D3	granulocyte	MSD-FC|D1|CCL8	CCL8	D1	22	0.455803	0.0330143	1	0.675128
Immunostates|D3|macrophage m0	Immunostates	D3	macrophage m0	MSD-FC|D1|CCL8	CCL8	D1	22	-0.517535	0.0136308	1	0.675128
Immunostates|D3|macrophage m2	Immunostates	D3	macrophage m2	MSD-FC|D1|CCL8	CCL8	D1	22	0.439864	0.0405114	1	0.675128
Immunostates|D7|CD16 positive monocyte	Immunostates	D7	CD16 positive monocyte	MSD-FC|D1|IL-15	IL-15	D1	24	0.578261	0.0030779	0.387815	0.387815
Immunostates|D7|CD56bright natural killer cell	Immunostates	D7	CD56bright natural killer cell	MSD-FC|D1|CXCL8	CXCL8	D1	24	0.408369	0.047576	1	0.988338
Immunostates|D7|hematopoietic progenitor	Immunostates	D7	hematopoietic progenitor	MSD-FC|D1|IL-6	IL-6	D1	24	0.455105	0.0254441	1	0.988338
Immunostates|D7|memory B cell	Immunostates	D7	memory B cell	MSD-FC|D1|IL-15	IL-15	D1	24	-0.424877	0.0384917	1	0.988338

## Sheet: GSEA-adaptive corr
Left	Assay	Visit	Variable	Right	Gene Set	Day	Unit	N	rho	pvalue	FWER-p	FDR-q	Genes
ADCC|M6.5|92TH023 gp120	ADCC	M6.5	92TH023 gp120	IFN-inducible, antiviral molecules (M3.1)|7|log2-FC	IFN-inducible, antiviral molecules (M3.1)	7	log2-FC	24	0.454783	0.0255616	0.281177	0.225608	ADAR,AGRN,ANKRD22,BST2,C1GALT1,CACNA1A,CXCL10,DDX58,DTX3L,EIF2AK2,EPSTI1,ETV7,FBXO6,GBP1,GCH1,GTPBP1,HERC5,HERC6,IFI35,IFI44,IFI44L,IFIH1,IFIT2,IFIT3,IFITM1,IFITM2,IFITM3,IL15RA,IRF7,LAP3,LGALS3BP,LY6E,MT1X,MX1,MX2,NCOA7,NMI,OAS1,OAS2,OAS3,OASL,PARP14,PARP9,PGAP1,PHF11,PLAC8,PLSCR1,PML,PNPT1,PPM1K,RAB8A,RSAD2,SAMD9,SERPING1,SP100,SP110,STAT1,STAT2,TAP1,TAP2,TDRD7,TNFSF10,TREX1,TRIM22,TRIM5,UBE2L6…
ADCC|M6.5|92TH023 gp120	ADCC	M6.5	92TH023 gp120	IFNα response (Hallmark)|7|log2-FC	IFNα response (Hallmark)	7	log2-FC	24	0.42	0.0410196	0.410196	0.225608	ADAR,B2M,BATF2,BST2,C1S,CASP1,CASP8,CCRL2,CD47,CD74,CMPK2,CNP,CSF1,CXCL10,CXCL11,DDX60,DHX58,EIF2AK2,ELF1,EPSTI1,FAM46A,GBP2,GBP4,GMPR,HERC6,HLA-C,IFI27,IFI30,IFI35,IFI44,IFI44L,IFIH1,IFIT2,IFIT3,IFITM1,IFITM2,IFITM3,IL15,IL4R,IL7,IRF1,IRF2,IRF7,IRF9,ISG15,ISG20,LAMP3,LAP3,LGALS3BP,LPAR6,LY6E,MOV10,MX1,NCOA7,NMI,NUB1,OAS1,OASL,OGFR,PARP12,PARP14,PARP9,PLSCR1,PNPT1,PROCR,PSMA3,PSMB8,PSMB9,PSME1,PS…
ADCC|M6.5|92TH023 gp120	ADCC	M6.5	92TH023 gp120	IFNγ-mediated signaling (GO)|7|log2-Reads	IFNγ-mediated signaling (GO)	7	log2-Reads	24	0.476522	0.0185651	0.204216	0.204216	B2M,CAMK2A,CAMK2B,CAMK2D,CAMK2G,CD44,CIITA,FCGR1A,FCGR1B,GBP1,GBP2,HCK,HLA-A,HLA-B,HLA-C,HLA-DPA1,HLA-DPB1,HLA-DQA1,HLA-DQA2,HLA-DQB1,HLA-DQB2,HLA-DRA,HLA-DRB1,HLA-DRB5,HLA-E,HLA-F,HLA-G,HLA-H,ICAM1,IFI30,IFNG,IFNGR1,IFNGR2,IRF1,IRF2,IRF3,IRF4,IRF5,IRF6,IRF7,IRF8,IRF9,JAK1,JAK2,MID1,MT2A,NCAM1,OAS1,OAS2,OAS3,OASL,PML,PRKCD,PTAFR,SP100,STAT1,TRIM21,TRIM22,TRIM25,TRIM26,TRIM31,TRIM34,TRIM38,TRIM5,T…
ADCC|M6.5|92TH023 gp120	ADCC	M6.5	92TH023 gp120	Regulation of signal transduction (M3)|3|log2-Reads	Regulation of signal transduction (M3)	3	log2-Reads	22	-0.450028	0.0355923	0.391516	0.363394	ADAP2,APCDD1,ASAP2,BCL6,BMP2,C5AR1,CCR1,CD3E,CDK14,CSF1R,CTGF,ECM1,ENG,FGD4,FOXO1,FPR1,FZD8,GAB1,GATA3,GH1,HMOX1,HPSE,IL1RN,JUP,KIF26A,KLF4,LRP1,LYN,NOD2,PLXNB2,PRKCD,PSD3,PTK2,RGL1,S100A12,SHANK3,SOX7,SULF2,SYK,TIAM2,TIMP2,TLR2,TLR5,TRAT1,UBASH3A,WLS,ZNF423
ADCP|M6.5|C Env gp140	ADCP	M6.5	C Env gp140	Cellular response to IFNγ (GO)|1|log2-FC	Cellular response to IFNγ (GO)	1	log2-FC	19	0.485965	0.0348984	0.547636	0.0868814	AIF1,AQP4,ASS1,B2M,CAMK2A,CAMK2B,CAMK2D,CAMK2G,CCL1,CCL11,CCL13,CCL14,CCL15,CCL16,CCL17,CCL18,CCL19,CCL2,CCL20,CCL21,CCL22,CCL23,CCL24,CCL25,CCL26,CCL3,CCL3L3,CCL4,CCL4L2,CCL5,CCL7,CCL8,CD44,CD58,CIITA,CX3CL1,DAPK1,DAPK3,EDN1,EPRS,FCGR1A,FCGR1B,GAPDH,GBP1,GBP2,GBP5,GBP6,HCK,HLA-A,HLA-B,HLA-C,HLA-DPA1,HLA-DPB1,HLA-DQA1,HLA-DQA2,HLA-DQB1,HLA-DQB2,HLA-DRA,HLA-DRB1,HLA-DRB5,HLA-E,HLA-F,HLA-G,HLA-H,IC…
ADCP|M6.5|C Env gp140	ADCP	M6.5	C Env gp140	IFN-inducible, antiviral molecules (M3.1)|1|log2-FC	IFN-inducible, antiviral molecules (M3.1)	1	log2-FC	19	0.645614	0.00283019	0.059434	0.0311321	ADAR,AGRN,ANKRD22,BST2,C1GALT1,CACNA1A,CXCL10,DDX58,DTX3L,EIF2AK2,EPSTI1,ETV7,FBXO6,GBP1,GCH1,GTPBP1,HERC5,HERC6,IFI35,IFI44,IFI44L,IFIH1,IFIT2,IFIT3,IFITM1,IFITM2,IFITM3,IL15RA,IRF7,LAP3,LGALS3BP,LY6E,MT1X,MX1,MX2,NCOA7,NMI,OAS1,OAS2,OAS3,OASL,PARP14,PARP9,PGAP1,PHF11,PLAC8,PLSCR1,PML,PNPT1,PPM1K,RAB8A,RSAD2,SAMD9,SERPING1,SP100,SP110,STAT1,STAT2,TAP1,TAP2,TDRD7,TNFSF10,TREX1,TRIM22,TRIM5,UBE2L6…
ADCP|M6.5|C Env gp140	ADCP	M6.5	C Env gp140	IFN-inducible, antiviral molecules (M3.1)|1|log2-Reads	IFN-inducible, antiviral molecules (M3.1)	1	log2-Reads	19	0.496491	0.0305962	0.64252	0.196123	ADAR,AGRN,ANKRD22,BST2,C1GALT1,CACNA1A,CXCL10,DDX58,DTX3L,EIF2AK2,EPSTI1,ETV7,FBXO6,GBP1,GCH1,GTPBP1,HERC5,HERC6,IFI35,IFI44,IFI44L,IFIH1,IFIT2,IFIT3,IFITM1,IFITM2,IFITM3,IL15RA,IRF7,LAP3,LGALS3BP,LY6E,MT1X,MX1,MX2,NCOA7,NMI,OAS1,OAS2,OAS3,OASL,PARP14,PARP9,PGAP1,PHF11,PLAC8,PLSCR1,PML,PNPT1,PPM1K,RAB8A,RSAD2,SAMD9,SERPING1,SP100,SP110,STAT1,STAT2,TAP1,TAP2,TDRD7,TNFSF10,TREX1,TRIM22,TRIM5,UBE2L6…
ADCP|M6.5|C Env gp140	ADCP	M6.5	C Env gp140	IFNα response (Hallmark)|1|log2-FC	IFNα response (Hallmark)	1	log2-FC	19	0.649123	0.00263663	0.0580058	0.0311321	ADAR,B2M,BATF2,BST2,C1S,CASP1,CASP8,CCRL2,CD47,CD74,CMPK2,CNP,CSF1,CXCL10,CXCL11,DDX60,DHX58,EIF2AK2,ELF1,EPSTI1,FAM46A,GBP2,GBP4,GMPR,HERC6,HLA-C,IFI27,IFI30,IFI35,IFI44,IFI44L,IFIH1,IFIT2,IFIT3,IFITM1,IFITM2,IFITM3,IL15,IL4R,IL7,IRF1,IRF2,IRF7,IRF9,ISG15,ISG20,LAMP3,LAP3,LGALS3BP,LPAR6,LY6E,MOV10,MX1,NCOA7,NMI,NUB1,OAS1,OASL,OGFR,PARP12,PARP14,PARP9,PLSCR1,PNPT1,PROCR,PSMA3,PSMB8,PSMB9,PSME1,PS…
ADCP|M6.5|C Env gp140	ADCP	M6.5	C Env gp140	IFNα response (Hallmark)|1|log2-Reads	IFNα response (Hallmark)	1	log2-Reads	19	0.552632	0.0141349	0.310967	0.196123	ADAR,B2M,BATF2,BST2,C1S,CASP1,CASP8,CCRL2,CD47,CD74,CMPK2,CNP,CSF1,CXCL10,CXCL11,DDX60,DHX58,EIF2AK2,ELF1,EPSTI1,FAM46A,GBP2,GBP4,GMPR,HERC6,HLA-C,IFI27,IFI30,IFI35,IFI44,IFI44L,IFIH1,IFIT2,IFIT3,IFITM1,IFITM2,IFITM3,IL15,IL4R,IL7,IRF1,IRF2,IRF7,IRF9,ISG15,ISG20,LAMP3,LAP3,LGALS3BP,LPAR6,LY6E,MOV10,MX1,NCOA7,NMI,NUB1,OAS1,OASL,OGFR,PARP12,PARP14,PARP9,PLSCR1,PNPT1,PROCR,PSMA3,PSMB8,PSMB9,PSME1,PS…
ADCP|M6.5|C Env gp140	ADCP	M6.5	C Env gp140	IFNγ response (Hallmark)|1|log2-FC	IFNγ response (Hallmark)	1	log2-FC	19	0.522807	0.0216369	0.411101	0.0868814	ADAR,APOL6,ARID5B,ARL4A,AUTS2,B2M,BANK1,BATF2,BPGM,BST2,BTG1,C1R,C1S,CASP1,CASP3,CASP4,CASP7,CASP8,CCL2,CCL5,CCL7,CD274,CD38,CD40,CD69,CD74,CD86,CDKN1A,CFB,CFH,CIITA,CMKLR1,CMPK2,CSF2RB,CXCL10,CXCL11,CXCL9,DDX58,DDX60,DHX58,EIF2AK2,EIF4E3,EPSTI1,FAS,FCGR1A,FGL2,FPR1,GBP4,GBP6,GCH1,GPR18,GZMA,HERC6,HIF1A,HLA-A,HLA-B,HLA-DMA,HLA-DQA1,HLA-DRB1,HLA-G,ICAM1,IDO1,IFI27,IFI30,IFI35,IFI44,IFI44L,IFIH1,IF…
ADCP|M6.5|C Env gp140	ADCP	M6.5	C Env gp140	IFNγ response (Hallmark)|1|log2-Reads	IFNγ response (Hallmark)	1	log2-Reads	19	0.484211	0.0356588	0.713175	0.196123	ADAR,APOL6,ARID5B,ARL4A,AUTS2,B2M,BANK1,BATF2,BPGM,BST2,BTG1,C1R,C1S,CASP1,CASP3,CASP4,CASP7,CASP8,CCL2,CCL5,CCL7,CD274,CD38,CD40,CD69,CD74,CD86,CDKN1A,CFB,CFH,CIITA,CMKLR1,CMPK2,CSF2RB,CXCL10,CXCL11,CXCL9,DDX58,DDX60,DHX58,EIF2AK2,EIF4E3,EPSTI1,FAS,FCGR1A,FGL2,FPR1,GBP4,GBP6,GCH1,GPR18,GZMA,HERC6,HIF1A,HLA-A,HLA-B,HLA-DMA,HLA-DQA1,HLA-DRB1,HLA-G,ICAM1,IDO1,IFI27,IFI30,IFI35,IFI44,IFI44L,IFIH1,IF…
ADCP|M6.5|C Env gp140	ADCP	M6.5	C Env gp140	IFNγ-mediated signaling (GO)|1|log2-FC	IFNγ-mediated signaling (GO)	1	log2-FC	19	0.585965	0.00837907	0.167581	0.0614465	B2M,CAMK2A,CAMK2B,CAMK2D,CAMK2G,CD44,CIITA,FCGR1A,FCGR1B,GBP1,GBP2,HCK,HLA-A,HLA-B,HLA-C,HLA-DPA1,HLA-DPB1,HLA-DQA1,HLA-DQA2,HLA-DQB1,HLA-DQB2,HLA-DRA,HLA-DRB1,HLA-DRB5,HLA-E,HLA-F,HLA-G,HLA-H,ICAM1,IFI30,IFNG,IFNGR1,IFNGR2,IRF1,IRF2,IRF3,IRF4,IRF5,IRF6,IRF7,IRF8,IRF9,JAK1,JAK2,MID1,MT2A,NCAM1,OAS1,OAS2,OAS3,OASL,PML,PRKCD,PTAFR,SP100,STAT1,TRIM21,TRIM22,TRIM25,TRIM26,TRIM31,TRIM34,TRIM38,TRIM5,T…
ADCP|M6.5|C Env gp140	ADCP	M6.5	C Env gp140	IFNγ-mediated signaling (GO)|1|log2-Reads	IFNγ-mediated signaling (GO)	1	log2-Reads	19	0.484211	0.0356588	0.713175	0.196123	B2M,CAMK2A,CAMK2B,CAMK2D,CAMK2G,CD44,CIITA,FCGR1A,FCGR1B,GBP1,GBP2,HCK,HLA-A,HLA-B,HLA-C,HLA-DPA1,HLA-DPB1,HLA-DQA1,HLA-DQA2,HLA-DQB1,HLA-DQB2,HLA-DRA,HLA-DRB1,HLA-DRB5,HLA-E,HLA-F,HLA-G,HLA-H,ICAM1,IFI30,IFNG,IFNGR1,IFNGR2,IRF1,IRF2,IRF3,IRF4,IRF5,IRF6,IRF7,IRF8,IRF9,JAK1,JAK2,MID1,MT2A,NCAM1,OAS1,OAS2,OAS3,OASL,PML,PRKCD,PTAFR,SP100,STAT1,TRIM21,TRIM22,TRIM25,TRIM26,TRIM31,TRIM34,TRIM38,TRIM5,T…
ADCP|M6.5|C Env gp140	ADCP	M6.5	C Env gp140	Regulation of signal transduction (M3)|3|log2-Reads	Regulation of signal transduction (M3)	3	log2-Reads	17	-0.544118	0.023945	0.526789	0.368836	ADAP2,APCDD1,ASAP2,BCL6,BMP2,C5AR1,CCR1,CD3E,CDK14,CSF1R,CTGF,ECM1,ENG,FGD4,FOXO1,FPR1,FZD8,GAB1,GATA3,GH1,HMOX1,HPSE,IL1RN,JUP,KIF26A,KLF4,LRP1,LYN,NOD2,PLXNB2,PRKCD,PSD3,PTK2,RGL1,S100A12,SHANK3,SOX7,SULF2,SYK,TIAM2,TIMP2,TLR2,TLR5,TRAT1,UBASH3A,WLS,ZNF423
ADCP|M6.5|C V1V2	ADCP	M6.5	C V1V2	DC surface signature (S5)|1|log2-FC	DC surface signature (S5)	1	log2-FC	20	0.47218	0.0355424	0.547636	0.0868814	ABCA6,ABCC3,ABHD12,ACE,ADAM12,ADAM9,AGPAT3,ALCAM,ATP1B1,ATP1B2,CALCRL,CCRL2,CD151,CD1A,CD1B,CD1E,CD274,CD58,CD83,CD9,CLDN23,COLEC12,CRIM1,CSF2RB,CXCL16,DENND1B,DIRC2,EMP1,FPR3,FZD5,GJB2,GPNMB,GPR137B,GPR157,GRINA,HLA-DQA1,HLA-DQB1,IL1R1,ITPRIPL2,JAG1,KMO,LAMP2,LHFPL2,LRFN4,LRP11,MSR1,NRP1,NRP2,OLR1,P2RY6,PDCD1LG2,PRRG4,PSEN2,PTGFRN,RAMP1,SDC2,SIGLEC1,SLAMF8,SLC1A3,SLC36A1,SLC38A6,SLC41A2,SLC6A6,S…
ADCP|M6.5|C V1V2	ADCP	M6.5	C V1V2	IFN-inducible, antiviral molecules (M3.1)|1|log2-FC	IFN-inducible, antiviral molecules (M3.1)	1	log2-FC	20	0.484211	0.0305085	0.518644	0.0868814	ADAR,AGRN,ANKRD22,BST2,C1GALT1,CACNA1A,CXCL10,DDX58,DTX3L,EIF2AK2,EPSTI1,ETV7,FBXO6,GBP1,GCH1,GTPBP1,HERC5,HERC6,IFI35,IFI44,IFI44L,IFIH1,IFIT2,IFIT3,IFITM1,IFITM2,IFITM3,IL15RA,IRF7,LAP3,LGALS3BP,LY6E,MT1X,MX1,MX2,NCOA7,NMI,OAS1,OAS2,OAS3,OASL,PARP14,PARP9,PGAP1,PHF11,PLAC8,PLSCR1,PML,PNPT1,PPM1K,RAB8A,RSAD2,SAMD9,SERPING1,SP100,SP110,STAT1,STAT2,TAP1,TAP2,TDRD7,TNFSF10,TREX1,TRIM22,TRIM5,UBE2L6…
ADCP|M6.5|C V1V2	ADCP	M6.5	C V1V2	IFNα response (Hallmark)|1|log2-FC	IFNα response (Hallmark)	1	log2-FC	20	0.494737	0.0265786	0.478416	0.0868814	ADAR,B2M,BATF2,BST2,C1S,CASP1,CASP8,CCRL2,CD47,CD74,CMPK2,CNP,CSF1,CXCL10,CXCL11,DDX60,DHX58,EIF2AK2,ELF1,EPSTI1,FAM46A,GBP2,GBP4,GMPR,HERC6,HLA-C,IFI27,IFI30,IFI35,IFI44,IFI44L,IFIH1,IFIT2,IFIT3,IFITM1,IFITM2,IFITM3,IL15,IL4R,IL7,IRF1,IRF2,IRF7,IRF9,ISG15,ISG20,LAMP3,LAP3,LGALS3BP,LPAR6,LY6E,MOV10,MX1,NCOA7,NMI,NUB1,OAS1,OASL,OGFR,PARP12,PARP14,PARP9,PLSCR1,PNPT1,PROCR,PSMA3,PSMB8,PSMB9,PSME1,PS…
ADCP|M6.5|C V1V2	ADCP	M6.5	C V1V2	IFNγ-mediated signaling (GO)|1|log2-FC	IFNγ-mediated signaling (GO)	1	log2-FC	20	0.475188	0.0342273	0.547636	0.0868814	B2M,CAMK2A,CAMK2B,CAMK2D,CAMK2G,CD44,CIITA,FCGR1A,FCGR1B,GBP1,GBP2,HCK,HLA-A,HLA-B,HLA-C,HLA-DPA1,HLA-DPB1,HLA-DQA1,HLA-DQA2,HLA-DQB1,HLA-DQB2,HLA-DRA,HLA-DRB1,HLA-DRB5,HLA-E,HLA-F,HLA-G,HLA-H,ICAM1,IFI30,IFNG,IFNGR1,IFNGR2,IRF1,IRF2,IRF3,IRF4,IRF5,IRF6,IRF7,IRF8,IRF9,JAK1,JAK2,MID1,MT2A,NCAM1,OAS1,OAS2,OAS3,OASL,PML,PRKCD,PTAFR,SP100,STAT1,TRIM21,TRIM22,TRIM25,TRIM26,TRIM31,TRIM34,TRIM38,TRIM5,T…
ADCP|M6.5|C V1V2	ADCP	M6.5	C V1V2	IFNγ-mediated signaling (GO)|7|log2-FC	IFNγ-mediated signaling (GO)	7	log2-FC	20	0.505263	0.0230592	0.507303	0.382645	B2M,CAMK2A,CAMK2B,CAMK2D,CAMK2G,CD44,CIITA,FCGR1A,FCGR1B,GBP1,GBP2,HCK,HLA-A,HLA-B,HLA-C,HLA-DPA1,HLA-DPB1,HLA-DQA1,HLA-DQA2,HLA-DQB1,HLA-DQB2,HLA-DRA,HLA-DRB1,HLA-DRB5,HLA-E,HLA-F,HLA-G,HLA-H,ICAM1,IFI30,IFNG,IFNGR1,IFNGR2,IRF1,IRF2,IRF3,IRF4,IRF5,IRF6,IRF7,IRF8,IRF9,JAK1,JAK2,MID1,MT2A,NCAM1,OAS1,OAS2,OAS3,OASL,PML,PRKCD,PTAFR,SP100,STAT1,TRIM21,TRIM22,TRIM25,TRIM26,TRIM31,TRIM34,TRIM38,TRIM5,T…
ADCP|M6.5|C V1V2	ADCP	M6.5	C V1V2	Regulation of signal transduction (M3)|3|log2-Reads	Regulation of signal transduction (M3)	3	log2-Reads	18	-0.50258	0.0335305	0.704141	0.368836	ADAP2,APCDD1,ASAP2,BCL6,BMP2,C5AR1,CCR1,CD3E,CDK14,CSF1R,CTGF,ECM1,ENG,FGD4,FOXO1,FPR1,FZD8,GAB1,GATA3,GH1,HMOX1,HPSE,IL1RN,JUP,KIF26A,KLF4,LRP1,LYN,NOD2,PLXNB2,PRKCD,PSD3,PTK2,RGL1,S100A12,SHANK3,SOX7,SULF2,SYK,TIAM2,TIMP2,TLR2,TLR5,TRAT1,UBASH3A,WLS,ZNF423
BAMA IgA|M12|92TH023 gp120 (AE)	BAMA IgA	M12	92TH023 gp120 (AE)	IFN-inducible, antiviral molecules (M3.1)|7|log2-FC	IFN-inducible, antiviral molecules (M3.1)	7	log2-FC	23	-0.448063	0.0320204	1	0.251313	ADAR,AGRN,ANKRD22,BST2,C1GALT1,CACNA1A,CXCL10,DDX58,DTX3L,EIF2AK2,EPSTI1,ETV7,FBXO6,GBP1,GCH1,GTPBP1,HERC5,HERC6,IFI35,IFI44,IFI44L,IFIH1,IFIT2,IFIT3,IFITM1,IFITM2,IFITM3,IL15RA,IRF7,LAP3,LGALS3BP,LY6E,MT1X,MX1,MX2,NCOA7,NMI,OAS1,OAS2,OAS3,OASL,PARP14,PARP9,PGAP1,PHF11,PLAC8,PLSCR1,PML,PNPT1,PPM1K,RAB8A,RSAD2,SAMD9,SERPING1,SP100,SP110,STAT1,STAT2,TAP1,TAP2,TDRD7,TNFSF10,TREX1,TRIM22,TRIM5,UBE2L6…
BAMA IgA|M12|92TH023 gp120 (AE)	BAMA IgA	M12	92TH023 gp120 (AE)	IFNγ response (Hallmark)|7|log2-FC	IFNγ response (Hallmark)	7	log2-FC	23	-0.475954	0.021694	0.889454	0.238634	ADAR,APOL6,ARID5B,ARL4A,AUTS2,B2M,BANK1,BATF2,BPGM,BST2,BTG1,C1R,C1S,CASP1,CASP3,CASP4,CASP7,CASP8,CCL2,CCL5,CCL7,CD274,CD38,CD40,CD69,CD74,CD86,CDKN1A,CFB,CFH,CIITA,CMKLR1,CMPK2,CSF2RB,CXCL10,CXCL11,CXCL9,DDX58,DDX60,DHX58,EIF2AK2,EIF4E3,EPSTI1,FAS,FCGR1A,FGL2,FPR1,GBP4,GBP6,GCH1,GPR18,GZMA,HERC6,HIF1A,HLA-A,HLA-B,HLA-DMA,HLA-DQA1,HLA-DRB1,HLA-G,ICAM1,IDO1,IFI27,IFI30,IFI35,IFI44,IFI44L,IFIH1,IF…
BAMA IgA|M12|92TH023 gp120 (AE)	BAMA IgA	M12	92TH023 gp120 (AE)	IFNγ-mediated signaling (GO)|7|log2-FC	IFNγ-mediated signaling (GO)	7	log2-FC	23	-0.428662	0.0412631	1	0.259368	B2M,CAMK2A,CAMK2B,CAMK2D,CAMK2G,CD44,CIITA,FCGR1A,FCGR1B,GBP1,GBP2,HCK,HLA-A,HLA-B,HLA-C,HLA-DPA1,HLA-DPB1,HLA-DQA1,HLA-DQA2,HLA-DQB1,HLA-DQB2,HLA-DRA,HLA-DRB1,HLA-DRB5,HLA-E,HLA-F,HLA-G,HLA-H,ICAM1,IFI30,IFNG,IFNGR1,IFNGR2,IRF1,IRF2,IRF3,IRF4,IRF5,IRF6,IRF7,IRF8,IRF9,JAK1,JAK2,MID1,MT2A,NCAM1,OAS1,OAS2,OAS3,OASL,PML,PRKCD,PTAFR,SP100,STAT1,TRIM21,TRIM22,TRIM25,TRIM26,TRIM31,TRIM34,TRIM38,TRIM5,T…
BAMA IgA|M12|92TH023 gp120 (AE)	BAMA IgA	M12	92TH023 gp120 (AE)	Immune-related surface molecules (M2.10)|7|log2-FC	Immune-related surface molecules (M2.10)	7	log2-FC	23	-0.608129	0.00207999	0.0894394	0.0457597	AP1S2,ARHGAP18,ARRB1,ARSD,BMP2K,BTK,CASP1,CBFA2T3,CD300A,CD36,CD86,COMT,CSF1R,CTNND1,CTSS,CYBB,CYFIP1,DIAPH2,EIF4EBP1,FEZ2,FGL2,FYB,GLB1,HEXB,HFE,HMGN3,HNMT,HPSE,IL15,KCNE3,KDELR2,KIAA0513,KLF4,LILRB1,MLKL,MPEG1,MS4A6A,MS4A7,NLN,NUDT16,PAK1,PIK3AP1,PRRG4,RNASE6,RNF135,SCARB2,SIDT2,SLC24A4,SLC27A3,SLC8A1,SUMF1,TFEC,TICAM2
BAMA IgA|M12|92TH023 gp120 (AE)	BAMA IgA	M12	92TH023 gp120 (AE)	Immune-related surface molecules (M2.10)|7|log2-Reads	Immune-related surface molecules (M2.10)	7	log2-Reads	23	-0.446245	0.0328099	1	0.569427	AP1S2,ARHGAP18,ARRB1,ARSD,BMP2K,BTK,CASP1,CBFA2T3,CD300A,CD36,CD86,COMT,CSF1R,CTNND1,CTSS,CYBB,CYFIP1,DIAPH2,EIF4EBP1,FEZ2,FGL2,FYB,GLB1,HEXB,HFE,HMGN3,HNMT,HPSE,IL15,KCNE3,KDELR2,KIAA0513,KLF4,LILRB1,MLKL,MPEG1,MS4A6A,MS4A7,NLN,NUDT16,PAK1,PIK3AP1,PRRG4,RNASE6,RNF135,SCARB2,SIDT2,SLC24A4,SLC27A3,SLC8A1,SUMF1,TFEC,TICAM2
BAMA IgA|M12|92TH023 gp120 (AE)	BAMA IgA	M12	92TH023 gp120 (AE)	Regulation of signal transduction (M3)|7|log2-FC	Regulation of signal transduction (M3)	7	log2-FC	23	-0.491112	0.017327	0.727736	0.238634	ADAP2,APCDD1,ASAP2,BCL6,BMP2,C5AR1,CCR1,CD3E,CDK14,CSF1R,CTGF,ECM1,ENG,FGD4,FOXO1,FPR1,FZD8,GAB1,GATA3,GH1,HMOX1,HPSE,IL1RN,JUP,KIF26A,KLF4,LRP1,LYN,NOD2,PLXNB2,PRKCD,PSD3,PTK2,RGL1,S100A12,SHANK3,SOX7,SULF2,SYK,TIAM2,TIMP2,TLR2,TLR5,TRAT1,UBASH3A,WLS,ZNF423
BAMA IgA|M12|92TH023 gp120 (AE)	BAMA IgA	M12	92TH023 gp120 (AE)	TLR and inflammatory signaling (M16)|7|log2-FC	TLR and inflammatory signaling (M16)	7	log2-FC	23	-0.660878	0.000597041	0.0262698	0.0262698	ALOX5,ANPEP,AQP9,BST1,C5AR1,CSF3R,CXCR2,DYSF,FCAR,FCGR1B,FCGR2C,FES,FGR,FPR1,FPR2,HSPA6,IRAK3,ITGAX,KCNJ15,KCNJ2,LILRA6,LILRB1,LILRB2,LILRB3,LY96,MGAM,MYD88,NCF4,NFE2,NPL,P2RY13,PADI4,PILRA,SIGLEC9,TLR1,TLR2,TLR4,TLR5,TLR6,TLR7,TLR8,TYROBP,WDFY3
BAMA IgA|M12|92TH023 gp120 (AE)	BAMA IgA	M12	92TH023 gp120 (AE)	TLR and inflammatory signaling (M16)|7|log2-Reads	TLR and inflammatory signaling (M16)	7	log2-Reads	23	-0.508088	0.0133126	0.585753	0.569427	ALOX5,ANPEP,AQP9,BST1,C5AR1,CSF3R,CXCR2,DYSF,FCAR,FCGR1B,FCGR2C,FES,FGR,FPR1,FPR2,HSPA6,IRAK3,ITGAX,KCNJ15,KCNJ2,LILRA6,LILRB1,LILRB2,LILRB3,LY96,MGAM,MYD88,NCF4,NFE2,NPL,P2RY13,PADI4,PILRA,SIGLEC9,TLR1,TLR2,TLR4,TLR5,TLR6,TLR7,TLR8,TYROBP,WDFY3
BAMA IgA|M12|A1.Con gp140 (A1)	BAMA IgA	M12	A1.Con gp140 (A1)	IFNα response (Hallmark)|7|log2-FC	IFNα response (Hallmark)	7	log2-FC	23	-0.44297	0.03427	1	0.251313	ADAR,B2M,BATF2,BST2,C1S,CASP1,CASP8,CCRL2,CD47,CD74,CMPK2,CNP,CSF1,CXCL10,CXCL11,DDX60,DHX58,EIF2AK2,ELF1,EPSTI1,FAM46A,GBP2,GBP4,GMPR,HERC6,HLA-C,IFI27,IFI30,IFI35,IFI44,IFI44L,IFIH1,IFIT2,IFIT3,IFITM1,IFITM2,IFITM3,IL15,IL4R,IL7,IRF1,IRF2,IRF7,IRF9,ISG15,ISG20,LAMP3,LAP3,LGALS3BP,LPAR6,LY6E,MOV10,MX1,NCOA7,NMI,NUB1,OAS1,OASL,OGFR,PARP12,PARP14,PARP9,PLSCR1,PNPT1,PROCR,PSMA3,PSMB8,PSMB9,PSME1,PS…
BAMA IgA|M12|A1.Con gp140 (A1)	BAMA IgA	M12	A1.Con gp140 (A1)	Immune-related surface molecules (M2.10)|1|log2-FC	Immune-related surface molecules (M2.10)	1	log2-FC	23	-0.421876	0.0449481	1	0.713746	AP1S2,ARHGAP18,ARRB1,ARSD,BMP2K,BTK,CASP1,CBFA2T3,CD300A,CD36,CD86,COMT,CSF1R,CTNND1,CTSS,CYBB,CYFIP1,DIAPH2,EIF4EBP1,FEZ2,FGL2,FYB,GLB1,HEXB,HFE,HMGN3,HNMT,HPSE,IL15,KCNE3,KDELR2,KIAA0513,KLF4,LILRB1,MLKL,MPEG1,MS4A6A,MS4A7,NLN,NUDT16,PAK1,PIK3AP1,PRRG4,RNASE6,RNF135,SCARB2,SIDT2,SLC24A4,SLC27A3,SLC8A1,SUMF1,TFEC,TICAM2
BAMA IgA|M12|A1.Con gp140 (A1)	BAMA IgA	M12	A1.Con gp140 (A1)	TLR and inflammatory signaling (M16)|1|log2-FC	TLR and inflammatory signaling (M16)	1	log2-FC	23	-0.499501	0.0152354	0.670359	0.670359	ALOX5,ANPEP,AQP9,BST1,C5AR1,CSF3R,CXCR2,DYSF,FCAR,FCGR1B,FCGR2C,FES,FGR,FPR1,FPR2,HSPA6,IRAK3,ITGAX,KCNJ15,KCNJ2,LILRA6,LILRB1,LILRB2,LILRB3,LY96,MGAM,MYD88,NCF4,NFE2,NPL,P2RY13,PADI4,PILRA,SIGLEC9,TLR1,TLR2,TLR4,TLR5,TLR6,TLR7,TLR8,TYROBP,WDFY3
BAMA IgA|M12|A244 gp120 (AE)	BAMA IgA	M12	A244 gp120 (AE)	Immune-related surface molecules (M2.10)|1|log2-Reads	Immune-related surface molecules (M2.10)	1	log2-Reads	23	0.479926	0.0204721	0.900771	0.774905	AP1S2,ARHGAP18,ARRB1,ARSD,BMP2K,BTK,CASP1,CBFA2T3,CD300A,CD36,CD86,COMT,CSF1R,CTNND1,CTSS,CYBB,CYFIP1,DIAPH2,EIF4EBP1,FEZ2,FGL2,FYB,GLB1,HEXB,HFE,HMGN3,HNMT,HPSE,IL15,KCNE3,KDELR2,KIAA0513,KLF4,LILRB1,MLKL,MPEG1,MS4A6A,MS4A7,NLN,NUDT16,PAK1,PIK3AP1,PRRG4,RNASE6,RNF135,SCARB2,SIDT2,SLC24A4,SLC27A3,SLC8A1,SUMF1,TFEC,TICAM2
BAMA IgA|M12|MN gp120 (B)	BAMA IgA	M12	MN gp120 (B)	Regulation of signal transduction (M3)|3|log2-Reads	Regulation of signal transduction (M3)	3	log2-Reads	21	-0.466138	0.0331815	1	0.486663	ADAP2,APCDD1,ASAP2,BCL6,BMP2,C5AR1,CCR1,CD3E,CDK14,CSF1R,CTGF,ECM1,ENG,FGD4,FOXO1,FPR1,FZD8,GAB1,GATA3,GH1,HMOX1,HPSE,IL1RN,JUP,KIF26A,KLF4,LRP1,LYN,NOD2,PLXNB2,PRKCD,PSD3,PTK2,RGL1,S100A12,SHANK3,SOX7,SULF2,SYK,TIAM2,TIMP2,TLR2,TLR5,TRAT1,UBASH3A,WLS,ZNF423
BAMA IgA|M12|MN gp120 (B)	BAMA IgA	M12	MN gp120 (B)	Resting DC surface signature (S10)|3|log2-Reads	Resting DC surface signature (S10)	3	log2-Reads	21	-0.48684	0.0252102	1	0.486663	ABCA6,ABCC3,ABHD12,ACE,ADAM12,ADAM9,ATP1B1,CCRL2,CD151,CD1A,CD1B,CD1C,CD1E,CD86,CD9,CH25H,CLDN23,CLEC10A,CRIM1,CSF1R,DENND1B,DIRC2,EMP1,ENG,FCER1A,FZD1,FZD5,GPNMB,GPR137B,HLA-DMA,HLA-DQB1,IFNGR1,IGSF6,IL1R1,IL1R2,ITGAX,ITPRIPL2,JAG1,KMO,LHFPL2,LPCAT2,LRFN4,MFSD1,NRP1,P2RY6,PLD3,PLXDC2,PLXND1,PSEN2,PTGFRN,SERINC5,SFXN3,SLAMF8,SLC1A3,SLC26A11,SLC27A3,SLC36A1,SLC38A6,SLC7A11,SLC7A8,SLCO2B1,SPINT2,SR…
BAMA IgA|M12|MN gp120 (B)	BAMA IgA	M12	MN gp120 (B)	TLR and inflammatory signaling (M16)|3|log2-FC	TLR and inflammatory signaling (M16)	3	log2-FC	21	-0.504871	0.0195813	0.861578	0.762876	ALOX5,ANPEP,AQP9,BST1,C5AR1,CSF3R,CXCR2,DYSF,FCAR,FCGR1B,FCGR2C,FES,FGR,FPR1,FPR2,HSPA6,IRAK3,ITGAX,KCNJ15,KCNJ2,LILRA6,LILRB1,LILRB2,LILRB3,LY96,MGAM,MYD88,NCF4,NFE2,NPL,P2RY13,PADI4,PILRA,SIGLEC9,TLR1,TLR2,TLR4,TLR5,TLR6,TLR7,TLR8,TYROBP,WDFY3
BAMA IgA|M12|MN gp120 (B)	BAMA IgA	M12	MN gp120 (B)	TLR and inflammatory signaling (M16)|3|log2-Reads	TLR and inflammatory signaling (M16)	3	log2-Reads	21	-0.502868	0.0201518	0.886679	0.486663	ALOX5,ANPEP,AQP9,BST1,C5AR1,CSF3R,CXCR2,DYSF,FCAR,FCGR1B,FCGR2C,FES,FGR,FPR1,FPR2,HSPA6,IRAK3,ITGAX,KCNJ15,KCNJ2,LILRA6,LILRB1,LILRB2,LILRB3,LY96,MGAM,MYD88,NCF4,NFE2,NPL,P2RY13,PADI4,PILRA,SIGLEC9,TLR1,TLR2,TLR4,TLR5,TLR6,TLR7,TLR8,TYROBP,WDFY3
BAMA IgA|M6.5|A1.Con gp140 (A1)	BAMA IgA	M6.5	A1.Con gp140 (A1)	Cell cycle and transcription (M4.0)|3|log2-FC	Cell cycle and transcription (M4.0)	3	log2-FC	22	-0.489184	0.0208601	0.896985	0.380833	AIF1,ALDH2,ALOX5,ANLN,AOAH,APOBEC3A,APOBEC3B,ARHGAP11A,ASF1B,ASGR1,ASGR2,ASPM,ATAD2,AURKA,AURKB,BIRC5,BRCA1,BRIP1,BUB1,BUB1B,C1orf112,C5AR1,CCDC34,CCNA2,CCNB1,CCNB2,CCNE2,CCNF,CCR1,CD14,CD163,CD1D,CD300LF,CD302,CD33,CD36,CD86,CD93,CDC20,CDC25A,CDC25C,CDC45,CDC6,CDC7,CDCA2,CDCA3,CDCA5,CDCA7,CDCA8,CDK1,CDKN3,CDT1,CEACAM8,CEBPA,CEBPD,CENPA,CENPE,CENPF,CENPH,CENPI,CENPK,CENPM,CENPN,CENPW,CEP55,CFD,CF…
BAMA IgA|M6.5|A1.Con gp140 (A1)	BAMA IgA	M6.5	A1.Con gp140 (A1)	DC surface signature (S5)|3|log2-Reads	DC surface signature (S5)	3	log2-Reads	22	-0.522982	0.0125099	0.537926	0.275218	ABCA6,ABCC3,ABHD12,ACE,ADAM12,ADAM9,AGPAT3,ALCAM,ATP1B1,ATP1B2,CALCRL,CCRL2,CD151,CD1A,CD1B,CD1E,CD274,CD58,CD83,CD9,CLDN23,COLEC12,CRIM1,CSF2RB,CXCL16,DENND1B,DIRC2,EMP1,FPR3,FZD5,GJB2,GPNMB,GPR137B,GPR157,GRINA,HLA-DQA1,HLA-DQB1,IL1R1,ITPRIPL2,JAG1,KMO,LAMP2,LHFPL2,LRFN4,LRP11,MSR1,NRP1,NRP2,OLR1,P2RY6,PDCD1LG2,PRRG4,PSEN2,PTGFRN,RAMP1,SDC2,SIGLEC1,SLAMF8,SLC1A3,SLC36A1,SLC38A6,SLC41A2,SLC6A6,S…
BAMA IgA|M6.5|A1.Con gp140 (A1)	BAMA IgA	M6.5	A1.Con gp140 (A1)	IFNγ response (Hallmark)|3|log2-Reads	IFNγ response (Hallmark)	3	log2-Reads	22	-0.434039	0.0435612	1	0.398782	ADAR,APOL6,ARID5B,ARL4A,AUTS2,B2M,BANK1,BATF2,BPGM,BST2,BTG1,C1R,C1S,CASP1,CASP3,CASP4,CASP7,CASP8,CCL2,CCL5,CCL7,CD274,CD38,CD40,CD69,CD74,CD86,CDKN1A,CFB,CFH,CIITA,CMKLR1,CMPK2,CSF2RB,CXCL10,CXCL11,CXCL9,DDX58,DDX60,DHX58,EIF2AK2,EIF4E3,EPSTI1,FAS,FCGR1A,FGL2,FPR1,GBP4,GBP6,GCH1,GPR18,GZMA,HERC6,HIF1A,HLA-A,HLA-B,HLA-DMA,HLA-DQA1,HLA-DRB1,HLA-G,ICAM1,IDO1,IFI27,IFI30,IFI35,IFI44,IFI44L,IFIH1,IF…
BAMA IgA|M6.5|A1.Con gp140 (A1)	BAMA IgA	M6.5	A1.Con gp140 (A1)	IFNγ-mediated signaling (GO)|1|log2-Reads	IFNγ-mediated signaling (GO)	1	log2-Reads	24	0.465428	0.0219099	0.920214	0.321344	B2M,CAMK2A,CAMK2B,CAMK2D,CAMK2G,CD44,CIITA,FCGR1A,FCGR1B,GBP1,GBP2,HCK,HLA-A,HLA-B,HLA-C,HLA-DPA1,HLA-DPB1,HLA-DQA1,HLA-DQA2,HLA-DQB1,HLA-DQB2,HLA-DRA,HLA-DRB1,HLA-DRB5,HLA-E,HLA-F,HLA-G,HLA-H,ICAM1,IFI30,IFNG,IFNGR1,IFNGR2,IRF1,IRF2,IRF3,IRF4,IRF5,IRF6,IRF7,IRF8,IRF9,JAK1,JAK2,MID1,MT2A,NCAM1,OAS1,OAS2,OAS3,OASL,PML,PRKCD,PTAFR,SP100,STAT1,TRIM21,TRIM22,TRIM25,TRIM26,TRIM31,TRIM34,TRIM38,TRIM5,T…
BAMA IgA|M6.5|A1.Con gp140 (A1)	BAMA IgA	M6.5	A1.Con gp140 (A1)	Regulation of signal transduction (M3)|1|log2-FC	Regulation of signal transduction (M3)	1	log2-FC	24	0.442568	0.0303383	1	0.297437	ADAP2,APCDD1,ASAP2,BCL6,BMP2,C5AR1,CCR1,CD3E,CDK14,CSF1R,CTGF,ECM1,ENG,FGD4,FOXO1,FPR1,FZD8,GAB1,GATA3,GH1,HMOX1,HPSE,IL1RN,JUP,KIF26A,KLF4,LRP1,LYN,NOD2,PLXNB2,PRKCD,PSD3,PTK2,RGL1,S100A12,SHANK3,SOX7,SULF2,SYK,TIAM2,TIMP2,TLR2,TLR5,TRAT1,UBASH3A,WLS,ZNF423
BAMA IgA|M6.5|A1.Con gp140 (A1)	BAMA IgA	M6.5	A1.Con gp140 (A1)	TLR and inflammatory signaling (M16)|3|log2-FC	TLR and inflammatory signaling (M16)	3	log2-FC	22	-0.495706	0.0189723	0.834783	0.380833	ALOX5,ANPEP,AQP9,BST1,C5AR1,CSF3R,CXCR2,DYSF,FCAR,FCGR1B,FCGR2C,FES,FGR,FPR1,FPR2,HSPA6,IRAK3,ITGAX,KCNJ15,KCNJ2,LILRA6,LILRB1,LILRB2,LILRB3,LY96,MGAM,MYD88,NCF4,NFE2,NPL,P2RY13,PADI4,PILRA,SIGLEC9,TLR1,TLR2,TLR4,TLR5,TLR6,TLR7,TLR8,TYROBP,WDFY3
BAMA IgA|M6.5|A244 gp120 (AE)	BAMA IgA	M6.5	A244 gp120 (AE)	IFN-inducible, antiviral molecules (M3.1)|1|log2-FC	IFN-inducible, antiviral molecules (M3.1)	1	log2-FC	24	0.468696	0.0208776	0.918616	0.297437	ADAR,AGRN,ANKRD22,BST2,C1GALT1,CACNA1A,CXCL10,DDX58,DTX3L,EIF2AK2,EPSTI1,ETV7,FBXO6,GBP1,GCH1,GTPBP1,HERC5,HERC6,IFI35,IFI44,IFI44L,IFIH1,IFIT2,IFIT3,IFITM1,IFITM2,IFITM3,IL15RA,IRF7,LAP3,LGALS3BP,LY6E,MT1X,MX1,MX2,NCOA7,NMI,OAS1,OAS2,OAS3,OASL,PARP14,PARP9,PGAP1,PHF11,PLAC8,PLSCR1,PML,PNPT1,PPM1K,RAB8A,RSAD2,SAMD9,SERPING1,SP100,SP110,STAT1,STAT2,TAP1,TAP2,TDRD7,TNFSF10,TREX1,TRIM22,TRIM5,UBE2L6…
BAMA IgA|M6.5|A244 gp120 (AE)	BAMA IgA	M6.5	A244 gp120 (AE)	IFNα response (Hallmark)|1|log2-FC	IFNα response (Hallmark)	1	log2-FC	24	0.461739	0.0231241	0.994335	0.297437	ADAR,B2M,BATF2,BST2,C1S,CASP1,CASP8,CCRL2,CD47,CD74,CMPK2,CNP,CSF1,CXCL10,CXCL11,DDX60,DHX58,EIF2AK2,ELF1,EPSTI1,FAM46A,GBP2,GBP4,GMPR,HERC6,HLA-C,IFI27,IFI30,IFI35,IFI44,IFI44L,IFIH1,IFIT2,IFIT3,IFITM1,IFITM2,IFITM3,IL15,IL4R,IL7,IRF1,IRF2,IRF7,IRF9,ISG15,ISG20,LAMP3,LAP3,LGALS3BP,LPAR6,LY6E,MOV10,MX1,NCOA7,NMI,NUB1,OAS1,OASL,OGFR,PARP12,PARP14,PARP9,PLSCR1,PNPT1,PROCR,PSMA3,PSMB8,PSMB9,PSME1,PS…
BAMA IgA|M6.5|A244 gp120 (AE)	BAMA IgA	M6.5	A244 gp120 (AE)	IFNγ response (Hallmark)|1|log2-FC	IFNγ response (Hallmark)	1	log2-FC	24	0.426957	0.0374523	1	0.297437	ADAR,APOL6,ARID5B,ARL4A,AUTS2,B2M,BANK1,BATF2,BPGM,BST2,BTG1,C1R,C1S,CASP1,CASP3,CASP4,CASP7,CASP8,CCL2,CCL5,CCL7,CD274,CD38,CD40,CD69,CD74,CD86,CDKN1A,CFB,CFH,CIITA,CMKLR1,CMPK2,CSF2RB,CXCL10,CXCL11,CXCL9,DDX58,DDX60,DHX58,EIF2AK2,EIF4E3,EPSTI1,FAS,FCGR1A,FGL2,FPR1,GBP4,GBP6,GCH1,GPR18,GZMA,HERC6,HIF1A,HLA-A,HLA-B,HLA-DMA,HLA-DQA1,HLA-DRB1,HLA-G,ICAM1,IDO1,IFI27,IFI30,IFI35,IFI44,IFI44L,IFIH1,IF…
BAMA IgA|M6.5|A244 gp120 (AE)	BAMA IgA	M6.5	A244 gp120 (AE)	IFNγ-mediated signaling (GO)|1|log2-FC	IFNγ-mediated signaling (GO)	1	log2-FC	24	0.42087	0.0405596	1	0.297437	B2M,CAMK2A,CAMK2B,CAMK2D,CAMK2G,CD44,CIITA,FCGR1A,FCGR1B,GBP1,GBP2,HCK,HLA-A,HLA-B,HLA-C,HLA-DPA1,HLA-DPB1,HLA-DQA1,HLA-DQA2,HLA-DQB1,HLA-DQB2,HLA-DRA,HLA-DRB1,HLA-DRB5,HLA-E,HLA-F,HLA-G,HLA-H,ICAM1,IFI30,IFNG,IFNGR1,IFNGR2,IRF1,IRF2,IRF3,IRF4,IRF5,IRF6,IRF7,IRF8,IRF9,JAK1,JAK2,MID1,MT2A,NCAM1,OAS1,OAS2,OAS3,OASL,PML,PRKCD,PTAFR,SP100,STAT1,TRIM21,TRIM22,TRIM25,TRIM26,TRIM31,TRIM34,TRIM38,TRIM5,T…
BAMA IgA|M6.5|A244 gp120 (AE)	BAMA IgA	M6.5	A244 gp120 (AE)	Immune-related surface molecules (M2.10)|1|log2-FC	Immune-related surface molecules (M2.10)	1	log2-FC	24	0.450435	0.0271871	1	0.297437	AP1S2,ARHGAP18,ARRB1,ARSD,BMP2K,BTK,CASP1,CBFA2T3,CD300A,CD36,CD86,COMT,CSF1R,CTNND1,CTSS,CYBB,CYFIP1,DIAPH2,EIF4EBP1,FEZ2,FGL2,FYB,GLB1,HEXB,HFE,HMGN3,HNMT,HPSE,IL15,KCNE3,KDELR2,KIAA0513,KLF4,LILRB1,MLKL,MPEG1,MS4A6A,MS4A7,NLN,NUDT16,PAK1,PIK3AP1,PRRG4,RNASE6,RNF135,SCARB2,SIDT2,SLC24A4,SLC27A3,SLC8A1,SUMF1,TFEC,TICAM2
BAMA IgA|M6.5|A244 gp120 (AE)	BAMA IgA	M6.5	A244 gp120 (AE)	Immune-related surface molecules (M2.10)|1|log2-Reads	Immune-related surface molecules (M2.10)	1	log2-Reads	24	0.495652	0.013778	0.592454	0.303116	AP1S2,ARHGAP18,ARRB1,ARSD,BMP2K,BTK,CASP1,CBFA2T3,CD300A,CD36,CD86,COMT,CSF1R,CTNND1,CTSS,CYBB,CYFIP1,DIAPH2,EIF4EBP1,FEZ2,FGL2,FYB,GLB1,HEXB,HFE,HMGN3,HNMT,HPSE,IL15,KCNE3,KDELR2,KIAA0513,KLF4,LILRB1,MLKL,MPEG1,MS4A6A,MS4A7,NLN,NUDT16,PAK1,PIK3AP1,PRRG4,RNASE6,RNF135,SCARB2,SIDT2,SLC24A4,SLC27A3,SLC8A1,SUMF1,TFEC,TICAM2
BAMA IgA|M6.5|A244 gp120 (AE)	BAMA IgA	M6.5	A244 gp120 (AE)	Immune-related surface molecules (M2.10)|7|log2-Reads	Immune-related surface molecules (M2.10)	7	log2-Reads	24	0.413913	0.0443557	1	0.957075	AP1S2,ARHGAP18,ARRB1,ARSD,BMP2K,BTK,CASP1,CBFA2T3,CD300A,CD36,CD86,COMT,CSF1R,CTNND1,CTSS,CYBB,CYFIP1,DIAPH2,EIF4EBP1,FEZ2,FGL2,FYB,GLB1,HEXB,HFE,HMGN3,HNMT,HPSE,IL15,KCNE3,KDELR2,KIAA0513,KLF4,LILRB1,MLKL,MPEG1,MS4A6A,MS4A7,NLN,NUDT16,PAK1,PIK3AP1,PRRG4,RNASE6,RNF135,SCARB2,SIDT2,SLC24A4,SLC27A3,SLC8A1,SUMF1,TFEC,TICAM2
BAMA IgA|M6.5|A244 gp120 (AE)	BAMA IgA	M6.5	A244 gp120 (AE)	TLR and inflammatory signaling (M16)|1|log2-Reads	TLR and inflammatory signaling (M16)	1	log2-Reads	24	0.522609	0.00879276	0.386881	0.303116	ALOX5,ANPEP,AQP9,BST1,C5AR1,CSF3R,CXCR2,DYSF,FCAR,FCGR1B,FCGR2C,FES,FGR,FPR1,FPR2,HSPA6,IRAK3,ITGAX,KCNJ15,KCNJ2,LILRA6,LILRB1,LILRB2,LILRB3,LY96,MGAM,MYD88,NCF4,NFE2,NPL,P2RY13,PADI4,PILRA,SIGLEC9,TLR1,TLR2,TLR4,TLR5,TLR6,TLR7,TLR8,TYROBP,WDFY3
BAMA IgA|M6.5|MN gp120 (B)	BAMA IgA	M6.5	MN gp120 (B)	DC surface signature (S5)|3|log2-FC	DC surface signature (S5)	3	log2-FC	22	-0.425184	0.0485367	1	0.380833	ABCA6,ABCC3,ABHD12,ACE,ADAM12,ADAM9,AGPAT3,ALCAM,ATP1B1,ATP1B2,CALCRL,CCRL2,CD151,CD1A,CD1B,CD1E,CD274,CD58,CD83,CD9,CLDN23,COLEC12,CRIM1,CSF2RB,CXCL16,DENND1B,DIRC2,EMP1,FPR3,FZD5,GJB2,GPNMB,GPR137B,GPR157,GRINA,HLA-DQA1,HLA-DQB1,IL1R1,ITPRIPL2,JAG1,KMO,LAMP2,LHFPL2,LRFN4,LRP11,MSR1,NRP1,NRP2,OLR1,P2RY6,PDCD1LG2,PRRG4,PSEN2,PTGFRN,RAMP1,SDC2,SIGLEC1,SLAMF8,SLC1A3,SLC36A1,SLC38A6,SLC41A2,SLC6A6,S…
BAMA IgA|M6.5|MN gp120 (B)	BAMA IgA	M6.5	MN gp120 (B)	DC surface signature (S5)|3|log2-Reads	DC surface signature (S5)	3	log2-Reads	22	-0.530209	0.0111399	0.490155	0.275218	ABCA6,ABCC3,ABHD12,ACE,ADAM12,ADAM9,AGPAT3,ALCAM,ATP1B1,ATP1B2,CALCRL,CCRL2,CD151,CD1A,CD1B,CD1E,CD274,CD58,CD83,CD9,CLDN23,COLEC12,CRIM1,CSF2RB,CXCL16,DENND1B,DIRC2,EMP1,FPR3,FZD5,GJB2,GPNMB,GPR137B,GPR157,GRINA,HLA-DQA1,HLA-DQB1,IL1R1,ITPRIPL2,JAG1,KMO,LAMP2,LHFPL2,LRFN4,LRP11,MSR1,NRP1,NRP2,OLR1,P2RY6,PDCD1LG2,PRRG4,PSEN2,PTGFRN,RAMP1,SDC2,SIGLEC1,SLAMF8,SLC1A3,SLC36A1,SLC38A6,SLC41A2,SLC6A6,S…
BAMA IgA|M6.5|MN gp120 (B)	BAMA IgA	M6.5	MN gp120 (B)	IFNγ response (Hallmark)|3|log2-Reads	IFNγ response (Hallmark)	3	log2-Reads	22	-0.43083	0.0453161	1	0.398782	ADAR,APOL6,ARID5B,ARL4A,AUTS2,B2M,BANK1,BATF2,BPGM,BST2,BTG1,C1R,C1S,CASP1,CASP3,CASP4,CASP7,CASP8,CCL2,CCL5,CCL7,CD274,CD38,CD40,CD69,CD74,CD86,CDKN1A,CFB,CFH,CIITA,CMKLR1,CMPK2,CSF2RB,CXCL10,CXCL11,CXCL9,DDX58,DDX60,DHX58,EIF2AK2,EIF4E3,EPSTI1,FAS,FCGR1A,FGL2,FPR1,GBP4,GBP6,GCH1,GPR18,GZMA,HERC6,HIF1A,HLA-A,HLA-B,HLA-DMA,HLA-DQA1,HLA-DRB1,HLA-G,ICAM1,IDO1,IFI27,IFI30,IFI35,IFI44,IFI44L,IFIH1,IF…
BAMA IgA|M6.5|MN gp120 (B)	BAMA IgA	M6.5	MN gp120 (B)	Resting DC surface signature (S10)|3|log2-Reads	Resting DC surface signature (S10)	3	log2-Reads	22	-0.455675	0.0330701	1	0.398782	ABCA6,ABCC3,ABHD12,ACE,ADAM12,ADAM9,ATP1B1,CCRL2,CD151,CD1A,CD1B,CD1C,CD1E,CD86,CD9,CH25H,CLDN23,CLEC10A,CRIM1,CSF1R,DENND1B,DIRC2,EMP1,ENG,FCER1A,FZD1,FZD5,GPNMB,GPR137B,HLA-DMA,HLA-DQB1,IFNGR1,IGSF6,IL1R1,IL1R2,ITGAX,ITPRIPL2,JAG1,KMO,LHFPL2,LPCAT2,LRFN4,MFSD1,NRP1,P2RY6,PLD3,PLXDC2,PLXND1,PSEN2,PTGFRN,SERINC5,SFXN3,SLAMF8,SLC1A3,SLC26A11,SLC27A3,SLC36A1,SLC38A6,SLC7A11,SLC7A8,SLCO2B1,SPINT2,SR…
BAMA IgA|M6.5|MN gp120 (B)	BAMA IgA	M6.5	MN gp120 (B)	TLR and inflammatory signaling (M16)|3|log2-FC	TLR and inflammatory signaling (M16)	3	log2-FC	22	-0.471485	0.0267516	1	0.380833	ALOX5,ANPEP,AQP9,BST1,C5AR1,CSF3R,CXCR2,DYSF,FCAR,FCGR1B,FCGR2C,FES,FGR,FPR1,FPR2,HSPA6,IRAK3,ITGAX,KCNJ15,KCNJ2,LILRA6,LILRB1,LILRB2,LILRB3,LY96,MGAM,MYD88,NCF4,NFE2,NPL,P2RY13,PADI4,PILRA,SIGLEC9,TLR1,TLR2,TLR4,TLR5,TLR6,TLR7,TLR8,TYROBP,WDFY3
BAMA IgG|M12|92TH023 gp120 (AE)	BAMA IgG	M12	92TH023 gp120 (AE)	Cell cycle and transcription (M4.0)|1|log2-FC	Cell cycle and transcription (M4.0)	1	log2-FC	22	-0.583434	0.00436814	0.336346	0.336346	AIF1,ALDH2,ALOX5,ANLN,AOAH,APOBEC3A,APOBEC3B,ARHGAP11A,ASF1B,ASGR1,ASGR2,ASPM,ATAD2,AURKA,AURKB,BIRC5,BRCA1,BRIP1,BUB1,BUB1B,C1orf112,C5AR1,CCDC34,CCNA2,CCNB1,CCNB2,CCNE2,CCNF,CCR1,CD14,CD163,CD1D,CD300LF,CD302,CD33,CD36,CD86,CD93,CDC20,CDC25A,CDC25C,CDC45,CDC6,CDC7,CDCA2,CDCA3,CDCA5,CDCA7,CDCA8,CDK1,CDKN3,CDT1,CEACAM8,CEBPA,CEBPD,CENPA,CENPE,CENPF,CENPH,CENPI,CENPK,CENPM,CENPN,CENPW,CEP55,CFD,CF…
BAMA IgG|M12|92TH023 gp120 (AE)	BAMA IgG	M12	92TH023 gp120 (AE)	Immune-related surface molecules (M2.10)|7|log2-FC	Immune-related surface molecules (M2.10)	7	log2-FC	22	-0.474503	0.0256628	1	0.99748	AP1S2,ARHGAP18,ARRB1,ARSD,BMP2K,BTK,CASP1,CBFA2T3,CD300A,CD36,CD86,COMT,CSF1R,CTNND1,CTSS,CYBB,CYFIP1,DIAPH2,EIF4EBP1,FEZ2,FGL2,FYB,GLB1,HEXB,HFE,HMGN3,HNMT,HPSE,IL15,KCNE3,KDELR2,KIAA0513,KLF4,LILRB1,MLKL,MPEG1,MS4A6A,MS4A7,NLN,NUDT16,PAK1,PIK3AP1,PRRG4,RNASE6,RNF135,SCARB2,SIDT2,SLC24A4,SLC27A3,SLC8A1,SUMF1,TFEC,TICAM2
BAMA IgG|M12|A244 gp120 (AE)	BAMA IgG	M12	A244 gp120 (AE)	IFNγ-mediated signaling (GO)|1|log2-Reads	IFNγ-mediated signaling (GO)	1	log2-Reads	20	0.478195	0.0329504	1	0.75182	B2M,CAMK2A,CAMK2B,CAMK2D,CAMK2G,CD44,CIITA,FCGR1A,FCGR1B,GBP1,GBP2,HCK,HLA-A,HLA-B,HLA-C,HLA-DPA1,HLA-DPB1,HLA-DQA1,HLA-DQA2,HLA-DQB1,HLA-DQB2,HLA-DRA,HLA-DRB1,HLA-DRB5,HLA-E,HLA-F,HLA-G,HLA-H,ICAM1,IFI30,IFNG,IFNGR1,IFNGR2,IRF1,IRF2,IRF3,IRF4,IRF5,IRF6,IRF7,IRF8,IRF9,JAK1,JAK2,MID1,MT2A,NCAM1,OAS1,OAS2,OAS3,OASL,PML,PRKCD,PTAFR,SP100,STAT1,TRIM21,TRIM22,TRIM25,TRIM26,TRIM31,TRIM34,TRIM38,TRIM5,T…
BAMA IgG|M12|AUC-MB	BAMA IgG	M12	AUC-MB	IFNγ-mediated signaling (GO)|1|log2-Reads	IFNγ-mediated signaling (GO)	1	log2-Reads	20	0.478195	0.0329504	1	0.75182	B2M,CAMK2A,CAMK2B,CAMK2D,CAMK2G,CD44,CIITA,FCGR1A,FCGR1B,GBP1,GBP2,HCK,HLA-A,HLA-B,HLA-C,HLA-DPA1,HLA-DPB1,HLA-DQA1,HLA-DQA2,HLA-DQB1,HLA-DQB2,HLA-DRA,HLA-DRB1,HLA-DRB5,HLA-E,HLA-F,HLA-G,HLA-H,ICAM1,IFI30,IFNG,IFNGR1,IFNGR2,IRF1,IRF2,IRF3,IRF4,IRF5,IRF6,IRF7,IRF8,IRF9,JAK1,JAK2,MID1,MT2A,NCAM1,OAS1,OAS2,OAS3,OASL,PML,PRKCD,PTAFR,SP100,STAT1,TRIM21,TRIM22,TRIM25,TRIM26,TRIM31,TRIM34,TRIM38,TRIM5,T…
BAMA IgG|M12|MN gp120 (B)	BAMA IgG	M12	MN gp120 (B)	Immune-related surface molecules (M2.10)|7|log2-Reads	Immune-related surface molecules (M2.10)	7	log2-Reads	20	-0.478916	0.03265	1	0.948744	AP1S2,ARHGAP18,ARRB1,ARSD,BMP2K,BTK,CASP1,CBFA2T3,CD300A,CD36,CD86,COMT,CSF1R,CTNND1,CTSS,CYBB,CYFIP1,DIAPH2,EIF4EBP1,FEZ2,FGL2,FYB,GLB1,HEXB,HFE,HMGN3,HNMT,HPSE,IL15,KCNE3,KDELR2,KIAA0513,KLF4,LILRB1,MLKL,MPEG1,MS4A6A,MS4A7,NLN,NUDT16,PAK1,PIK3AP1,PRRG4,RNASE6,RNF135,SCARB2,SIDT2,SLC24A4,SLC27A3,SLC8A1,SUMF1,TFEC,TICAM2
BAMA IgG|M12|MN gp120 (B)	BAMA IgG	M12	MN gp120 (B)	TLR and inflammatory signaling (M16)|7|log2-Reads	TLR and inflammatory signaling (M16)	7	log2-Reads	20	-0.48494	0.0302222	1	0.948744	ALOX5,ANPEP,AQP9,BST1,C5AR1,CSF3R,CXCR2,DYSF,FCAR,FCGR1B,FCGR2C,FES,FGR,FPR1,FPR2,HSPA6,IRAK3,ITGAX,KCNJ15,KCNJ2,LILRA6,LILRB1,LILRB2,LILRB3,LY96,MGAM,MYD88,NCF4,NFE2,NPL,P2RY13,PADI4,PILRA,SIGLEC9,TLR1,TLR2,TLR4,TLR5,TLR6,TLR7,TLR8,TYROBP,WDFY3
BAMA IgG|M12|gp70-CaseA V1V2 (B)	BAMA IgG	M12	gp70-CaseA V1V2 (B)	Cellular response to IFNγ (GO)|1|log2-FC	Cellular response to IFNγ (GO)	1	log2-FC	20	-0.449079	0.0470012	1	0.745739	AIF1,AQP4,ASS1,B2M,CAMK2A,CAMK2B,CAMK2D,CAMK2G,CCL1,CCL11,CCL13,CCL14,CCL15,CCL16,CCL17,CCL18,CCL19,CCL2,CCL20,CCL21,CCL22,CCL23,CCL24,CCL25,CCL26,CCL3,CCL3L3,CCL4,CCL4L2,CCL5,CCL7,CCL8,CD44,CD58,CIITA,CX3CL1,DAPK1,DAPK3,EDN1,EPRS,FCGR1A,FCGR1B,GAPDH,GBP1,GBP2,GBP5,GBP6,HCK,HLA-A,HLA-B,HLA-C,HLA-DPA1,HLA-DPB1,HLA-DQA1,HLA-DQA2,HLA-DQB1,HLA-DQB2,HLA-DRA,HLA-DRB1,HLA-DRB5,HLA-E,HLA-F,HLA-G,HLA-H,IC…
BAMA IgG|M12|gp70-CaseA V1V2 (B)	BAMA IgG	M12	gp70-CaseA V1V2 (B)	Immune-related surface molecules (M2.10)|1|log2-FC	Immune-related surface molecules (M2.10)	1	log2-FC	20	-0.466753	0.0380149	1	0.745739	AP1S2,ARHGAP18,ARRB1,ARSD,BMP2K,BTK,CASP1,CBFA2T3,CD300A,CD36,CD86,COMT,CSF1R,CTNND1,CTSS,CYBB,CYFIP1,DIAPH2,EIF4EBP1,FEZ2,FGL2,FYB,GLB1,HEXB,HFE,HMGN3,HNMT,HPSE,IL15,KCNE3,KDELR2,KIAA0513,KLF4,LILRB1,MLKL,MPEG1,MS4A6A,MS4A7,NLN,NUDT16,PAK1,PIK3AP1,PRRG4,RNASE6,RNF135,SCARB2,SIDT2,SLC24A4,SLC27A3,SLC8A1,SUMF1,TFEC,TICAM2
BAMA IgG|M6.5|92TH023 gp120 (AE)	BAMA IgG	M6.5	92TH023 gp120 (AE)	Cell cycle and transcription (M4.0)|3|log2-FC	Cell cycle and transcription (M4.0)	3	log2-FC	21	-0.467532	0.0325891	1	0.389634	AIF1,ALDH2,ALOX5,ANLN,AOAH,APOBEC3A,APOBEC3B,ARHGAP11A,ASF1B,ASGR1,ASGR2,ASPM,ATAD2,AURKA,AURKB,BIRC5,BRCA1,BRIP1,BUB1,BUB1B,C1orf112,C5AR1,CCDC34,CCNA2,CCNB1,CCNB2,CCNE2,CCNF,CCR1,CD14,CD163,CD1D,CD300LF,CD302,CD33,CD36,CD86,CD93,CDC20,CDC25A,CDC25C,CDC45,CDC6,CDC7,CDCA2,CDCA3,CDCA5,CDCA7,CDCA8,CDK1,CDKN3,CDT1,CEACAM8,CEBPA,CEBPD,CENPA,CENPE,CENPF,CENPH,CENPI,CENPK,CENPM,CENPN,CENPW,CEP55,CFD,CF…
BAMA IgG|M6.5|92TH023 gp120 (AE)	BAMA IgG	M6.5	92TH023 gp120 (AE)	IFN-inducible, antiviral molecules (M3.1)|1|log2-FC	IFN-inducible, antiviral molecules (M3.1)	1	log2-FC	23	0.459486	0.0274009	1	0.37838	ADAR,AGRN,ANKRD22,BST2,C1GALT1,CACNA1A,CXCL10,DDX58,DTX3L,EIF2AK2,EPSTI1,ETV7,FBXO6,GBP1,GCH1,GTPBP1,HERC5,HERC6,IFI35,IFI44,IFI44L,IFIH1,IFIT2,IFIT3,IFITM1,IFITM2,IFITM3,IL15RA,IRF7,LAP3,LGALS3BP,LY6E,MT1X,MX1,MX2,NCOA7,NMI,OAS1,OAS2,OAS3,OASL,PARP14,PARP9,PGAP1,PHF11,PLAC8,PLSCR1,PML,PNPT1,PPM1K,RAB8A,RSAD2,SAMD9,SERPING1,SP100,SP110,STAT1,STAT2,TAP1,TAP2,TDRD7,TNFSF10,TREX1,TRIM22,TRIM5,UBE2L6…
BAMA IgG|M6.5|92TH023 gp120 (AE)	BAMA IgG	M6.5	92TH023 gp120 (AE)	IFNα response (Hallmark)|1|log2-FC	IFNα response (Hallmark)	1	log2-FC	23	0.442688	0.0343982	1	0.37838	ADAR,B2M,BATF2,BST2,C1S,CASP1,CASP8,CCRL2,CD47,CD74,CMPK2,CNP,CSF1,CXCL10,CXCL11,DDX60,DHX58,EIF2AK2,ELF1,EPSTI1,FAM46A,GBP2,GBP4,GMPR,HERC6,HLA-C,IFI27,IFI30,IFI35,IFI44,IFI44L,IFIH1,IFIT2,IFIT3,IFITM1,IFITM2,IFITM3,IL15,IL4R,IL7,IRF1,IRF2,IRF7,IRF9,ISG15,ISG20,LAMP3,LAP3,LGALS3BP,LPAR6,LY6E,MOV10,MX1,NCOA7,NMI,NUB1,OAS1,OASL,OGFR,PARP12,PARP14,PARP9,PLSCR1,PNPT1,PROCR,PSMA3,PSMB8,PSMB9,PSME1,PS…
BAMA IgG|M6.5|92TH023 gp120 (AE)	BAMA IgG	M6.5	92TH023 gp120 (AE)	IFNγ-mediated signaling (GO)|1|log2-Reads	IFNγ-mediated signaling (GO)	1	log2-Reads	23	0.467391	0.0245279	1	0.463785	B2M,CAMK2A,CAMK2B,CAMK2D,CAMK2G,CD44,CIITA,FCGR1A,FCGR1B,GBP1,GBP2,HCK,HLA-A,HLA-B,HLA-C,HLA-DPA1,HLA-DPB1,HLA-DQA1,HLA-DQA2,HLA-DQB1,HLA-DQB2,HLA-DRA,HLA-DRB1,HLA-DRB5,HLA-E,HLA-F,HLA-G,HLA-H,ICAM1,IFI30,IFNG,IFNGR1,IFNGR2,IRF1,IRF2,IRF3,IRF4,IRF5,IRF6,IRF7,IRF8,IRF9,JAK1,JAK2,MID1,MT2A,NCAM1,OAS1,OAS2,OAS3,OASL,PML,PRKCD,PTAFR,SP100,STAT1,TRIM21,TRIM22,TRIM25,TRIM26,TRIM31,TRIM34,TRIM38,TRIM5,T…
BAMA IgG|M6.5|A244 gp120 (AE)	BAMA IgG	M6.5	A244 gp120 (AE)	IFN-inducible, antiviral molecules (M3.1)|3|log2-FC	IFN-inducible, antiviral molecules (M3.1)	3	log2-FC	19	0.457895	0.0486741	1	0.389634	ADAR,AGRN,ANKRD22,BST2,C1GALT1,CACNA1A,CXCL10,DDX58,DTX3L,EIF2AK2,EPSTI1,ETV7,FBXO6,GBP1,GCH1,GTPBP1,HERC5,HERC6,IFI35,IFI44,IFI44L,IFIH1,IFIT2,IFIT3,IFITM1,IFITM2,IFITM3,IL15RA,IRF7,LAP3,LGALS3BP,LY6E,MT1X,MX1,MX2,NCOA7,NMI,OAS1,OAS2,OAS3,OASL,PARP14,PARP9,PGAP1,PHF11,PLAC8,PLSCR1,PML,PNPT1,PPM1K,RAB8A,RSAD2,SAMD9,SERPING1,SP100,SP110,STAT1,STAT2,TAP1,TAP2,TDRD7,TNFSF10,TREX1,TRIM22,TRIM5,UBE2L6…
BAMA IgG|M6.5|A244 gp120 (AE)	BAMA IgG	M6.5	A244 gp120 (AE)	IFNα response (Hallmark)|3|log2-FC	IFNα response (Hallmark)	3	log2-FC	19	0.496491	0.0305962	1	0.389634	ADAR,B2M,BATF2,BST2,C1S,CASP1,CASP8,CCRL2,CD47,CD74,CMPK2,CNP,CSF1,CXCL10,CXCL11,DDX60,DHX58,EIF2AK2,ELF1,EPSTI1,FAM46A,GBP2,GBP4,GMPR,HERC6,HLA-C,IFI27,IFI30,IFI35,IFI44,IFI44L,IFIH1,IFIT2,IFIT3,IFITM1,IFITM2,IFITM3,IL15,IL4R,IL7,IRF1,IRF2,IRF7,IRF9,ISG15,ISG20,LAMP3,LAP3,LGALS3BP,LPAR6,LY6E,MOV10,MX1,NCOA7,NMI,NUB1,OAS1,OASL,OGFR,PARP12,PARP14,PARP9,PLSCR1,PNPT1,PROCR,PSMA3,PSMB8,PSMB9,PSME1,PS…
BAMA IgG|M6.5|A244 gp120 (AE)	BAMA IgG	M6.5	A244 gp120 (AE)	IFNα response (Hallmark)|3|log2-Reads	IFNα response (Hallmark)	3	log2-Reads	19	0.461404	0.046756	1	0.70763	ADAR,B2M,BATF2,BST2,C1S,CASP1,CASP8,CCRL2,CD47,CD74,CMPK2,CNP,CSF1,CXCL10,CXCL11,DDX60,DHX58,EIF2AK2,ELF1,EPSTI1,FAM46A,GBP2,GBP4,GMPR,HERC6,HLA-C,IFI27,IFI30,IFI35,IFI44,IFI44L,IFIH1,IFIT2,IFIT3,IFITM1,IFITM2,IFITM3,IL15,IL4R,IL7,IRF1,IRF2,IRF7,IRF9,ISG15,ISG20,LAMP3,LAP3,LGALS3BP,LPAR6,LY6E,MOV10,MX1,NCOA7,NMI,NUB1,OAS1,OASL,OGFR,PARP12,PARP14,PARP9,PLSCR1,PNPT1,PROCR,PSMA3,PSMB8,PSMB9,PSME1,PS…
BAMA IgG|M6.5|A244 gp120 (AE)	BAMA IgG	M6.5	A244 gp120 (AE)	IFNγ response (Hallmark)|3|log2-FC	IFNγ response (Hallmark)	3	log2-FC	19	0.47193	0.0413468	1	0.389634	ADAR,APOL6,ARID5B,ARL4A,AUTS2,B2M,BANK1,BATF2,BPGM,BST2,BTG1,C1R,C1S,CASP1,CASP3,CASP4,CASP7,CASP8,CCL2,CCL5,CCL7,CD274,CD38,CD40,CD69,CD74,CD86,CDKN1A,CFB,CFH,CIITA,CMKLR1,CMPK2,CSF2RB,CXCL10,CXCL11,CXCL9,DDX58,DDX60,DHX58,EIF2AK2,EIF4E3,EPSTI1,FAS,FCGR1A,FGL2,FPR1,GBP4,GBP6,GCH1,GPR18,GZMA,HERC6,HIF1A,HLA-A,HLA-B,HLA-DMA,HLA-DQA1,HLA-DRB1,HLA-G,ICAM1,IDO1,IFI27,IFI30,IFI35,IFI44,IFI44L,IFIH1,IF…
BAMA IgG|M6.5|A244 gp120 (AE)	BAMA IgG	M6.5	A244 gp120 (AE)	Regulation of signal transduction (M3)|1|log2-Reads	Regulation of signal transduction (M3)	1	log2-Reads	21	0.433766	0.0494675	1	0.463785	ADAP2,APCDD1,ASAP2,BCL6,BMP2,C5AR1,CCR1,CD3E,CDK14,CSF1R,CTGF,ECM1,ENG,FGD4,FOXO1,FPR1,FZD8,GAB1,GATA3,GH1,HMOX1,HPSE,IL1RN,JUP,KIF26A,KLF4,LRP1,LYN,NOD2,PLXNB2,PRKCD,PSD3,PTK2,RGL1,S100A12,SHANK3,SOX7,SULF2,SYK,TIAM2,TIMP2,TLR2,TLR5,TRAT1,UBASH3A,WLS,ZNF423
BAMA IgG|M6.5|AUC-MB	BAMA IgG	M6.5	AUC-MB	IFNγ-mediated signaling (GO)|1|log2-FC	IFNγ-mediated signaling (GO)	1	log2-FC	21	0.479221	0.0279444	1	0.37838	B2M,CAMK2A,CAMK2B,CAMK2D,CAMK2G,CD44,CIITA,FCGR1A,FCGR1B,GBP1,GBP2,HCK,HLA-A,HLA-B,HLA-C,HLA-DPA1,HLA-DPB1,HLA-DQA1,HLA-DQA2,HLA-DQB1,HLA-DQB2,HLA-DRA,HLA-DRB1,HLA-DRB5,HLA-E,HLA-F,HLA-G,HLA-H,ICAM1,IFI30,IFNG,IFNGR1,IFNGR2,IRF1,IRF2,IRF3,IRF4,IRF5,IRF6,IRF7,IRF8,IRF9,JAK1,JAK2,MID1,MT2A,NCAM1,OAS1,OAS2,OAS3,OASL,PML,PRKCD,PTAFR,SP100,STAT1,TRIM21,TRIM22,TRIM25,TRIM26,TRIM31,TRIM34,TRIM38,TRIM5,T…
BAMA IgG|M6.5|AUC-MB	BAMA IgG	M6.5	AUC-MB	Regulation of signal transduction (M3)|1|log2-Reads	Regulation of signal transduction (M3)	1	log2-Reads	21	0.596104	0.00434655	0.334685	0.334685	ADAP2,APCDD1,ASAP2,BCL6,BMP2,C5AR1,CCR1,CD3E,CDK14,CSF1R,CTGF,ECM1,ENG,FGD4,FOXO1,FPR1,FZD8,GAB1,GATA3,GH1,HMOX1,HPSE,IL1RN,JUP,KIF26A,KLF4,LRP1,LYN,NOD2,PLXNB2,PRKCD,PSD3,PTK2,RGL1,S100A12,SHANK3,SOX7,SULF2,SYK,TIAM2,TIMP2,TLR2,TLR5,TRAT1,UBASH3A,WLS,ZNF423
BAMA IgG|M6.5|AUC-MB	BAMA IgG	M6.5	AUC-MB	Regulation of signal transduction (M3)|7|log2-Reads	Regulation of signal transduction (M3)	7	log2-Reads	21	0.453247	0.0390667	1	0.995542	ADAP2,APCDD1,ASAP2,BCL6,BMP2,C5AR1,CCR1,CD3E,CDK14,CSF1R,CTGF,ECM1,ENG,FGD4,FOXO1,FPR1,FZD8,GAB1,GATA3,GH1,HMOX1,HPSE,IL1RN,JUP,KIF26A,KLF4,LRP1,LYN,NOD2,PLXNB2,PRKCD,PSD3,PTK2,RGL1,S100A12,SHANK3,SOX7,SULF2,SYK,TIAM2,TIMP2,TLR2,TLR5,TRAT1,UBASH3A,WLS,ZNF423
BAMA IgG|M6.5|AUC-MB	BAMA IgG	M6.5	AUC-MB	Resting DC surface signature (S10)|1|log2-Reads	Resting DC surface signature (S10)	1	log2-Reads	21	0.463636	0.0342653	1	0.463785	ABCA6,ABCC3,ABHD12,ACE,ADAM12,ADAM9,ATP1B1,CCRL2,CD151,CD1A,CD1B,CD1C,CD1E,CD86,CD9,CH25H,CLDN23,CLEC10A,CRIM1,CSF1R,DENND1B,DIRC2,EMP1,ENG,FCER1A,FZD1,FZD5,GPNMB,GPR137B,HLA-DMA,HLA-DQB1,IFNGR1,IGSF6,IL1R1,IL1R2,ITGAX,ITPRIPL2,JAG1,KMO,LHFPL2,LPCAT2,LRFN4,MFSD1,NRP1,P2RY6,PLD3,PLXDC2,PLXND1,PSEN2,PTGFRN,SERINC5,SFXN3,SLAMF8,SLC1A3,SLC26A11,SLC27A3,SLC36A1,SLC38A6,SLC7A11,SLC7A8,SLCO2B1,SPINT2,SR…
BAMA IgG|M6.5|AUC-MB	BAMA IgG	M6.5	AUC-MB	TLR and inflammatory signaling (M16)|1|log2-Reads	TLR and inflammatory signaling (M16)	1	log2-Reads	21	0.462338	0.0348388	1	0.463785	ALOX5,ANPEP,AQP9,BST1,C5AR1,CSF3R,CXCR2,DYSF,FCAR,FCGR1B,FCGR2C,FES,FGR,FPR1,FPR2,HSPA6,IRAK3,ITGAX,KCNJ15,KCNJ2,LILRA6,LILRB1,LILRB2,LILRB3,LY96,MGAM,MYD88,NCF4,NFE2,NPL,P2RY13,PADI4,PILRA,SIGLEC9,TLR1,TLR2,TLR4,TLR5,TLR6,TLR7,TLR8,TYROBP,WDFY3
BAMA IgG|M6.5|MN gp120 (B)	BAMA IgG	M6.5	MN gp120 (B)	IFN-inducible, antiviral molecules (M3.1)|1|log2-FC	IFN-inducible, antiviral molecules (M3.1)	1	log2-FC	21	0.471429	0.0309781	1	0.37838	ADAR,AGRN,ANKRD22,BST2,C1GALT1,CACNA1A,CXCL10,DDX58,DTX3L,EIF2AK2,EPSTI1,ETV7,FBXO6,GBP1,GCH1,GTPBP1,HERC5,HERC6,IFI35,IFI44,IFI44L,IFIH1,IFIT2,IFIT3,IFITM1,IFITM2,IFITM3,IL15RA,IRF7,LAP3,LGALS3BP,LY6E,MT1X,MX1,MX2,NCOA7,NMI,OAS1,OAS2,OAS3,OASL,PARP14,PARP9,PGAP1,PHF11,PLAC8,PLSCR1,PML,PNPT1,PPM1K,RAB8A,RSAD2,SAMD9,SERPING1,SP100,SP110,STAT1,STAT2,TAP1,TAP2,TDRD7,TNFSF10,TREX1,TRIM22,TRIM5,UBE2L6…
BAMA IgG|M6.5|MN gp120 (B)	BAMA IgG	M6.5	MN gp120 (B)	IFNα response (Hallmark)|1|log2-FC	IFNα response (Hallmark)	1	log2-FC	21	0.5	0.0209915	1	0.37838	ADAR,B2M,BATF2,BST2,C1S,CASP1,CASP8,CCRL2,CD47,CD74,CMPK2,CNP,CSF1,CXCL10,CXCL11,DDX60,DHX58,EIF2AK2,ELF1,EPSTI1,FAM46A,GBP2,GBP4,GMPR,HERC6,HLA-C,IFI27,IFI30,IFI35,IFI44,IFI44L,IFIH1,IFIT2,IFIT3,IFITM1,IFITM2,IFITM3,IL15,IL4R,IL7,IRF1,IRF2,IRF7,IRF9,ISG15,ISG20,LAMP3,LAP3,LGALS3BP,LPAR6,LY6E,MOV10,MX1,NCOA7,NMI,NUB1,OAS1,OASL,OGFR,PARP12,PARP14,PARP9,PLSCR1,PNPT1,PROCR,PSMA3,PSMB8,PSMB9,PSME1,PS…
BAMA IgG|M6.5|MN gp120 (B)	BAMA IgG	M6.5	MN gp120 (B)	IFNα response (Hallmark)|1|log2-Reads	IFNα response (Hallmark)	1	log2-Reads	21	0.445455	0.0429999	1	0.463785	ADAR,B2M,BATF2,BST2,C1S,CASP1,CASP8,CCRL2,CD47,CD74,CMPK2,CNP,CSF1,CXCL10,CXCL11,DDX60,DHX58,EIF2AK2,ELF1,EPSTI1,FAM46A,GBP2,GBP4,GMPR,HERC6,HLA-C,IFI27,IFI30,IFI35,IFI44,IFI44L,IFIH1,IFIT2,IFIT3,IFITM1,IFITM2,IFITM3,IL15,IL4R,IL7,IRF1,IRF2,IRF7,IRF9,ISG15,ISG20,LAMP3,LAP3,LGALS3BP,LPAR6,LY6E,MOV10,MX1,NCOA7,NMI,NUB1,OAS1,OASL,OGFR,PARP12,PARP14,PARP9,PLSCR1,PNPT1,PROCR,PSMA3,PSMB8,PSMB9,PSME1,PS…
BAMA IgG|M6.5|MN gp120 (B)	BAMA IgG	M6.5	MN gp120 (B)	IFNγ response (Hallmark)|1|log2-FC	IFNγ response (Hallmark)	1	log2-FC	21	0.474026	0.0299394	1	0.37838	ADAR,APOL6,ARID5B,ARL4A,AUTS2,B2M,BANK1,BATF2,BPGM,BST2,BTG1,C1R,C1S,CASP1,CASP3,CASP4,CASP7,CASP8,CCL2,CCL5,CCL7,CD274,CD38,CD40,CD69,CD74,CD86,CDKN1A,CFB,CFH,CIITA,CMKLR1,CMPK2,CSF2RB,CXCL10,CXCL11,CXCL9,DDX58,DDX60,DHX58,EIF2AK2,EIF4E3,EPSTI1,FAS,FCGR1A,FGL2,FPR1,GBP4,GBP6,GCH1,GPR18,GZMA,HERC6,HIF1A,HLA-A,HLA-B,HLA-DMA,HLA-DQA1,HLA-DRB1,HLA-G,ICAM1,IDO1,IFI27,IFI30,IFI35,IFI44,IFI44L,IFIH1,IF…
BAMA IgG|M6.5|MN gp120 (B)	BAMA IgG	M6.5	MN gp120 (B)	IFNγ response (Hallmark)|1|log2-Reads	IFNγ response (Hallmark)	1	log2-Reads	21	0.475325	0.0294304	1	0.463785	ADAR,APOL6,ARID5B,ARL4A,AUTS2,B2M,BANK1,BATF2,BPGM,BST2,BTG1,C1R,C1S,CASP1,CASP3,CASP4,CASP7,CASP8,CCL2,CCL5,CCL7,CD274,CD38,CD40,CD69,CD74,CD86,CDKN1A,CFB,CFH,CIITA,CMKLR1,CMPK2,CSF2RB,CXCL10,CXCL11,CXCL9,DDX58,DDX60,DHX58,EIF2AK2,EIF4E3,EPSTI1,FAS,FCGR1A,FGL2,FPR1,GBP4,GBP6,GCH1,GPR18,GZMA,HERC6,HIF1A,HLA-A,HLA-B,HLA-DMA,HLA-DQA1,HLA-DRB1,HLA-G,ICAM1,IDO1,IFI27,IFI30,IFI35,IFI44,IFI44L,IFIH1,IF…
BAMA IgG|M6.5|MN gp120 (B)	BAMA IgG	M6.5	MN gp120 (B)	IFNγ-mediated signaling (GO)|1|log2-FC	IFNγ-mediated signaling (GO)	1	log2-FC	21	0.480519	0.0274625	1	0.37838	B2M,CAMK2A,CAMK2B,CAMK2D,CAMK2G,CD44,CIITA,FCGR1A,FCGR1B,GBP1,GBP2,HCK,HLA-A,HLA-B,HLA-C,HLA-DPA1,HLA-DPB1,HLA-DQA1,HLA-DQA2,HLA-DQB1,HLA-DQB2,HLA-DRA,HLA-DRB1,HLA-DRB5,HLA-E,HLA-F,HLA-G,HLA-H,ICAM1,IFI30,IFNG,IFNGR1,IFNGR2,IRF1,IRF2,IRF3,IRF4,IRF5,IRF6,IRF7,IRF8,IRF9,JAK1,JAK2,MID1,MT2A,NCAM1,OAS1,OAS2,OAS3,OASL,PML,PRKCD,PTAFR,SP100,STAT1,TRIM21,TRIM22,TRIM25,TRIM26,TRIM31,TRIM34,TRIM38,TRIM5,T…
BAMA IgG|M6.5|gp120 : V1V2 ratio (AE)	BAMA IgG	M6.5	gp120 : V1V2 ratio (AE)	IFN-inducible, antiviral molecules (M3.1)|3|log2-FC	IFN-inducible, antiviral molecules (M3.1)	3	log2-FC	18	0.607843	0.00745005	0.566204	0.258483	ADAR,AGRN,ANKRD22,BST2,C1GALT1,CACNA1A,CXCL10,DDX58,DTX3L,EIF2AK2,EPSTI1,ETV7,FBXO6,GBP1,GCH1,GTPBP1,HERC5,HERC6,IFI35,IFI44,IFI44L,IFIH1,IFIT2,IFIT3,IFITM1,IFITM2,IFITM3,IL15RA,IRF7,LAP3,LGALS3BP,LY6E,MT1X,MX1,MX2,NCOA7,NMI,OAS1,OAS2,OAS3,OASL,PARP14,PARP9,PGAP1,PHF11,PLAC8,PLSCR1,PML,PNPT1,PPM1K,RAB8A,RSAD2,SAMD9,SERPING1,SP100,SP110,STAT1,STAT2,TAP1,TAP2,TDRD7,TNFSF10,TREX1,TRIM22,TRIM5,UBE2L6…
BAMA IgG|M6.5|gp120 : V1V2 ratio (AE)	BAMA IgG	M6.5	gp120 : V1V2 ratio (AE)	IFNα response (Hallmark)|3|log2-FC	IFNα response (Hallmark)	3	log2-FC	18	0.651187	0.00341978	0.263323	0.258483	ADAR,B2M,BATF2,BST2,C1S,CASP1,CASP8,CCRL2,CD47,CD74,CMPK2,CNP,CSF1,CXCL10,CXCL11,DDX60,DHX58,EIF2AK2,ELF1,EPSTI1,FAM46A,GBP2,GBP4,GMPR,HERC6,HLA-C,IFI27,IFI30,IFI35,IFI44,IFI44L,IFIH1,IFIT2,IFIT3,IFITM1,IFITM2,IFITM3,IL15,IL4R,IL7,IRF1,IRF2,IRF7,IRF9,ISG15,ISG20,LAMP3,LAP3,LGALS3BP,LPAR6,LY6E,MOV10,MX1,NCOA7,NMI,NUB1,OAS1,OASL,OGFR,PARP12,PARP14,PARP9,PLSCR1,PNPT1,PROCR,PSMA3,PSMB8,PSMB9,PSME1,PS…
BAMA IgG|M6.5|gp120 : V1V2 ratio (AE)	BAMA IgG	M6.5	gp120 : V1V2 ratio (AE)	IFNα response (Hallmark)|3|log2-Reads	IFNα response (Hallmark)	3	log2-Reads	18	0.574819	0.012582	0.968811	0.70763	ADAR,B2M,BATF2,BST2,C1S,CASP1,CASP8,CCRL2,CD47,CD74,CMPK2,CNP,CSF1,CXCL10,CXCL11,DDX60,DHX58,EIF2AK2,ELF1,EPSTI1,FAM46A,GBP2,GBP4,GMPR,HERC6,HLA-C,IFI27,IFI30,IFI35,IFI44,IFI44L,IFIH1,IFIT2,IFIT3,IFITM1,IFITM2,IFITM3,IL15,IL4R,IL7,IRF1,IRF2,IRF7,IRF9,ISG15,ISG20,LAMP3,LAP3,LGALS3BP,LPAR6,LY6E,MOV10,MX1,NCOA7,NMI,NUB1,OAS1,OASL,OGFR,PARP12,PARP14,PARP9,PLSCR1,PNPT1,PROCR,PSMA3,PSMB8,PSMB9,PSME1,PS…
BAMA IgG|M6.5|gp120 : V1V2 ratio (AE)	BAMA IgG	M6.5	gp120 : V1V2 ratio (AE)	IFNγ response (Hallmark)|3|log2-FC	IFNγ response (Hallmark)	3	log2-FC	18	0.589267	0.0100708	0.755307	0.258483	ADAR,APOL6,ARID5B,ARL4A,AUTS2,B2M,BANK1,BATF2,BPGM,BST2,BTG1,C1R,C1S,CASP1,CASP3,CASP4,CASP7,CASP8,CCL2,CCL5,CCL7,CD274,CD38,CD40,CD69,CD74,CD86,CDKN1A,CFB,CFH,CIITA,CMKLR1,CMPK2,CSF2RB,CXCL10,CXCL11,CXCL9,DDX58,DDX60,DHX58,EIF2AK2,EIF4E3,EPSTI1,FAS,FCGR1A,FGL2,FPR1,GBP4,GBP6,GCH1,GPR18,GZMA,HERC6,HIF1A,HLA-A,HLA-B,HLA-DMA,HLA-DQA1,HLA-DRB1,HLA-G,ICAM1,IDO1,IFI27,IFI30,IFI35,IFI44,IFI44L,IFIH1,IF…
BAMA IgG|M6.5|gp120 : V1V2 ratio (AE)	BAMA IgG	M6.5	gp120 : V1V2 ratio (AE)	Immune-related surface molecules (M2.10)|3|log2-FC	Immune-related surface molecules (M2.10)	3	log2-FC	18	0.488132	0.0398595	1	0.389634	AP1S2,ARHGAP18,ARRB1,ARSD,BMP2K,BTK,CASP1,CBFA2T3,CD300A,CD36,CD86,COMT,CSF1R,CTNND1,CTSS,CYBB,CYFIP1,DIAPH2,EIF4EBP1,FEZ2,FGL2,FYB,GLB1,HEXB,HFE,HMGN3,HNMT,HPSE,IL15,KCNE3,KDELR2,KIAA0513,KLF4,LILRB1,MLKL,MPEG1,MS4A6A,MS4A7,NLN,NUDT16,PAK1,PIK3AP1,PRRG4,RNASE6,RNF135,SCARB2,SIDT2,SLC24A4,SLC27A3,SLC8A1,SUMF1,TFEC,TICAM2
BAMA IgG|M6.5|gp120 : V1V2 ratio (AE)	BAMA IgG	M6.5	gp120 : V1V2 ratio (AE)	Regulation of signal transduction (M3)|1|log2-Reads	Regulation of signal transduction (M3)	1	log2-Reads	20	0.467669	0.0375885	1	0.463785	ADAP2,APCDD1,ASAP2,BCL6,BMP2,C5AR1,CCR1,CD3E,CDK14,CSF1R,CTGF,ECM1,ENG,FGD4,FOXO1,FPR1,FZD8,GAB1,GATA3,GH1,HMOX1,HPSE,IL1RN,JUP,KIF26A,KLF4,LRP1,LYN,NOD2,PLXNB2,PRKCD,PSD3,PTK2,RGL1,S100A12,SHANK3,SOX7,SULF2,SYK,TIAM2,TIMP2,TLR2,TLR5,TRAT1,UBASH3A,WLS,ZNF423
ICS CD4+ 92TH023-ENV|M12|Magnitude	ICS CD4+ 92TH023-ENV	M12	Magnitude	Cell cycle and transcription (M4.0)|7|log2-FC	Cell cycle and transcription (M4.0)	7	log2-FC	19	-0.540351	0.0169195	0.304551	0.0668767	AIF1,ALDH2,ALOX5,ANLN,AOAH,APOBEC3A,APOBEC3B,ARHGAP11A,ASF1B,ASGR1,ASGR2,ASPM,ATAD2,AURKA,AURKB,BIRC5,BRCA1,BRIP1,BUB1,BUB1B,C1orf112,C5AR1,CCDC34,CCNA2,CCNB1,CCNB2,CCNE2,CCNF,CCR1,CD14,CD163,CD1D,CD300LF,CD302,CD33,CD36,CD86,CD93,CDC20,CDC25A,CDC25C,CDC45,CDC6,CDC7,CDCA2,CDCA3,CDCA5,CDCA7,CDCA8,CDK1,CDKN3,CDT1,CEACAM8,CEBPA,CEBPD,CENPA,CENPE,CENPF,CENPH,CENPI,CENPK,CENPM,CENPN,CENPW,CEP55,CFD,CF…
ICS CD4+ 92TH023-ENV|M12|Magnitude	ICS CD4+ 92TH023-ENV	M12	Magnitude	Cell cycle and transcription (M4.0)|7|log2-Reads	Cell cycle and transcription (M4.0)	7	log2-Reads	19	-0.508772	0.0261121	0.499628	0.143617	AIF1,ALDH2,ALOX5,ANLN,AOAH,APOBEC3A,APOBEC3B,ARHGAP11A,ASF1B,ASGR1,ASGR2,ASPM,ATAD2,AURKA,AURKB,BIRC5,BRCA1,BRIP1,BUB1,BUB1B,C1orf112,C5AR1,CCDC34,CCNA2,CCNB1,CCNB2,CCNE2,CCNF,CCR1,CD14,CD163,CD1D,CD300LF,CD302,CD33,CD36,CD86,CD93,CDC20,CDC25A,CDC25C,CDC45,CDC6,CDC7,CDCA2,CDCA3,CDCA5,CDCA7,CDCA8,CDK1,CDKN3,CDT1,CEACAM8,CEBPA,CEBPD,CENPA,CENPE,CENPF,CENPH,CENPI,CENPK,CENPM,CENPN,CENPW,CEP55,CFD,CF…
ICS CD4+ 92TH023-ENV|M12|Magnitude	ICS CD4+ 92TH023-ENV	M12	Magnitude	Cellular response to IFNγ (GO)|7|log2-Reads	Cellular response to IFNγ (GO)	7	log2-Reads	19	0.489474	0.0334153	0.601475	0.147027	AIF1,AQP4,ASS1,B2M,CAMK2A,CAMK2B,CAMK2D,CAMK2G,CCL1,CCL11,CCL13,CCL14,CCL15,CCL16,CCL17,CCL18,CCL19,CCL2,CCL20,CCL21,CCL22,CCL23,CCL24,CCL25,CCL26,CCL3,CCL3L3,CCL4,CCL4L2,CCL5,CCL7,CCL8,CD44,CD58,CIITA,CX3CL1,DAPK1,DAPK3,EDN1,EPRS,FCGR1A,FCGR1B,GAPDH,GBP1,GBP2,GBP5,GBP6,HCK,HLA-A,HLA-B,HLA-C,HLA-DPA1,HLA-DPB1,HLA-DQA1,HLA-DQA2,HLA-DQB1,HLA-DQB2,HLA-DRA,HLA-DRB1,HLA-DRB5,HLA-E,HLA-F,HLA-G,HLA-H,IC…
ICS CD4+ 92TH023-ENV|M12|Magnitude	ICS CD4+ 92TH023-ENV	M12	Magnitude	DC surface signature (S5)|7|log2-FC	DC surface signature (S5)	7	log2-FC	19	-0.492982	0.0319816	0.511705	0.100514	ABCA6,ABCC3,ABHD12,ACE,ADAM12,ADAM9,AGPAT3,ALCAM,ATP1B1,ATP1B2,CALCRL,CCRL2,CD151,CD1A,CD1B,CD1E,CD274,CD58,CD83,CD9,CLDN23,COLEC12,CRIM1,CSF2RB,CXCL16,DENND1B,DIRC2,EMP1,FPR3,FZD5,GJB2,GPNMB,GPR137B,GPR157,GRINA,HLA-DQA1,HLA-DQB1,IL1R1,ITPRIPL2,JAG1,KMO,LAMP2,LHFPL2,LRFN4,LRP11,MSR1,NRP1,NRP2,OLR1,P2RY6,PDCD1LG2,PRRG4,PSEN2,PTGFRN,RAMP1,SDC2,SIGLEC1,SLAMF8,SLC1A3,SLC36A1,SLC38A6,SLC41A2,SLC6A6,S…
ICS CD4+ 92TH023-ENV|M12|Magnitude	ICS CD4+ 92TH023-ENV	M12	Magnitude	DC surface signature (S5)|7|log2-Reads	DC surface signature (S5)	7	log2-Reads	19	-0.515789	0.0237918	0.499628	0.143617	ABCA6,ABCC3,ABHD12,ACE,ADAM12,ADAM9,AGPAT3,ALCAM,ATP1B1,ATP1B2,CALCRL,CCRL2,CD151,CD1A,CD1B,CD1E,CD274,CD58,CD83,CD9,CLDN23,COLEC12,CRIM1,CSF2RB,CXCL16,DENND1B,DIRC2,EMP1,FPR3,FZD5,GJB2,GPNMB,GPR137B,GPR157,GRINA,HLA-DQA1,HLA-DQB1,IL1R1,ITPRIPL2,JAG1,KMO,LAMP2,LHFPL2,LRFN4,LRP11,MSR1,NRP1,NRP2,OLR1,P2RY6,PDCD1LG2,PRRG4,PSEN2,PTGFRN,RAMP1,SDC2,SIGLEC1,SLAMF8,SLC1A3,SLC36A1,SLC38A6,SLC41A2,SLC6A6,S…
ICS CD4+ 92TH023-ENV|M12|Magnitude	ICS CD4+ 92TH023-ENV	M12	Magnitude	IFNα response (Hallmark)|7|log2-FC	IFNα response (Hallmark)	7	log2-FC	19	-0.477193	0.0388294	0.582441	0.103188	ADAR,B2M,BATF2,BST2,C1S,CASP1,CASP8,CCRL2,CD47,CD74,CMPK2,CNP,CSF1,CXCL10,CXCL11,DDX60,DHX58,EIF2AK2,ELF1,EPSTI1,FAM46A,GBP2,GBP4,GMPR,HERC6,HLA-C,IFI27,IFI30,IFI35,IFI44,IFI44L,IFIH1,IFIT2,IFIT3,IFITM1,IFITM2,IFITM3,IL15,IL4R,IL7,IRF1,IRF2,IRF7,IRF9,ISG15,ISG20,LAMP3,LAP3,LGALS3BP,LPAR6,LY6E,MOV10,MX1,NCOA7,NMI,NUB1,OAS1,OASL,OGFR,PARP12,PARP14,PARP9,PLSCR1,PNPT1,PROCR,PSMA3,PSMB8,PSMB9,PSME1,PS…
ICS CD4+ 92TH023-ENV|M12|Magnitude	ICS CD4+ 92TH023-ENV	M12	Magnitude	IFNγ response (Hallmark)|7|log2-FC	IFNγ response (Hallmark)	7	log2-FC	19	-0.657895	0.00220018	0.0484039	0.0484039	ADAR,APOL6,ARID5B,ARL4A,AUTS2,B2M,BANK1,BATF2,BPGM,BST2,BTG1,C1R,C1S,CASP1,CASP3,CASP4,CASP7,CASP8,CCL2,CCL5,CCL7,CD274,CD38,CD40,CD69,CD74,CD86,CDKN1A,CFB,CFH,CIITA,CMKLR1,CMPK2,CSF2RB,CXCL10,CXCL11,CXCL9,DDX58,DDX60,DHX58,EIF2AK2,EIF4E3,EPSTI1,FAS,FCGR1A,FGL2,FPR1,GBP4,GBP6,GCH1,GPR18,GZMA,HERC6,HIF1A,HLA-A,HLA-B,HLA-DMA,HLA-DQA1,HLA-DRB1,HLA-G,ICAM1,IDO1,IFI27,IFI30,IFI35,IFI44,IFI44L,IFIH1,IF…
ICS CD4+ 92TH023-ENV|M12|Magnitude	ICS CD4+ 92TH023-ENV	M12	Magnitude	IFNγ-mediated signaling (GO)|7|log2-FC	IFNγ-mediated signaling (GO)	7	log2-FC	19	-0.580702	0.00913295	0.182659	0.0562242	B2M,CAMK2A,CAMK2B,CAMK2D,CAMK2G,CD44,CIITA,FCGR1A,FCGR1B,GBP1,GBP2,HCK,HLA-A,HLA-B,HLA-C,HLA-DPA1,HLA-DPB1,HLA-DQA1,HLA-DQA2,HLA-DQB1,HLA-DQB2,HLA-DRA,HLA-DRB1,HLA-DRB5,HLA-E,HLA-F,HLA-G,HLA-H,ICAM1,IFI30,IFNG,IFNGR1,IFNGR2,IRF1,IRF2,IRF3,IRF4,IRF5,IRF6,IRF7,IRF8,IRF9,JAK1,JAK2,MID1,MT2A,NCAM1,OAS1,OAS2,OAS3,OASL,PML,PRKCD,PTAFR,SP100,STAT1,TRIM21,TRIM22,TRIM25,TRIM26,TRIM31,TRIM34,TRIM38,TRIM5,T…
ICS CD4+ 92TH023-ENV|M12|Magnitude	ICS CD4+ 92TH023-ENV	M12	Magnitude	Immune-related surface molecules (M2.10)|7|log2-FC	Immune-related surface molecules (M2.10)	7	log2-FC	19	-0.589474	0.00790514	0.166008	0.0562242	AP1S2,ARHGAP18,ARRB1,ARSD,BMP2K,BTK,CASP1,CBFA2T3,CD300A,CD36,CD86,COMT,CSF1R,CTNND1,CTSS,CYBB,CYFIP1,DIAPH2,EIF4EBP1,FEZ2,FGL2,FYB,GLB1,HEXB,HFE,HMGN3,HNMT,HPSE,IL15,KCNE3,KDELR2,KIAA0513,KLF4,LILRB1,MLKL,MPEG1,MS4A6A,MS4A7,NLN,NUDT16,PAK1,PIK3AP1,PRRG4,RNASE6,RNF135,SCARB2,SIDT2,SLC24A4,SLC27A3,SLC8A1,SUMF1,TFEC,TICAM2
ICS CD4+ 92TH023-ENV|M12|Magnitude	ICS CD4+ 92TH023-ENV	M12	Magnitude	Immune-related surface molecules (M2.10)|7|log2-Reads	Immune-related surface molecules (M2.10)	7	log2-Reads	19	-0.515789	0.0237918	0.499628	0.143617	AP1S2,ARHGAP18,ARRB1,ARSD,BMP2K,BTK,CASP1,CBFA2T3,CD300A,CD36,CD86,COMT,CSF1R,CTNND1,CTSS,CYBB,CYFIP1,DIAPH2,EIF4EBP1,FEZ2,FGL2,FYB,GLB1,HEXB,HFE,HMGN3,HNMT,HPSE,IL15,KCNE3,KDELR2,KIAA0513,KLF4,LILRB1,MLKL,MPEG1,MS4A6A,MS4A7,NLN,NUDT16,PAK1,PIK3AP1,PRRG4,RNASE6,RNF135,SCARB2,SIDT2,SLC24A4,SLC27A3,SLC8A1,SUMF1,TFEC,TICAM2
ICS CD4+ 92TH023-ENV|M12|Magnitude	ICS CD4+ 92TH023-ENV	M12	Magnitude	Regulation of signal transduction (M3)|7|log2-FC	Regulation of signal transduction (M3)	7	log2-FC	19	-0.573684	0.0102226	0.194229	0.0562242	ADAP2,APCDD1,ASAP2,BCL6,BMP2,C5AR1,CCR1,CD3E,CDK14,CSF1R,CTGF,ECM1,ENG,FGD4,FOXO1,FPR1,FZD8,GAB1,GATA3,GH1,HMOX1,HPSE,IL1RN,JUP,KIF26A,KLF4,LRP1,LYN,NOD2,PLXNB2,PRKCD,PSD3,PTK2,RGL1,S100A12,SHANK3,SOX7,SULF2,SYK,TIAM2,TIMP2,TLR2,TLR5,TRAT1,UBASH3A,WLS,ZNF423
ICS CD4+ 92TH023-ENV|M12|Magnitude	ICS CD4+ 92TH023-ENV	M12	Magnitude	Resting DC surface signature (S10)|7|log2-FC	Resting DC surface signature (S10)	7	log2-FC	19	-0.535088	0.0182391	0.310065	0.0668767	ABCA6,ABCC3,ABHD12,ACE,ADAM12,ADAM9,ATP1B1,CCRL2,CD151,CD1A,CD1B,CD1C,CD1E,CD86,CD9,CH25H,CLDN23,CLEC10A,CRIM1,CSF1R,DENND1B,DIRC2,EMP1,ENG,FCER1A,FZD1,FZD5,GPNMB,GPR137B,HLA-DMA,HLA-DQB1,IFNGR1,IGSF6,IL1R1,IL1R2,ITGAX,ITPRIPL2,JAG1,KMO,LHFPL2,LPCAT2,LRFN4,MFSD1,NRP1,P2RY6,PLD3,PLXDC2,PLXND1,PSEN2,PTGFRN,SERINC5,SFXN3,SLAMF8,SLC1A3,SLC26A11,SLC27A3,SLC36A1,SLC38A6,SLC7A11,SLC7A8,SLCO2B1,SPINT2,SR…
ICS CD4+ 92TH023-ENV|M12|Magnitude	ICS CD4+ 92TH023-ENV	M12	Magnitude	Resting DC surface signature (S10)|7|log2-Reads	Resting DC surface signature (S10)	7	log2-Reads	19	-0.529825	0.0196392	0.432062	0.143617	ABCA6,ABCC3,ABHD12,ACE,ADAM12,ADAM9,ATP1B1,CCRL2,CD151,CD1A,CD1B,CD1C,CD1E,CD86,CD9,CH25H,CLDN23,CLEC10A,CRIM1,CSF1R,DENND1B,DIRC2,EMP1,ENG,FCER1A,FZD1,FZD5,GPNMB,GPR137B,HLA-DMA,HLA-DQB1,IFNGR1,IGSF6,IL1R1,IL1R2,ITGAX,ITPRIPL2,JAG1,KMO,LHFPL2,LPCAT2,LRFN4,MFSD1,NRP1,P2RY6,PLD3,PLXDC2,PLXND1,PSEN2,PTGFRN,SERINC5,SFXN3,SLAMF8,SLC1A3,SLC26A11,SLC27A3,SLC36A1,SLC38A6,SLC7A11,SLC7A8,SLCO2B1,SPINT2,SR…
ICS CD4+ 92TH023-ENV|M12|Magnitude	ICS CD4+ 92TH023-ENV	M12	Magnitude	TLR and inflammatory signaling (M16)|7|log2-FC	TLR and inflammatory signaling (M16)	7	log2-FC	19	-0.470175	0.0422132	0.590984	0.103188	ALOX5,ANPEP,AQP9,BST1,C5AR1,CSF3R,CXCR2,DYSF,FCAR,FCGR1B,FCGR2C,FES,FGR,FPR1,FPR2,HSPA6,IRAK3,ITGAX,KCNJ15,KCNJ2,LILRA6,LILRB1,LILRB2,LILRB3,LY96,MGAM,MYD88,NCF4,NFE2,NPL,P2RY13,PADI4,PILRA,SIGLEC9,TLR1,TLR2,TLR4,TLR5,TLR6,TLR7,TLR8,TYROBP,WDFY3
ICS CD4+ 92TH023-ENV|M12|Polyfunctionality	ICS CD4+ 92TH023-ENV	M12	Polyfunctionality	Cell cycle and transcription (M4.0)|3|log2-Reads	Cell cycle and transcription (M4.0)	3	log2-Reads	18	-0.541796	0.0202068	0.424343	0.200043	AIF1,ALDH2,ALOX5,ANLN,AOAH,APOBEC3A,APOBEC3B,ARHGAP11A,ASF1B,ASGR1,ASGR2,ASPM,ATAD2,AURKA,AURKB,BIRC5,BRCA1,BRIP1,BUB1,BUB1B,C1orf112,C5AR1,CCDC34,CCNA2,CCNB1,CCNB2,CCNE2,CCNF,CCR1,CD14,CD163,CD1D,CD300LF,CD302,CD33,CD36,CD86,CD93,CDC20,CDC25A,CDC25C,CDC45,CDC6,CDC7,CDCA2,CDCA3,CDCA5,CDCA7,CDCA8,CDK1,CDKN3,CDT1,CEACAM8,CEBPA,CEBPD,CENPA,CENPE,CENPF,CENPH,CENPI,CENPK,CENPM,CENPN,CENPW,CEP55,CFD,CF…
ICS CD4+ 92TH023-ENV|M12|Polyfunctionality	ICS CD4+ 92TH023-ENV	M12	Polyfunctionality	DC surface signature (S5)|1|log2-Reads	DC surface signature (S5)	1	log2-Reads	20	-0.467669	0.0375885	0.826947	0.826947	ABCA6,ABCC3,ABHD12,ACE,ADAM12,ADAM9,AGPAT3,ALCAM,ATP1B1,ATP1B2,CALCRL,CCRL2,CD151,CD1A,CD1B,CD1E,CD274,CD58,CD83,CD9,CLDN23,COLEC12,CRIM1,CSF2RB,CXCL16,DENND1B,DIRC2,EMP1,FPR3,FZD5,GJB2,GPNMB,GPR137B,GPR157,GRINA,HLA-DQA1,HLA-DQB1,IL1R1,ITPRIPL2,JAG1,KMO,LAMP2,LHFPL2,LRFN4,LRP11,MSR1,NRP1,NRP2,OLR1,P2RY6,PDCD1LG2,PRRG4,PSEN2,PTGFRN,RAMP1,SDC2,SIGLEC1,SLAMF8,SLC1A3,SLC36A1,SLC38A6,SLC41A2,SLC6A6,S…
ICS CD4+ 92TH023-ENV|M12|Polyfunctionality	ICS CD4+ 92TH023-ENV	M12	Polyfunctionality	DC surface signature (S5)|3|log2-Reads	DC surface signature (S5)	3	log2-Reads	18	-0.55418	0.0170099	0.374218	0.200043	ABCA6,ABCC3,ABHD12,ACE,ADAM12,ADAM9,AGPAT3,ALCAM,ATP1B1,ATP1B2,CALCRL,CCRL2,CD151,CD1A,CD1B,CD1E,CD274,CD58,CD83,CD9,CLDN23,COLEC12,CRIM1,CSF2RB,CXCL16,DENND1B,DIRC2,EMP1,FPR3,FZD5,GJB2,GPNMB,GPR137B,GPR157,GRINA,HLA-DQA1,HLA-DQB1,IL1R1,ITPRIPL2,JAG1,KMO,LAMP2,LHFPL2,LRFN4,LRP11,MSR1,NRP1,NRP2,OLR1,P2RY6,PDCD1LG2,PRRG4,PSEN2,PTGFRN,RAMP1,SDC2,SIGLEC1,SLAMF8,SLC1A3,SLC36A1,SLC38A6,SLC41A2,SLC6A6,S…
ICS CD4+ 92TH023-ENV|M12|Polyfunctionality	ICS CD4+ 92TH023-ENV	M12	Polyfunctionality	IFNγ response (Hallmark)|3|log2-FC	IFNγ response (Hallmark)	3	log2-FC	18	-0.531476	0.0232163	0.510759	0.189695	ADAR,APOL6,ARID5B,ARL4A,AUTS2,B2M,BANK1,BATF2,BPGM,BST2,BTG1,C1R,C1S,CASP1,CASP3,CASP4,CASP7,CASP8,CCL2,CCL5,CCL7,CD274,CD38,CD40,CD69,CD74,CD86,CDKN1A,CFB,CFH,CIITA,CMKLR1,CMPK2,CSF2RB,CXCL10,CXCL11,CXCL9,DDX58,DDX60,DHX58,EIF2AK2,EIF4E3,EPSTI1,FAS,FCGR1A,FGL2,FPR1,GBP4,GBP6,GCH1,GPR18,GZMA,HERC6,HIF1A,HLA-A,HLA-B,HLA-DMA,HLA-DQA1,HLA-DRB1,HLA-G,ICAM1,IDO1,IFI27,IFI30,IFI35,IFI44,IFI44L,IFIH1,IF…
ICS CD4+ 92TH023-ENV|M12|Polyfunctionality	ICS CD4+ 92TH023-ENV	M12	Polyfunctionality	Immune-related surface molecules (M2.10)|3|log2-FC	Immune-related surface molecules (M2.10)	3	log2-FC	18	-0.531476	0.0232163	0.510759	0.189695	AP1S2,ARHGAP18,ARRB1,ARSD,BMP2K,BTK,CASP1,CBFA2T3,CD300A,CD36,CD86,COMT,CSF1R,CTNND1,CTSS,CYBB,CYFIP1,DIAPH2,EIF4EBP1,FEZ2,FGL2,FYB,GLB1,HEXB,HFE,HMGN3,HNMT,HPSE,IL15,KCNE3,KDELR2,KIAA0513,KLF4,LILRB1,MLKL,MPEG1,MS4A6A,MS4A7,NLN,NUDT16,PAK1,PIK3AP1,PRRG4,RNASE6,RNF135,SCARB2,SIDT2,SLC24A4,SLC27A3,SLC8A1,SUMF1,TFEC,TICAM2
ICS CD4+ 92TH023-ENV|M12|Polyfunctionality	ICS CD4+ 92TH023-ENV	M12	Polyfunctionality	Immune-related surface molecules (M2.10)|3|log2-Reads	Immune-related surface molecules (M2.10)	3	log2-Reads	18	-0.519092	0.0272785	0.545571	0.200043	AP1S2,ARHGAP18,ARRB1,ARSD,BMP2K,BTK,CASP1,CBFA2T3,CD300A,CD36,CD86,COMT,CSF1R,CTNND1,CTSS,CYBB,CYFIP1,DIAPH2,EIF4EBP1,FEZ2,FGL2,FYB,GLB1,HEXB,HFE,HMGN3,HNMT,HPSE,IL15,KCNE3,KDELR2,KIAA0513,KLF4,LILRB1,MLKL,MPEG1,MS4A6A,MS4A7,NLN,NUDT16,PAK1,PIK3AP1,PRRG4,RNASE6,RNF135,SCARB2,SIDT2,SLC24A4,SLC27A3,SLC8A1,SUMF1,TFEC,TICAM2
ICS CD4+ 92TH023-ENV|M12|Polyfunctionality	ICS CD4+ 92TH023-ENV	M12	Polyfunctionality	TLR and inflammatory signaling (M16)|3|log2-FC	TLR and inflammatory signaling (M16)	3	log2-FC	18	-0.52322	0.0258675	0.517349	0.189695	ALOX5,ANPEP,AQP9,BST1,C5AR1,CSF3R,CXCR2,DYSF,FCAR,FCGR1B,FCGR2C,FES,FGR,FPR1,FPR2,HSPA6,IRAK3,ITGAX,KCNJ15,KCNJ2,LILRA6,LILRB1,LILRB2,LILRB3,LY96,MGAM,MYD88,NCF4,NFE2,NPL,P2RY13,PADI4,PILRA,SIGLEC9,TLR1,TLR2,TLR4,TLR5,TLR6,TLR7,TLR8,TYROBP,WDFY3
ICS CD4+ 92TH023-ENV|M6.5|Magnitude	ICS CD4+ 92TH023-ENV	M6.5	Magnitude	DC surface signature (S5)|3|log2-Reads	DC surface signature (S5)	3	log2-Reads	22	-0.618295	0.00216216	0.0454053	0.0237837	ABCA6,ABCC3,ABHD12,ACE,ADAM12,ADAM9,AGPAT3,ALCAM,ATP1B1,ATP1B2,CALCRL,CCRL2,CD151,CD1A,CD1B,CD1E,CD274,CD58,CD83,CD9,CLDN23,COLEC12,CRIM1,CSF2RB,CXCL16,DENND1B,DIRC2,EMP1,FPR3,FZD5,GJB2,GPNMB,GPR137B,GPR157,GRINA,HLA-DQA1,HLA-DQB1,IL1R1,ITPRIPL2,JAG1,KMO,LAMP2,LHFPL2,LRFN4,LRP11,MSR1,NRP1,NRP2,OLR1,P2RY6,PDCD1LG2,PRRG4,PSEN2,PTGFRN,RAMP1,SDC2,SIGLEC1,SLAMF8,SLC1A3,SLC36A1,SLC38A6,SLC41A2,SLC6A6,S…
ICS CD4+ 92TH023-ENV|M6.5|Magnitude	ICS CD4+ 92TH023-ENV	M6.5	Magnitude	DC surface signature (S5)|7|log2-Reads	DC surface signature (S5)	7	log2-Reads	24	-0.418261	0.0419519	0.922942	0.275881	ABCA6,ABCC3,ABHD12,ACE,ADAM12,ADAM9,AGPAT3,ALCAM,ATP1B1,ATP1B2,CALCRL,CCRL2,CD151,CD1A,CD1B,CD1E,CD274,CD58,CD83,CD9,CLDN23,COLEC12,CRIM1,CSF2RB,CXCL16,DENND1B,DIRC2,EMP1,FPR3,FZD5,GJB2,GPNMB,GPR137B,GPR157,GRINA,HLA-DQA1,HLA-DQB1,IL1R1,ITPRIPL2,JAG1,KMO,LAMP2,LHFPL2,LRFN4,LRP11,MSR1,NRP1,NRP2,OLR1,P2RY6,PDCD1LG2,PRRG4,PSEN2,PTGFRN,RAMP1,SDC2,SIGLEC1,SLAMF8,SLC1A3,SLC36A1,SLC38A6,SLC41A2,SLC6A6,S…
ICS CD4+ 92TH023-ENV|M6.5|Magnitude	ICS CD4+ 92TH023-ENV	M6.5	Magnitude	Immune-related surface molecules (M2.10)|3|log2-FC	Immune-related surface molecules (M2.10)	3	log2-FC	22	-0.531338	0.0109374	0.225495	0.0802073	AP1S2,ARHGAP18,ARRB1,ARSD,BMP2K,BTK,CASP1,CBFA2T3,CD300A,CD36,CD86,COMT,CSF1R,CTNND1,CTSS,CYBB,CYFIP1,DIAPH2,EIF4EBP1,FEZ2,FGL2,FYB,GLB1,HEXB,HFE,HMGN3,HNMT,HPSE,IL15,KCNE3,KDELR2,KIAA0513,KLF4,LILRB1,MLKL,MPEG1,MS4A6A,MS4A7,NLN,NUDT16,PAK1,PIK3AP1,PRRG4,RNASE6,RNF135,SCARB2,SIDT2,SLC24A4,SLC27A3,SLC8A1,SUMF1,TFEC,TICAM2
ICS CD4+ 92TH023-ENV|M6.5|Magnitude	ICS CD4+ 92TH023-ENV	M6.5	Magnitude	Immune-related surface molecules (M2.10)|3|log2-Reads	Immune-related surface molecules (M2.10)	3	log2-Reads	22	-0.434218	0.0434651	0.782371	0.191246	AP1S2,ARHGAP18,ARRB1,ARSD,BMP2K,BTK,CASP1,CBFA2T3,CD300A,CD36,CD86,COMT,CSF1R,CTNND1,CTSS,CYBB,CYFIP1,DIAPH2,EIF4EBP1,FEZ2,FGL2,FYB,GLB1,HEXB,HFE,HMGN3,HNMT,HPSE,IL15,KCNE3,KDELR2,KIAA0513,KLF4,LILRB1,MLKL,MPEG1,MS4A6A,MS4A7,NLN,NUDT16,PAK1,PIK3AP1,PRRG4,RNASE6,RNF135,SCARB2,SIDT2,SLC24A4,SLC27A3,SLC8A1,SUMF1,TFEC,TICAM2
ICS CD4+ 92TH023-ENV|M6.5|Magnitude	ICS CD4+ 92TH023-ENV	M6.5	Magnitude	Regulation of signal transduction (M3)|3|log2-FC	Regulation of signal transduction (M3)	3	log2-FC	22	-0.532468	0.0107379	0.225495	0.0802073	ADAP2,APCDD1,ASAP2,BCL6,BMP2,C5AR1,CCR1,CD3E,CDK14,CSF1R,CTGF,ECM1,ENG,FGD4,FOXO1,FPR1,FZD8,GAB1,GATA3,GH1,HMOX1,HPSE,IL1RN,JUP,KIF26A,KLF4,LRP1,LYN,NOD2,PLXNB2,PRKCD,PSD3,PTK2,RGL1,S100A12,SHANK3,SOX7,SULF2,SYK,TIAM2,TIMP2,TLR2,TLR5,TRAT1,UBASH3A,WLS,ZNF423
ICS CD4+ 92TH023-ENV|M6.5|Magnitude	ICS CD4+ 92TH023-ENV	M6.5	Magnitude	Resting DC surface signature (S10)|3|log2-Reads	Resting DC surface signature (S10)	3	log2-Reads	22	-0.6262	0.00182241	0.0400929	0.0237837	ABCA6,ABCC3,ABHD12,ACE,ADAM12,ADAM9,ATP1B1,CCRL2,CD151,CD1A,CD1B,CD1C,CD1E,CD86,CD9,CH25H,CLDN23,CLEC10A,CRIM1,CSF1R,DENND1B,DIRC2,EMP1,ENG,FCER1A,FZD1,FZD5,GPNMB,GPR137B,HLA-DMA,HLA-DQB1,IFNGR1,IGSF6,IL1R1,IL1R2,ITGAX,ITPRIPL2,JAG1,KMO,LHFPL2,LPCAT2,LRFN4,MFSD1,NRP1,P2RY6,PLD3,PLXDC2,PLXND1,PSEN2,PTGFRN,SERINC5,SFXN3,SLAMF8,SLC1A3,SLC26A11,SLC27A3,SLC36A1,SLC38A6,SLC7A11,SLC7A8,SLCO2B1,SPINT2,SR…
ICS CD4+ 92TH023-ENV|M6.5|Magnitude	ICS CD4+ 92TH023-ENV	M6.5	Magnitude	Resting DC surface signature (S10)|7|log2-Reads	Resting DC surface signature (S10)	7	log2-Reads	24	-0.406087	0.0489534	0.979069	0.275881	ABCA6,ABCC3,ABHD12,ACE,ADAM12,ADAM9,ATP1B1,CCRL2,CD151,CD1A,CD1B,CD1C,CD1E,CD86,CD9,CH25H,CLDN23,CLEC10A,CRIM1,CSF1R,DENND1B,DIRC2,EMP1,ENG,FCER1A,FZD1,FZD5,GPNMB,GPR137B,HLA-DMA,HLA-DQB1,IFNGR1,IGSF6,IL1R1,IL1R2,ITGAX,ITPRIPL2,JAG1,KMO,LHFPL2,LPCAT2,LRFN4,MFSD1,NRP1,P2RY6,PLD3,PLXDC2,PLXND1,PSEN2,PTGFRN,SERINC5,SFXN3,SLAMF8,SLC1A3,SLC26A11,SLC27A3,SLC36A1,SLC38A6,SLC7A11,SLC7A8,SLCO2B1,SPINT2,SR…
ICS CD4+ 92TH023-ENV|M6.5|Magnitude	ICS CD4+ 92TH023-ENV	M6.5	Magnitude	TLR and inflammatory signaling (M16)|3|log2-FC	TLR and inflammatory signaling (M16)	3	log2-FC	22	-0.678148	0.000523196	0.0115103	0.0115103	ALOX5,ANPEP,AQP9,BST1,C5AR1,CSF3R,CXCR2,DYSF,FCAR,FCGR1B,FCGR2C,FES,FGR,FPR1,FPR2,HSPA6,IRAK3,ITGAX,KCNJ15,KCNJ2,LILRA6,LILRB1,LILRB2,LILRB3,LY96,MGAM,MYD88,NCF4,NFE2,NPL,P2RY13,PADI4,PILRA,SIGLEC9,TLR1,TLR2,TLR4,TLR5,TLR6,TLR7,TLR8,TYROBP,WDFY3
ICS CD4+ 92TH023-ENV|M6.5|Magnitude	ICS CD4+ 92TH023-ENV	M6.5	Magnitude	TLR and inflammatory signaling (M16)|3|log2-Reads	TLR and inflammatory signaling (M16)	3	log2-Reads	22	-0.543761	0.00890185	0.178037	0.0652803	ALOX5,ANPEP,AQP9,BST1,C5AR1,CSF3R,CXCR2,DYSF,FCAR,FCGR1B,FCGR2C,FES,FGR,FPR1,FPR2,HSPA6,IRAK3,ITGAX,KCNJ15,KCNJ2,LILRA6,LILRB1,LILRB2,LILRB3,LY96,MGAM,MYD88,NCF4,NFE2,NPL,P2RY13,PADI4,PILRA,SIGLEC9,TLR1,TLR2,TLR4,TLR5,TLR6,TLR7,TLR8,TYROBP,WDFY3
ICS CD4+ 92TH023-ENV|M6.5|Polyfunctionality	ICS CD4+ 92TH023-ENV	M6.5	Polyfunctionality	IFN-inducible, antiviral molecules (M3.1)|7|log2-Reads	IFN-inducible, antiviral molecules (M3.1)	7	log2-Reads	24	0.410435	0.0463554	0.973463	0.275881	ADAR,AGRN,ANKRD22,BST2,C1GALT1,CACNA1A,CXCL10,DDX58,DTX3L,EIF2AK2,EPSTI1,ETV7,FBXO6,GBP1,GCH1,GTPBP1,HERC5,HERC6,IFI35,IFI44,IFI44L,IFIH1,IFIT2,IFIT3,IFITM1,IFITM2,IFITM3,IL15RA,IRF7,LAP3,LGALS3BP,LY6E,MT1X,MX1,MX2,NCOA7,NMI,OAS1,OAS2,OAS3,OASL,PARP14,PARP9,PGAP1,PHF11,PLAC8,PLSCR1,PML,PNPT1,PPM1K,RAB8A,RSAD2,SAMD9,SERPING1,SP100,SP110,STAT1,STAT2,TAP1,TAP2,TDRD7,TNFSF10,TREX1,TRIM22,TRIM5,UBE2L6…
ICS CD4+ 92TH023-ENV|M6.5|Polyfunctionality	ICS CD4+ 92TH023-ENV	M6.5	Polyfunctionality	Resting DC surface signature (S10)|3|log2-Reads	Resting DC surface signature (S10)	3	log2-Reads	22	-0.46358	0.0297782	0.565786	0.16378	ABCA6,ABCC3,ABHD12,ACE,ADAM12,ADAM9,ATP1B1,CCRL2,CD151,CD1A,CD1B,CD1C,CD1E,CD86,CD9,CH25H,CLDN23,CLEC10A,CRIM1,CSF1R,DENND1B,DIRC2,EMP1,ENG,FCER1A,FZD1,FZD5,GPNMB,GPR137B,HLA-DMA,HLA-DQB1,IFNGR1,IGSF6,IL1R1,IL1R2,ITGAX,ITPRIPL2,JAG1,KMO,LHFPL2,LPCAT2,LRFN4,MFSD1,NRP1,P2RY6,PLD3,PLXDC2,PLXND1,PSEN2,PTGFRN,SERINC5,SFXN3,SLAMF8,SLC1A3,SLC26A11,SLC27A3,SLC36A1,SLC38A6,SLC7A11,SLC7A8,SLCO2B1,SPINT2,SR…
Immunostates|D0|CD14 positive monocyte	Immunostates	D0	CD14 positive monocyte	DC surface signature (S5)|7|log2-FC	DC surface signature (S5)	7	log2-FC	24	-0.537073	0.00680635	1	0.0646603	ABCA6,ABCC3,ABHD12,ACE,ADAM12,ADAM9,AGPAT3,ALCAM,ATP1B1,ATP1B2,CALCRL,CCRL2,CD151,CD1A,CD1B,CD1E,CD274,CD58,CD83,CD9,CLDN23,COLEC12,CRIM1,CSF2RB,CXCL16,DENND1B,DIRC2,EMP1,FPR3,FZD5,GJB2,GPNMB,GPR137B,GPR157,GRINA,HLA-DQA1,HLA-DQB1,IL1R1,ITPRIPL2,JAG1,KMO,LAMP2,LHFPL2,LRFN4,LRP11,MSR1,NRP1,NRP2,OLR1,P2RY6,PDCD1LG2,PRRG4,PSEN2,PTGFRN,RAMP1,SDC2,SIGLEC1,SLAMF8,SLC1A3,SLC36A1,SLC38A6,SLC41A2,SLC6A6,S…
Immunostates|D0|CD14 positive monocyte	Immunostates	D0	CD14 positive monocyte	Immune-related surface molecules (M2.10)|1|log2-Reads	Immune-related surface molecules (M2.10)	1	log2-Reads	24	0.480104	0.0175784	1	0.524839	AP1S2,ARHGAP18,ARRB1,ARSD,BMP2K,BTK,CASP1,CBFA2T3,CD300A,CD36,CD86,COMT,CSF1R,CTNND1,CTSS,CYBB,CYFIP1,DIAPH2,EIF4EBP1,FEZ2,FGL2,FYB,GLB1,HEXB,HFE,HMGN3,HNMT,HPSE,IL15,KCNE3,KDELR2,KIAA0513,KLF4,LILRB1,MLKL,MPEG1,MS4A6A,MS4A7,NLN,NUDT16,PAK1,PIK3AP1,PRRG4,RNASE6,RNF135,SCARB2,SIDT2,SLC24A4,SLC27A3,SLC8A1,SUMF1,TFEC,TICAM2
Immunostates|D0|CD14 positive monocyte	Immunostates	D0	CD14 positive monocyte	Regulation of signal transduction (M3)|1|log2-Reads	Regulation of signal transduction (M3)	1	log2-Reads	24	0.516199	0.00981532	1	0.524839	ADAP2,APCDD1,ASAP2,BCL6,BMP2,C5AR1,CCR1,CD3E,CDK14,CSF1R,CTGF,ECM1,ENG,FGD4,FOXO1,FPR1,FZD8,GAB1,GATA3,GH1,HMOX1,HPSE,IL1RN,JUP,KIF26A,KLF4,LRP1,LYN,NOD2,PLXNB2,PRKCD,PSD3,PTK2,RGL1,S100A12,SHANK3,SOX7,SULF2,SYK,TIAM2,TIMP2,TLR2,TLR5,TRAT1,UBASH3A,WLS,ZNF423
Immunostates|D0|CD14 positive monocyte	Immunostates	D0	CD14 positive monocyte	Regulation of signal transduction (M3)|3|log2-Reads	Regulation of signal transduction (M3)	3	log2-Reads	22	0.534877	0.0103221	1	0.899211	ADAP2,APCDD1,ASAP2,BCL6,BMP2,C5AR1,CCR1,CD3E,CDK14,CSF1R,CTGF,ECM1,ENG,FGD4,FOXO1,FPR1,FZD8,GAB1,GATA3,GH1,HMOX1,HPSE,IL1RN,JUP,KIF26A,KLF4,LRP1,LYN,NOD2,PLXNB2,PRKCD,PSD3,PTK2,RGL1,S100A12,SHANK3,SOX7,SULF2,SYK,TIAM2,TIMP2,TLR2,TLR5,TRAT1,UBASH3A,WLS,ZNF423
Immunostates|D0|CD14 positive monocyte	Immunostates	D0	CD14 positive monocyte	Resting DC surface signature (S10)|1|log2-Reads	Resting DC surface signature (S10)	1	log2-Reads	24	0.480104	0.0175784	1	0.524839	ABCA6,ABCC3,ABHD12,ACE,ADAM12,ADAM9,ATP1B1,CCRL2,CD151,CD1A,CD1B,CD1C,CD1E,CD86,CD9,CH25H,CLDN23,CLEC10A,CRIM1,CSF1R,DENND1B,DIRC2,EMP1,ENG,FCER1A,FZD1,FZD5,GPNMB,GPR137B,HLA-DMA,HLA-DQB1,IFNGR1,IGSF6,IL1R1,IL1R2,ITGAX,ITPRIPL2,JAG1,KMO,LHFPL2,LPCAT2,LRFN4,MFSD1,NRP1,P2RY6,PLD3,PLXDC2,PLXND1,PSEN2,PTGFRN,SERINC5,SFXN3,SLAMF8,SLC1A3,SLC26A11,SLC27A3,SLC36A1,SLC38A6,SLC7A11,SLC7A8,SLCO2B1,SPINT2,SR…
Immunostates|D0|CD14 positive monocyte	Immunostates	D0	CD14 positive monocyte	Resting DC surface signature (S10)|7|log2-FC	Resting DC surface signature (S10)	7	log2-FC	24	-0.431398	0.0353062	1	0.160413	ABCA6,ABCC3,ABHD12,ACE,ADAM12,ADAM9,ATP1B1,CCRL2,CD151,CD1A,CD1B,CD1C,CD1E,CD86,CD9,CH25H,CLDN23,CLEC10A,CRIM1,CSF1R,DENND1B,DIRC2,EMP1,ENG,FCER1A,FZD1,FZD5,GPNMB,GPR137B,HLA-DMA,HLA-DQB1,IFNGR1,IGSF6,IL1R1,IL1R2,ITGAX,ITPRIPL2,JAG1,KMO,LHFPL2,LPCAT2,LRFN4,MFSD1,NRP1,P2RY6,PLD3,PLXDC2,PLXND1,PSEN2,PTGFRN,SERINC5,SFXN3,SLAMF8,SLC1A3,SLC26A11,SLC27A3,SLC36A1,SLC38A6,SLC7A11,SLC7A8,SLCO2B1,SPINT2,SR…
Immunostates|D0|CD16 positive monocyte	Immunostates	D0	CD16 positive monocyte	DC surface signature (S5)|7|log2-FC	DC surface signature (S5)	7	log2-FC	24	-0.486957	0.0158101	1	0.099317	ABCA6,ABCC3,ABHD12,ACE,ADAM12,ADAM9,AGPAT3,ALCAM,ATP1B1,ATP1B2,CALCRL,CCRL2,CD151,CD1A,CD1B,CD1E,CD274,CD58,CD83,CD9,CLDN23,COLEC12,CRIM1,CSF2RB,CXCL16,DENND1B,DIRC2,EMP1,FPR3,FZD5,GJB2,GPNMB,GPR137B,GPR157,GRINA,HLA-DQA1,HLA-DQB1,IL1R1,ITPRIPL2,JAG1,KMO,LAMP2,LHFPL2,LRFN4,LRP11,MSR1,NRP1,NRP2,OLR1,P2RY6,PDCD1LG2,PRRG4,PSEN2,PTGFRN,RAMP1,SDC2,SIGLEC1,SLAMF8,SLC1A3,SLC36A1,SLC38A6,SLC41A2,SLC6A6,S…
Immunostates|D0|CD16 positive monocyte	Immunostates	D0	CD16 positive monocyte	DC surface signature (S5)|7|log2-Reads	DC surface signature (S5)	7	log2-Reads	24	-0.461739	0.0231241	1	0.630278	ABCA6,ABCC3,ABHD12,ACE,ADAM12,ADAM9,AGPAT3,ALCAM,ATP1B1,ATP1B2,CALCRL,CCRL2,CD151,CD1A,CD1B,CD1E,CD274,CD58,CD83,CD9,CLDN23,COLEC12,CRIM1,CSF2RB,CXCL16,DENND1B,DIRC2,EMP1,FPR3,FZD5,GJB2,GPNMB,GPR137B,GPR157,GRINA,HLA-DQA1,HLA-DQB1,IL1R1,ITPRIPL2,JAG1,KMO,LAMP2,LHFPL2,LRFN4,LRP11,MSR1,NRP1,NRP2,OLR1,P2RY6,PDCD1LG2,PRRG4,PSEN2,PTGFRN,RAMP1,SDC2,SIGLEC1,SLAMF8,SLC1A3,SLC36A1,SLC38A6,SLC41A2,SLC6A6,S…
Immunostates|D0|CD16 positive monocyte	Immunostates	D0	CD16 positive monocyte	Resting DC surface signature (S10)|3|log2-FC	Resting DC surface signature (S10)	3	log2-FC	22	-0.431959	0.0446924	1	0.397688	ABCA6,ABCC3,ABHD12,ACE,ADAM12,ADAM9,ATP1B1,CCRL2,CD151,CD1A,CD1B,CD1C,CD1E,CD86,CD9,CH25H,CLDN23,CLEC10A,CRIM1,CSF1R,DENND1B,DIRC2,EMP1,ENG,FCER1A,FZD1,FZD5,GPNMB,GPR137B,HLA-DMA,HLA-DQB1,IFNGR1,IGSF6,IL1R1,IL1R2,ITGAX,ITPRIPL2,JAG1,KMO,LHFPL2,LPCAT2,LRFN4,MFSD1,NRP1,P2RY6,PLD3,PLXDC2,PLXND1,PSEN2,PTGFRN,SERINC5,SFXN3,SLAMF8,SLC1A3,SLC26A11,SLC27A3,SLC36A1,SLC38A6,SLC7A11,SLC7A8,SLCO2B1,SPINT2,SR…
Immunostates|D0|CD16 positive monocyte	Immunostates	D0	CD16 positive monocyte	Resting DC surface signature (S10)|7|log2-FC	Resting DC surface signature (S10)	7	log2-FC	24	-0.495652	0.013778	1	0.099317	ABCA6,ABCC3,ABHD12,ACE,ADAM12,ADAM9,ATP1B1,CCRL2,CD151,CD1A,CD1B,CD1C,CD1E,CD86,CD9,CH25H,CLDN23,CLEC10A,CRIM1,CSF1R,DENND1B,DIRC2,EMP1,ENG,FCER1A,FZD1,FZD5,GPNMB,GPR137B,HLA-DMA,HLA-DQB1,IFNGR1,IGSF6,IL1R1,IL1R2,ITGAX,ITPRIPL2,JAG1,KMO,LHFPL2,LPCAT2,LRFN4,MFSD1,NRP1,P2RY6,PLD3,PLXDC2,PLXND1,PSEN2,PTGFRN,SERINC5,SFXN3,SLAMF8,SLC1A3,SLC26A11,SLC27A3,SLC36A1,SLC38A6,SLC7A11,SLC7A8,SLCO2B1,SPINT2,SR…
Immunostates|D0|CD16 positive monocyte	Immunostates	D0	CD16 positive monocyte	TLR and inflammatory signaling (M16)|7|log2-FC	TLR and inflammatory signaling (M16)	7	log2-FC	24	-0.45913	0.0240151	1	0.128663	ALOX5,ANPEP,AQP9,BST1,C5AR1,CSF3R,CXCR2,DYSF,FCAR,FCGR1B,FCGR2C,FES,FGR,FPR1,FPR2,HSPA6,IRAK3,ITGAX,KCNJ15,KCNJ2,LILRA6,LILRB1,LILRB2,LILRB3,LY96,MGAM,MYD88,NCF4,NFE2,NPL,P2RY13,PADI4,PILRA,SIGLEC9,TLR1,TLR2,TLR4,TLR5,TLR6,TLR7,TLR8,TYROBP,WDFY3
Immunostates|D0|CD4 positive alpha beta T cell	Immunostates	D0	CD4 positive alpha beta T cell	DC surface signature (S5)|1|log2-FC	DC surface signature (S5)	1	log2-FC	24	0.412174	0.0453469	1	0.624403	ABCA6,ABCC3,ABHD12,ACE,ADAM12,ADAM9,AGPAT3,ALCAM,ATP1B1,ATP1B2,CALCRL,CCRL2,CD151,CD1A,CD1B,CD1E,CD274,CD58,CD83,CD9,CLDN23,COLEC12,CRIM1,CSF2RB,CXCL16,DENND1B,DIRC2,EMP1,FPR3,FZD5,GJB2,GPNMB,GPR137B,GPR157,GRINA,HLA-DQA1,HLA-DQB1,IL1R1,ITPRIPL2,JAG1,KMO,LAMP2,LHFPL2,LRFN4,LRP11,MSR1,NRP1,NRP2,OLR1,P2RY6,PDCD1LG2,PRRG4,PSEN2,PTGFRN,RAMP1,SDC2,SIGLEC1,SLAMF8,SLC1A3,SLC36A1,SLC38A6,SLC41A2,SLC6A6,S…
Immunostates|D0|CD4 positive alpha beta T cell	Immunostates	D0	CD4 positive alpha beta T cell	DC surface signature (S5)|7|log2-Reads	DC surface signature (S5)	7	log2-Reads	24	0.428696	0.0366	1	0.63745	ABCA6,ABCC3,ABHD12,ACE,ADAM12,ADAM9,AGPAT3,ALCAM,ATP1B1,ATP1B2,CALCRL,CCRL2,CD151,CD1A,CD1B,CD1E,CD274,CD58,CD83,CD9,CLDN23,COLEC12,CRIM1,CSF2RB,CXCL16,DENND1B,DIRC2,EMP1,FPR3,FZD5,GJB2,GPNMB,GPR137B,GPR157,GRINA,HLA-DQA1,HLA-DQB1,IL1R1,ITPRIPL2,JAG1,KMO,LAMP2,LHFPL2,LRFN4,LRP11,MSR1,NRP1,NRP2,OLR1,P2RY6,PDCD1LG2,PRRG4,PSEN2,PTGFRN,RAMP1,SDC2,SIGLEC1,SLAMF8,SLC1A3,SLC36A1,SLC38A6,SLC41A2,SLC6A6,S…
Immunostates|D0|CD4 positive alpha beta T cell	Immunostates	D0	CD4 positive alpha beta T cell	Regulation of signal transduction (M3)|7|log2-Reads	Regulation of signal transduction (M3)	7	log2-Reads	24	0.486087	0.0160261	1	0.630278	ADAP2,APCDD1,ASAP2,BCL6,BMP2,C5AR1,CCR1,CD3E,CDK14,CSF1R,CTGF,ECM1,ENG,FGD4,FOXO1,FPR1,FZD8,GAB1,GATA3,GH1,HMOX1,HPSE,IL1RN,JUP,KIF26A,KLF4,LRP1,LYN,NOD2,PLXNB2,PRKCD,PSD3,PTK2,RGL1,S100A12,SHANK3,SOX7,SULF2,SYK,TIAM2,TIMP2,TLR2,TLR5,TRAT1,UBASH3A,WLS,ZNF423
Immunostates|D0|CD56bright natural killer cell	Immunostates	D0	CD56bright natural killer cell	Cell cycle and transcription (M4.0)|3|log2-FC	Cell cycle and transcription (M4.0)	3	log2-FC	22	0.427522	0.0471824	1	0.397688	AIF1,ALDH2,ALOX5,ANLN,AOAH,APOBEC3A,APOBEC3B,ARHGAP11A,ASF1B,ASGR1,ASGR2,ASPM,ATAD2,AURKA,AURKB,BIRC5,BRCA1,BRIP1,BUB1,BUB1B,C1orf112,C5AR1,CCDC34,CCNA2,CCNB1,CCNB2,CCNE2,CCNF,CCR1,CD14,CD163,CD1D,CD300LF,CD302,CD33,CD36,CD86,CD93,CDC20,CDC25A,CDC25C,CDC45,CDC6,CDC7,CDCA2,CDCA3,CDCA5,CDCA7,CDCA8,CDK1,CDKN3,CDT1,CEACAM8,CEBPA,CEBPD,CENPA,CENPE,CENPF,CENPH,CENPI,CENPK,CENPM,CENPN,CENPW,CEP55,CFD,CF…
Immunostates|D0|CD56bright natural killer cell	Immunostates	D0	CD56bright natural killer cell	DC surface signature (S5)|3|log2-FC	DC surface signature (S5)	3	log2-FC	22	0.583808	0.00433709	0.902114	0.397688	ABCA6,ABCC3,ABHD12,ACE,ADAM12,ADAM9,AGPAT3,ALCAM,ATP1B1,ATP1B2,CALCRL,CCRL2,CD151,CD1A,CD1B,CD1E,CD274,CD58,CD83,CD9,CLDN23,COLEC12,CRIM1,CSF2RB,CXCL16,DENND1B,DIRC2,EMP1,FPR3,FZD5,GJB2,GPNMB,GPR137B,GPR157,GRINA,HLA-DQA1,HLA-DQB1,IL1R1,ITPRIPL2,JAG1,KMO,LAMP2,LHFPL2,LRFN4,LRP11,MSR1,NRP1,NRP2,OLR1,P2RY6,PDCD1LG2,PRRG4,PSEN2,PTGFRN,RAMP1,SDC2,SIGLEC1,SLAMF8,SLC1A3,SLC36A1,SLC38A6,SLC41A2,SLC6A6,S…
Immunostates|D0|CD56bright natural killer cell	Immunostates	D0	CD56bright natural killer cell	Immune-related surface molecules (M2.10)|1|log2-Reads	Immune-related surface molecules (M2.10)	1	log2-Reads	24	-0.412637	0.0450812	1	0.59626	AP1S2,ARHGAP18,ARRB1,ARSD,BMP2K,BTK,CASP1,CBFA2T3,CD300A,CD36,CD86,COMT,CSF1R,CTNND1,CTSS,CYBB,CYFIP1,DIAPH2,EIF4EBP1,FEZ2,FGL2,FYB,GLB1,HEXB,HFE,HMGN3,HNMT,HPSE,IL15,KCNE3,KDELR2,KIAA0513,KLF4,LILRB1,MLKL,MPEG1,MS4A6A,MS4A7,NLN,NUDT16,PAK1,PIK3AP1,PRRG4,RNASE6,RNF135,SCARB2,SIDT2,SLC24A4,SLC27A3,SLC8A1,SUMF1,TFEC,TICAM2
Immunostates|D0|CD56bright natural killer cell	Immunostates	D0	CD56bright natural killer cell	Regulation of signal transduction (M3)|7|log2-Reads	Regulation of signal transduction (M3)	7	log2-Reads	24	-0.436602	0.0329169	1	0.630278	ADAP2,APCDD1,ASAP2,BCL6,BMP2,C5AR1,CCR1,CD3E,CDK14,CSF1R,CTGF,ECM1,ENG,FGD4,FOXO1,FPR1,FZD8,GAB1,GATA3,GH1,HMOX1,HPSE,IL1RN,JUP,KIF26A,KLF4,LRP1,LYN,NOD2,PLXNB2,PRKCD,PSD3,PTK2,RGL1,S100A12,SHANK3,SOX7,SULF2,SYK,TIAM2,TIMP2,TLR2,TLR5,TRAT1,UBASH3A,WLS,ZNF423
Immunostates|D0|CD56bright natural killer cell	Immunostates	D0	CD56bright natural killer cell	TLR and inflammatory signaling (M16)|1|log2-Reads	TLR and inflammatory signaling (M16)	1	log2-Reads	24	-0.43791	0.0323375	1	0.59626	ALOX5,ANPEP,AQP9,BST1,C5AR1,CSF3R,CXCR2,DYSF,FCAR,FCGR1B,FCGR2C,FES,FGR,FPR1,FPR2,HSPA6,IRAK3,ITGAX,KCNJ15,KCNJ2,LILRA6,LILRB1,LILRB2,LILRB3,LY96,MGAM,MYD88,NCF4,NFE2,NPL,P2RY13,PADI4,PILRA,SIGLEC9,TLR1,TLR2,TLR4,TLR5,TLR6,TLR7,TLR8,TYROBP,WDFY3
Immunostates|D0|CD8 positive alpha beta T cell	Immunostates	D0	CD8 positive alpha beta T cell	Immune-related surface molecules (M2.10)|7|log2-FC	Immune-related surface molecules (M2.10)	7	log2-FC	24	0.448696	0.02786	1	0.133957	AP1S2,ARHGAP18,ARRB1,ARSD,BMP2K,BTK,CASP1,CBFA2T3,CD300A,CD36,CD86,COMT,CSF1R,CTNND1,CTSS,CYBB,CYFIP1,DIAPH2,EIF4EBP1,FEZ2,FGL2,FYB,GLB1,HEXB,HFE,HMGN3,HNMT,HPSE,IL15,KCNE3,KDELR2,KIAA0513,KLF4,LILRB1,MLKL,MPEG1,MS4A6A,MS4A7,NLN,NUDT16,PAK1,PIK3AP1,PRRG4,RNASE6,RNF135,SCARB2,SIDT2,SLC24A4,SLC27A3,SLC8A1,SUMF1,TFEC,TICAM2
Immunostates|D0|CD8 positive alpha beta T cell	Immunostates	D0	CD8 positive alpha beta T cell	Regulation of signal transduction (M3)|3|log2-Reads	Regulation of signal transduction (M3)	3	log2-Reads	22	-0.607002	0.00273922	0.572496	0.572496	ADAP2,APCDD1,ASAP2,BCL6,BMP2,C5AR1,CCR1,CD3E,CDK14,CSF1R,CTGF,ECM1,ENG,FGD4,FOXO1,FPR1,FZD8,GAB1,GATA3,GH1,HMOX1,HPSE,IL1RN,JUP,KIF26A,KLF4,LRP1,LYN,NOD2,PLXNB2,PRKCD,PSD3,PTK2,RGL1,S100A12,SHANK3,SOX7,SULF2,SYK,TIAM2,TIMP2,TLR2,TLR5,TRAT1,UBASH3A,WLS,ZNF423
Immunostates|D0|CD8 positive alpha beta T cell	Immunostates	D0	CD8 positive alpha beta T cell	TLR and inflammatory signaling (M16)|3|log2-Reads	TLR and inflammatory signaling (M16)	3	log2-Reads	22	-0.445511	0.037717	1	0.952665	ALOX5,ANPEP,AQP9,BST1,C5AR1,CSF3R,CXCR2,DYSF,FCAR,FCGR1B,FCGR2C,FES,FGR,FPR1,FPR2,HSPA6,IRAK3,ITGAX,KCNJ15,KCNJ2,LILRA6,LILRB1,LILRB2,LILRB3,LY96,MGAM,MYD88,NCF4,NFE2,NPL,P2RY13,PADI4,PILRA,SIGLEC9,TLR1,TLR2,TLR4,TLR5,TLR6,TLR7,TLR8,TYROBP,WDFY3
Immunostates|D0|T cell	Immunostates	D0	T cell	Cell cycle and transcription (M4.0)|7|log2-FC	Cell cycle and transcription (M4.0)	7	log2-FC	24	0.513043	0.0103538	1	0.0832288	AIF1,ALDH2,ALOX5,ANLN,AOAH,APOBEC3A,APOBEC3B,ARHGAP11A,ASF1B,ASGR1,ASGR2,ASPM,ATAD2,AURKA,AURKB,BIRC5,BRCA1,BRIP1,BUB1,BUB1B,C1orf112,C5AR1,CCDC34,CCNA2,CCNB1,CCNB2,CCNE2,CCNF,CCR1,CD14,CD163,CD1D,CD300LF,CD302,CD33,CD36,CD86,CD93,CDC20,CDC25A,CDC25C,CDC45,CDC6,CDC7,CDCA2,CDCA3,CDCA5,CDCA7,CDCA8,CDK1,CDKN3,CDT1,CEACAM8,CEBPA,CEBPD,CENPA,CENPE,CENPF,CENPH,CENPI,CENPK,CENPM,CENPN,CENPW,CEP55,CFD,CF…
Immunostates|D0|T cell	Immunostates	D0	T cell	Cellular response to IFNγ (GO)|1|log2-Reads	Cellular response to IFNγ (GO)	1	log2-Reads	24	-0.414783	0.0438665	1	0.59626	AIF1,AQP4,ASS1,B2M,CAMK2A,CAMK2B,CAMK2D,CAMK2G,CCL1,CCL11,CCL13,CCL14,CCL15,CCL16,CCL17,CCL18,CCL19,CCL2,CCL20,CCL21,CCL22,CCL23,CCL24,CCL25,CCL26,CCL3,CCL3L3,CCL4,CCL4L2,CCL5,CCL7,CCL8,CD44,CD58,CIITA,CX3CL1,DAPK1,DAPK3,EDN1,EPRS,FCGR1A,FCGR1B,GAPDH,GBP1,GBP2,GBP5,GBP6,HCK,HLA-A,HLA-B,HLA-C,HLA-DPA1,HLA-DPB1,HLA-DQA1,HLA-DQA2,HLA-DQB1,HLA-DQB2,HLA-DRA,HLA-DRB1,HLA-DRB5,HLA-E,HLA-F,HLA-G,HLA-H,IC…
Immunostates|D0|T cell	Immunostates	D0	T cell	Cellular response to IFNγ (GO)|7|log2-FC	Cellular response to IFNγ (GO)	7	log2-FC	24	0.522609	0.00879276	1	0.0735074	AIF1,AQP4,ASS1,B2M,CAMK2A,CAMK2B,CAMK2D,CAMK2G,CCL1,CCL11,CCL13,CCL14,CCL15,CCL16,CCL17,CCL18,CCL19,CCL2,CCL20,CCL21,CCL22,CCL23,CCL24,CCL25,CCL26,CCL3,CCL3L3,CCL4,CCL4L2,CCL5,CCL7,CCL8,CD44,CD58,CIITA,CX3CL1,DAPK1,DAPK3,EDN1,EPRS,FCGR1A,FCGR1B,GAPDH,GBP1,GBP2,GBP5,GBP6,HCK,HLA-A,HLA-B,HLA-C,HLA-DPA1,HLA-DPB1,HLA-DQA1,HLA-DQA2,HLA-DQB1,HLA-DQB2,HLA-DRA,HLA-DRB1,HLA-DRB5,HLA-E,HLA-F,HLA-G,HLA-H,IC…
Immunostates|D0|T cell	Immunostates	D0	T cell	DC surface signature (S5)|1|log2-FC	DC surface signature (S5)	1	log2-FC	24	0.46	0.0237151	1	0.624403	ABCA6,ABCC3,ABHD12,ACE,ADAM12,ADAM9,AGPAT3,ALCAM,ATP1B1,ATP1B2,CALCRL,CCRL2,CD151,CD1A,CD1B,CD1E,CD274,CD58,CD83,CD9,CLDN23,COLEC12,CRIM1,CSF2RB,CXCL16,DENND1B,DIRC2,EMP1,FPR3,FZD5,GJB2,GPNMB,GPR137B,GPR157,GRINA,HLA-DQA1,HLA-DQB1,IL1R1,ITPRIPL2,JAG1,KMO,LAMP2,LHFPL2,LRFN4,LRP11,MSR1,NRP1,NRP2,OLR1,P2RY6,PDCD1LG2,PRRG4,PSEN2,PTGFRN,RAMP1,SDC2,SIGLEC1,SLAMF8,SLC1A3,SLC36A1,SLC38A6,SLC41A2,SLC6A6,S…
Immunostates|D0|T cell	Immunostates	D0	T cell	DC surface signature (S5)|7|log2-FC	DC surface signature (S5)	7	log2-FC	24	0.631304	0.000938891	0.193412	0.0380587	ABCA6,ABCC3,ABHD12,ACE,ADAM12,ADAM9,AGPAT3,ALCAM,ATP1B1,ATP1B2,CALCRL,CCRL2,CD151,CD1A,CD1B,CD1E,CD274,CD58,CD83,CD9,CLDN23,COLEC12,CRIM1,CSF2RB,CXCL16,DENND1B,DIRC2,EMP1,FPR3,FZD5,GJB2,GPNMB,GPR137B,GPR157,GRINA,HLA-DQA1,HLA-DQB1,IL1R1,ITPRIPL2,JAG1,KMO,LAMP2,LHFPL2,LRFN4,LRP11,MSR1,NRP1,NRP2,OLR1,P2RY6,PDCD1LG2,PRRG4,PSEN2,PTGFRN,RAMP1,SDC2,SIGLEC1,SLAMF8,SLC1A3,SLC36A1,SLC38A6,SLC41A2,SLC6A6,S…
Immunostates|D0|T cell	Immunostates	D0	T cell	IFN-inducible, antiviral molecules (M3.1)|7|log2-FC	IFN-inducible, antiviral molecules (M3.1)	7	log2-FC	24	0.468696	0.0208776	1	0.11793	ADAR,AGRN,ANKRD22,BST2,C1GALT1,CACNA1A,CXCL10,DDX58,DTX3L,EIF2AK2,EPSTI1,ETV7,FBXO6,GBP1,GCH1,GTPBP1,HERC5,HERC6,IFI35,IFI44,IFI44L,IFIH1,IFIT2,IFIT3,IFITM1,IFITM2,IFITM3,IL15RA,IRF7,LAP3,LGALS3BP,LY6E,MT1X,MX1,MX2,NCOA7,NMI,OAS1,OAS2,OAS3,OASL,PARP14,PARP9,PGAP1,PHF11,PLAC8,PLSCR1,PML,PNPT1,PPM1K,RAB8A,RSAD2,SAMD9,SERPING1,SP100,SP110,STAT1,STAT2,TAP1,TAP2,TDRD7,TNFSF10,TREX1,TRIM22,TRIM5,UBE2L6…
Immunostates|D0|T cell	Immunostates	D0	T cell	IFNα response (Hallmark)|3|log2-FC	IFNα response (Hallmark)	3	log2-FC	22	0.440994	0.03994	1	0.397688	ADAR,B2M,BATF2,BST2,C1S,CASP1,CASP8,CCRL2,CD47,CD74,CMPK2,CNP,CSF1,CXCL10,CXCL11,DDX60,DHX58,EIF2AK2,ELF1,EPSTI1,FAM46A,GBP2,GBP4,GMPR,HERC6,HLA-C,IFI27,IFI30,IFI35,IFI44,IFI44L,IFIH1,IFIT2,IFIT3,IFITM1,IFITM2,IFITM3,IL15,IL4R,IL7,IRF1,IRF2,IRF7,IRF9,ISG15,ISG20,LAMP3,LAP3,LGALS3BP,LPAR6,LY6E,MOV10,MX1,NCOA7,NMI,NUB1,OAS1,OASL,OGFR,PARP12,PARP14,PARP9,PLSCR1,PNPT1,PROCR,PSMA3,PSMB8,PSMB9,PSME1,PS…
Immunostates|D0|T cell	Immunostates	D0	T cell	IFNα response (Hallmark)|7|log2-FC	IFNα response (Hallmark)	7	log2-FC	24	0.447826	0.0282015	1	0.133957	ADAR,B2M,BATF2,BST2,C1S,CASP1,CASP8,CCRL2,CD47,CD74,CMPK2,CNP,CSF1,CXCL10,CXCL11,DDX60,DHX58,EIF2AK2,ELF1,EPSTI1,FAM46A,GBP2,GBP4,GMPR,HERC6,HLA-C,IFI27,IFI30,IFI35,IFI44,IFI44L,IFIH1,IFIT2,IFIT3,IFITM1,IFITM2,IFITM3,IL15,IL4R,IL7,IRF1,IRF2,IRF7,IRF9,ISG15,ISG20,LAMP3,LAP3,LGALS3BP,LPAR6,LY6E,MOV10,MX1,NCOA7,NMI,NUB1,OAS1,OASL,OGFR,PARP12,PARP14,PARP9,PLSCR1,PNPT1,PROCR,PSMA3,PSMB8,PSMB9,PSME1,PS…
Immunostates|D0|T cell	Immunostates	D0	T cell	IFNγ response (Hallmark)|7|log2-FC	IFNγ response (Hallmark)	7	log2-FC	24	0.576522	0.00318941	0.631504	0.0509634	ADAR,APOL6,ARID5B,ARL4A,AUTS2,B2M,BANK1,BATF2,BPGM,BST2,BTG1,C1R,C1S,CASP1,CASP3,CASP4,CASP7,CASP8,CCL2,CCL5,CCL7,CD274,CD38,CD40,CD69,CD74,CD86,CDKN1A,CFB,CFH,CIITA,CMKLR1,CMPK2,CSF2RB,CXCL10,CXCL11,CXCL9,DDX58,DDX60,DHX58,EIF2AK2,EIF4E3,EPSTI1,FAS,FCGR1A,FGL2,FPR1,GBP4,GBP6,GCH1,GPR18,GZMA,HERC6,HIF1A,HLA-A,HLA-B,HLA-DMA,HLA-DQA1,HLA-DRB1,HLA-G,ICAM1,IDO1,IFI27,IFI30,IFI35,IFI44,IFI44L,IFIH1,IF…
Immunostates|D0|T cell	Immunostates	D0	T cell	IFNγ-mediated signaling (GO)|3|log2-FC	IFNγ-mediated signaling (GO)	3	log2-FC	22	0.474873	0.0255319	1	0.397688	B2M,CAMK2A,CAMK2B,CAMK2D,CAMK2G,CD44,CIITA,FCGR1A,FCGR1B,GBP1,GBP2,HCK,HLA-A,HLA-B,HLA-C,HLA-DPA1,HLA-DPB1,HLA-DQA1,HLA-DQA2,HLA-DQB1,HLA-DQB2,HLA-DRA,HLA-DRB1,HLA-DRB5,HLA-E,HLA-F,HLA-G,HLA-H,ICAM1,IFI30,IFNG,IFNGR1,IFNGR2,IRF1,IRF2,IRF3,IRF4,IRF5,IRF6,IRF7,IRF8,IRF9,JAK1,JAK2,MID1,MT2A,NCAM1,OAS1,OAS2,OAS3,OASL,PML,PRKCD,PTAFR,SP100,STAT1,TRIM21,TRIM22,TRIM25,TRIM26,TRIM31,TRIM34,TRIM38,TRIM5,T…
Immunostates|D0|T cell	Immunostates	D0	T cell	IFNγ-mediated signaling (GO)|7|log2-FC	IFNγ-mediated signaling (GO)	7	log2-FC	24	0.493043	0.0143637	1	0.099317	B2M,CAMK2A,CAMK2B,CAMK2D,CAMK2G,CD44,CIITA,FCGR1A,FCGR1B,GBP1,GBP2,HCK,HLA-A,HLA-B,HLA-C,HLA-DPA1,HLA-DPB1,HLA-DQA1,HLA-DQA2,HLA-DQB1,HLA-DQB2,HLA-DRA,HLA-DRB1,HLA-DRB5,HLA-E,HLA-F,HLA-G,HLA-H,ICAM1,IFI30,IFNG,IFNGR1,IFNGR2,IRF1,IRF2,IRF3,IRF4,IRF5,IRF6,IRF7,IRF8,IRF9,JAK1,JAK2,MID1,MT2A,NCAM1,OAS1,OAS2,OAS3,OASL,PML,PRKCD,PTAFR,SP100,STAT1,TRIM21,TRIM22,TRIM25,TRIM26,TRIM31,TRIM34,TRIM38,TRIM5,T…
Immunostates|D0|T cell	Immunostates	D0	T cell	Immune-related surface molecules (M2.10)|7|log2-FC	Immune-related surface molecules (M2.10)	7	log2-FC	24	0.490435	0.0149697	1	0.099317	AP1S2,ARHGAP18,ARRB1,ARSD,BMP2K,BTK,CASP1,CBFA2T3,CD300A,CD36,CD86,COMT,CSF1R,CTNND1,CTSS,CYBB,CYFIP1,DIAPH2,EIF4EBP1,FEZ2,FGL2,FYB,GLB1,HEXB,HFE,HMGN3,HNMT,HPSE,IL15,KCNE3,KDELR2,KIAA0513,KLF4,LILRB1,MLKL,MPEG1,MS4A6A,MS4A7,NLN,NUDT16,PAK1,PIK3AP1,PRRG4,RNASE6,RNF135,SCARB2,SIDT2,SLC24A4,SLC27A3,SLC8A1,SUMF1,TFEC,TICAM2
Immunostates|D0|T cell	Immunostates	D0	T cell	Regulation of signal transduction (M3)|7|log2-FC	Regulation of signal transduction (M3)	7	log2-FC	24	0.485217	0.0162445	1	0.099317	ADAP2,APCDD1,ASAP2,BCL6,BMP2,C5AR1,CCR1,CD3E,CDK14,CSF1R,CTGF,ECM1,ENG,FGD4,FOXO1,FPR1,FZD8,GAB1,GATA3,GH1,HMOX1,HPSE,IL1RN,JUP,KIF26A,KLF4,LRP1,LYN,NOD2,PLXNB2,PRKCD,PSD3,PTK2,RGL1,S100A12,SHANK3,SOX7,SULF2,SYK,TIAM2,TIMP2,TLR2,TLR5,TRAT1,UBASH3A,WLS,ZNF423
Immunostates|D0|T cell	Immunostates	D0	T cell	Resting DC surface signature (S10)|7|log2-FC	Resting DC surface signature (S10)	7	log2-FC	24	0.606087	0.00169409	0.343901	0.0505808	ABCA6,ABCC3,ABHD12,ACE,ADAM12,ADAM9,ATP1B1,CCRL2,CD151,CD1A,CD1B,CD1C,CD1E,CD86,CD9,CH25H,CLDN23,CLEC10A,CRIM1,CSF1R,DENND1B,DIRC2,EMP1,ENG,FCER1A,FZD1,FZD5,GPNMB,GPR137B,HLA-DMA,HLA-DQB1,IFNGR1,IGSF6,IL1R1,IL1R2,ITGAX,ITPRIPL2,JAG1,KMO,LHFPL2,LPCAT2,LRFN4,MFSD1,NRP1,P2RY6,PLD3,PLXDC2,PLXND1,PSEN2,PTGFRN,SERINC5,SFXN3,SLAMF8,SLC1A3,SLC26A11,SLC27A3,SLC36A1,SLC38A6,SLC7A11,SLC7A8,SLCO2B1,SPINT2,SR…
Immunostates|D0|T cell	Immunostates	D0	T cell	TLR and inflammatory signaling (M16)|7|log2-FC	TLR and inflammatory signaling (M16)	7	log2-FC	24	0.676522	0.000283715	0.0590126	0.0296482	ALOX5,ANPEP,AQP9,BST1,C5AR1,CSF3R,CXCR2,DYSF,FCAR,FCGR1B,FCGR2C,FES,FGR,FPR1,FPR2,HSPA6,IRAK3,ITGAX,KCNJ15,KCNJ2,LILRA6,LILRB1,LILRB2,LILRB3,LY96,MGAM,MYD88,NCF4,NFE2,NPL,P2RY13,PADI4,PILRA,SIGLEC9,TLR1,TLR2,TLR4,TLR5,TLR6,TLR7,TLR8,TYROBP,WDFY3
Immunostates|D0|basophil	Immunostates	D0	basophil	Cell cycle and transcription (M4.0)|7|log2-FC	Cell cycle and transcription (M4.0)	7	log2-FC	24	0.495419	0.0138296	1	0.099317	AIF1,ALDH2,ALOX5,ANLN,AOAH,APOBEC3A,APOBEC3B,ARHGAP11A,ASF1B,ASGR1,ASGR2,ASPM,ATAD2,AURKA,AURKB,BIRC5,BRCA1,BRIP1,BUB1,BUB1B,C1orf112,C5AR1,CCDC34,CCNA2,CCNB1,CCNB2,CCNE2,CCNF,CCR1,CD14,CD163,CD1D,CD300LF,CD302,CD33,CD36,CD86,CD93,CDC20,CDC25A,CDC25C,CDC45,CDC6,CDC7,CDCA2,CDCA3,CDCA5,CDCA7,CDCA8,CDK1,CDKN3,CDT1,CEACAM8,CEBPA,CEBPD,CENPA,CENPE,CENPF,CENPH,CENPI,CENPK,CENPM,CENPN,CENPW,CEP55,CFD,CF…
Immunostates|D0|basophil	Immunostates	D0	basophil	DC surface signature (S5)|3|log2-FC	DC surface signature (S5)	3	log2-FC	22	-0.427602	0.047136	1	0.397688	ABCA6,ABCC3,ABHD12,ACE,ADAM12,ADAM9,AGPAT3,ALCAM,ATP1B1,ATP1B2,CALCRL,CCRL2,CD151,CD1A,CD1B,CD1E,CD274,CD58,CD83,CD9,CLDN23,COLEC12,CRIM1,CSF2RB,CXCL16,DENND1B,DIRC2,EMP1,FPR3,FZD5,GJB2,GPNMB,GPR137B,GPR157,GRINA,HLA-DQA1,HLA-DQB1,IL1R1,ITPRIPL2,JAG1,KMO,LAMP2,LHFPL2,LRFN4,LRP11,MSR1,NRP1,NRP2,OLR1,P2RY6,PDCD1LG2,PRRG4,PSEN2,PTGFRN,RAMP1,SDC2,SIGLEC1,SLAMF8,SLC1A3,SLC36A1,SLC38A6,SLC41A2,SLC6A6,S…
Immunostates|D0|basophil	Immunostates	D0	basophil	Regulation of signal transduction (M3)|7|log2-Reads	Regulation of signal transduction (M3)	7	log2-Reads	24	0.454352	0.025719	1	0.630278	ADAP2,APCDD1,ASAP2,BCL6,BMP2,C5AR1,CCR1,CD3E,CDK14,CSF1R,CTGF,ECM1,ENG,FGD4,FOXO1,FPR1,FZD8,GAB1,GATA3,GH1,HMOX1,HPSE,IL1RN,JUP,KIF26A,KLF4,LRP1,LYN,NOD2,PLXNB2,PRKCD,PSD3,PTK2,RGL1,S100A12,SHANK3,SOX7,SULF2,SYK,TIAM2,TIMP2,TLR2,TLR5,TRAT1,UBASH3A,WLS,ZNF423
Immunostates|D0|eosinophil	Immunostates	D0	eosinophil	Cell cycle and transcription (M4.0)|1|log2-FC	Cell cycle and transcription (M4.0)	1	log2-FC	24	0.41947	0.0413018	1	0.624403	AIF1,ALDH2,ALOX5,ANLN,AOAH,APOBEC3A,APOBEC3B,ARHGAP11A,ASF1B,ASGR1,ASGR2,ASPM,ATAD2,AURKA,AURKB,BIRC5,BRCA1,BRIP1,BUB1,BUB1B,C1orf112,C5AR1,CCDC34,CCNA2,CCNB1,CCNB2,CCNE2,CCNF,CCR1,CD14,CD163,CD1D,CD300LF,CD302,CD33,CD36,CD86,CD93,CDC20,CDC25A,CDC25C,CDC45,CDC6,CDC7,CDCA2,CDCA3,CDCA5,CDCA7,CDCA8,CDK1,CDKN3,CDT1,CEACAM8,CEBPA,CEBPD,CENPA,CENPE,CENPF,CENPH,CENPI,CENPK,CENPM,CENPN,CENPW,CEP55,CFD,CF…
Immunostates|D0|eosinophil	Immunostates	D0	eosinophil	Cell cycle and transcription (M4.0)|7|log2-FC	Cell cycle and transcription (M4.0)	7	log2-FC	24	0.548811	0.00548366	1	0.058746	AIF1,ALDH2,ALOX5,ANLN,AOAH,APOBEC3A,APOBEC3B,ARHGAP11A,ASF1B,ASGR1,ASGR2,ASPM,ATAD2,AURKA,AURKB,BIRC5,BRCA1,BRIP1,BUB1,BUB1B,C1orf112,C5AR1,CCDC34,CCNA2,CCNB1,CCNB2,CCNE2,CCNF,CCR1,CD14,CD163,CD1D,CD300LF,CD302,CD33,CD36,CD86,CD93,CDC20,CDC25A,CDC25C,CDC45,CDC6,CDC7,CDCA2,CDCA3,CDCA5,CDCA7,CDCA8,CDK1,CDKN3,CDT1,CEACAM8,CEBPA,CEBPD,CENPA,CENPE,CENPF,CENPH,CENPI,CENPK,CENPM,CENPN,CENPW,CEP55,CFD,CF…
Immunostates|D0|eosinophil	Immunostates	D0	eosinophil	Cell cycle and transcription (M4.0)|7|log2-Reads	Cell cycle and transcription (M4.0)	7	log2-Reads	24	0.444275	0.0296307	1	0.630278	AIF1,ALDH2,ALOX5,ANLN,AOAH,APOBEC3A,APOBEC3B,ARHGAP11A,ASF1B,ASGR1,ASGR2,ASPM,ATAD2,AURKA,AURKB,BIRC5,BRCA1,BRIP1,BUB1,BUB1B,C1orf112,C5AR1,CCDC34,CCNA2,CCNB1,CCNB2,CCNE2,CCNF,CCR1,CD14,CD163,CD1D,CD300LF,CD302,CD33,CD36,CD86,CD93,CDC20,CDC25A,CDC25C,CDC45,CDC6,CDC7,CDCA2,CDCA3,CDCA5,CDCA7,CDCA8,CDK1,CDKN3,CDT1,CEACAM8,CEBPA,CEBPD,CENPA,CENPE,CENPF,CENPH,CENPI,CENPK,CENPM,CENPN,CENPW,CEP55,CFD,CF…
Immunostates|D0|eosinophil	Immunostates	D0	eosinophil	Cellular response to IFNγ (GO)|7|log2-FC	Cellular response to IFNγ (GO)	7	log2-FC	24	0.48414	0.0165183	1	0.099317	AIF1,AQP4,ASS1,B2M,CAMK2A,CAMK2B,CAMK2D,CAMK2G,CCL1,CCL11,CCL13,CCL14,CCL15,CCL16,CCL17,CCL18,CCL19,CCL2,CCL20,CCL21,CCL22,CCL23,CCL24,CCL25,CCL26,CCL3,CCL3L3,CCL4,CCL4L2,CCL5,CCL7,CCL8,CD44,CD58,CIITA,CX3CL1,DAPK1,DAPK3,EDN1,EPRS,FCGR1A,FCGR1B,GAPDH,GBP1,GBP2,GBP5,GBP6,HCK,HLA-A,HLA-B,HLA-C,HLA-DPA1,HLA-DPB1,HLA-DQA1,HLA-DQA2,HLA-DQB1,HLA-DQB2,HLA-DRA,HLA-DRB1,HLA-DRB5,HLA-E,HLA-F,HLA-G,HLA-H,IC…
Immunostates|D0|eosinophil	Immunostates	D0	eosinophil	DC surface signature (S5)|1|log2-FC	DC surface signature (S5)	1	log2-FC	24	0.480597	0.0174461	1	0.624403	ABCA6,ABCC3,ABHD12,ACE,ADAM12,ADAM9,AGPAT3,ALCAM,ATP1B1,ATP1B2,CALCRL,CCRL2,CD151,CD1A,CD1B,CD1E,CD274,CD58,CD83,CD9,CLDN23,COLEC12,CRIM1,CSF2RB,CXCL16,DENND1B,DIRC2,EMP1,FPR3,FZD5,GJB2,GPNMB,GPR137B,GPR157,GRINA,HLA-DQA1,HLA-DQB1,IL1R1,ITPRIPL2,JAG1,KMO,LAMP2,LHFPL2,LRFN4,LRP11,MSR1,NRP1,NRP2,OLR1,P2RY6,PDCD1LG2,PRRG4,PSEN2,PTGFRN,RAMP1,SDC2,SIGLEC1,SLAMF8,SLC1A3,SLC36A1,SLC38A6,SLC41A2,SLC6A6,S…
Immunostates|D0|eosinophil	Immunostates	D0	eosinophil	DC surface signature (S5)|7|log2-FC	DC surface signature (S5)	7	log2-FC	24	0.547482	0.00562163	1	0.058746	ABCA6,ABCC3,ABHD12,ACE,ADAM12,ADAM9,AGPAT3,ALCAM,ATP1B1,ATP1B2,CALCRL,CCRL2,CD151,CD1A,CD1B,CD1E,CD274,CD58,CD83,CD9,CLDN23,COLEC12,CRIM1,CSF2RB,CXCL16,DENND1B,DIRC2,EMP1,FPR3,FZD5,GJB2,GPNMB,GPR137B,GPR157,GRINA,HLA-DQA1,HLA-DQB1,IL1R1,ITPRIPL2,JAG1,KMO,LAMP2,LHFPL2,LRFN4,LRP11,MSR1,NRP1,NRP2,OLR1,P2RY6,PDCD1LG2,PRRG4,PSEN2,PTGFRN,RAMP1,SDC2,SIGLEC1,SLAMF8,SLC1A3,SLC36A1,SLC38A6,SLC41A2,SLC6A6,S…
Immunostates|D0|eosinophil	Immunostates	D0	eosinophil	DC surface signature (S5)|7|log2-Reads	DC surface signature (S5)	7	log2-Reads	24	0.464651	0.0221612	1	0.630278	ABCA6,ABCC3,ABHD12,ACE,ADAM12,ADAM9,AGPAT3,ALCAM,ATP1B1,ATP1B2,CALCRL,CCRL2,CD151,CD1A,CD1B,CD1E,CD274,CD58,CD83,CD9,CLDN23,COLEC12,CRIM1,CSF2RB,CXCL16,DENND1B,DIRC2,EMP1,FPR3,FZD5,GJB2,GPNMB,GPR137B,GPR157,GRINA,HLA-DQA1,HLA-DQB1,IL1R1,ITPRIPL2,JAG1,KMO,LAMP2,LHFPL2,LRFN4,LRP11,MSR1,NRP1,NRP2,OLR1,P2RY6,PDCD1LG2,PRRG4,PSEN2,PTGFRN,RAMP1,SDC2,SIGLEC1,SLAMF8,SLC1A3,SLC36A1,SLC38A6,SLC41A2,SLC6A6,S…
Immunostates|D0|eosinophil	Immunostates	D0	eosinophil	IFNα response (Hallmark)|1|log2-FC	IFNα response (Hallmark)	1	log2-FC	24	0.441618	0.0307379	1	0.624403	ADAR,B2M,BATF2,BST2,C1S,CASP1,CASP8,CCRL2,CD47,CD74,CMPK2,CNP,CSF1,CXCL10,CXCL11,DDX60,DHX58,EIF2AK2,ELF1,EPSTI1,FAM46A,GBP2,GBP4,GMPR,HERC6,HLA-C,IFI27,IFI30,IFI35,IFI44,IFI44L,IFIH1,IFIT2,IFIT3,IFITM1,IFITM2,IFITM3,IL15,IL4R,IL7,IRF1,IRF2,IRF7,IRF9,ISG15,ISG20,LAMP3,LAP3,LGALS3BP,LPAR6,LY6E,MOV10,MX1,NCOA7,NMI,NUB1,OAS1,OASL,OGFR,PARP12,PARP14,PARP9,PLSCR1,PNPT1,PROCR,PSMA3,PSMB8,PSMB9,PSME1,PS…
Immunostates|D0|eosinophil	Immunostates	D0	eosinophil	IFNα response (Hallmark)|3|log2-FC	IFNα response (Hallmark)	3	log2-FC	22	0.457317	0.0323638	1	0.397688	ADAR,B2M,BATF2,BST2,C1S,CASP1,CASP8,CCRL2,CD47,CD74,CMPK2,CNP,CSF1,CXCL10,CXCL11,DDX60,DHX58,EIF2AK2,ELF1,EPSTI1,FAM46A,GBP2,GBP4,GMPR,HERC6,HLA-C,IFI27,IFI30,IFI35,IFI44,IFI44L,IFIH1,IFIT2,IFIT3,IFITM1,IFITM2,IFITM3,IL15,IL4R,IL7,IRF1,IRF2,IRF7,IRF9,ISG15,ISG20,LAMP3,LAP3,LGALS3BP,LPAR6,LY6E,MOV10,MX1,NCOA7,NMI,NUB1,OAS1,OASL,OGFR,PARP12,PARP14,PARP9,PLSCR1,PNPT1,PROCR,PSMA3,PSMB8,PSMB9,PSME1,PS…
Immunostates|D0|eosinophil	Immunostates	D0	eosinophil	IFNγ response (Hallmark)|7|log2-FC	IFNγ response (Hallmark)	7	log2-FC	24	0.483697	0.016632	1	0.099317	ADAR,APOL6,ARID5B,ARL4A,AUTS2,B2M,BANK1,BATF2,BPGM,BST2,BTG1,C1R,C1S,CASP1,CASP3,CASP4,CASP7,CASP8,CCL2,CCL5,CCL7,CD274,CD38,CD40,CD69,CD74,CD86,CDKN1A,CFB,CFH,CIITA,CMKLR1,CMPK2,CSF2RB,CXCL10,CXCL11,CXCL9,DDX58,DDX60,DHX58,EIF2AK2,EIF4E3,EPSTI1,FAS,FCGR1A,FGL2,FPR1,GBP4,GBP6,GCH1,GPR18,GZMA,HERC6,HIF1A,HLA-A,HLA-B,HLA-DMA,HLA-DQA1,HLA-DRB1,HLA-G,ICAM1,IDO1,IFI27,IFI30,IFI35,IFI44,IFI44L,IFIH1,IF…
Immunostates|D0|eosinophil	Immunostates	D0	eosinophil	IFNγ-mediated signaling (GO)|1|log2-FC	IFNγ-mediated signaling (GO)	1	log2-FC	24	0.450477	0.0271711	1	0.624403	B2M,CAMK2A,CAMK2B,CAMK2D,CAMK2G,CD44,CIITA,FCGR1A,FCGR1B,GBP1,GBP2,HCK,HLA-A,HLA-B,HLA-C,HLA-DPA1,HLA-DPB1,HLA-DQA1,HLA-DQA2,HLA-DQB1,HLA-DQB2,HLA-DRA,HLA-DRB1,HLA-DRB5,HLA-E,HLA-F,HLA-G,HLA-H,ICAM1,IFI30,IFNG,IFNGR1,IFNGR2,IRF1,IRF2,IRF3,IRF4,IRF5,IRF6,IRF7,IRF8,IRF9,JAK1,JAK2,MID1,MT2A,NCAM1,OAS1,OAS2,OAS3,OASL,PML,PRKCD,PTAFR,SP100,STAT1,TRIM21,TRIM22,TRIM25,TRIM26,TRIM31,TRIM34,TRIM38,TRIM5,T…
Immunostates|D0|eosinophil	Immunostates	D0	eosinophil	IFNγ-mediated signaling (GO)|3|log2-FC	IFNγ-mediated signaling (GO)	3	log2-FC	22	0.491744	0.0201017	1	0.397688	B2M,CAMK2A,CAMK2B,CAMK2D,CAMK2G,CD44,CIITA,FCGR1A,FCGR1B,GBP1,GBP2,HCK,HLA-A,HLA-B,HLA-C,HLA-DPA1,HLA-DPB1,HLA-DQA1,HLA-DQA2,HLA-DQB1,HLA-DQB2,HLA-DRA,HLA-DRB1,HLA-DRB5,HLA-E,HLA-F,HLA-G,HLA-H,ICAM1,IFI30,IFNG,IFNGR1,IFNGR2,IRF1,IRF2,IRF3,IRF4,IRF5,IRF6,IRF7,IRF8,IRF9,JAK1,JAK2,MID1,MT2A,NCAM1,OAS1,OAS2,OAS3,OASL,PML,PRKCD,PTAFR,SP100,STAT1,TRIM21,TRIM22,TRIM25,TRIM26,TRIM31,TRIM34,TRIM38,TRIM5,T…
Immunostates|D0|eosinophil	Immunostates	D0	eosinophil	IFNγ-mediated signaling (GO)|7|log2-FC	IFNγ-mediated signaling (GO)	7	log2-FC	24	0.531979	0.00745814	1	0.0659178	B2M,CAMK2A,CAMK2B,CAMK2D,CAMK2G,CD44,CIITA,FCGR1A,FCGR1B,GBP1,GBP2,HCK,HLA-A,HLA-B,HLA-C,HLA-DPA1,HLA-DPB1,HLA-DQA1,HLA-DQA2,HLA-DQB1,HLA-DQB2,HLA-DRA,HLA-DRB1,HLA-DRB5,HLA-E,HLA-F,HLA-G,HLA-H,ICAM1,IFI30,IFNG,IFNGR1,IFNGR2,IRF1,IRF2,IRF3,IRF4,IRF5,IRF6,IRF7,IRF8,IRF9,JAK1,JAK2,MID1,MT2A,NCAM1,OAS1,OAS2,OAS3,OASL,PML,PRKCD,PTAFR,SP100,STAT1,TRIM21,TRIM22,TRIM25,TRIM26,TRIM31,TRIM34,TRIM38,TRIM5,T…
Immunostates|D0|eosinophil	Immunostates	D0	eosinophil	Immune-related surface molecules (M2.10)|3|log2-FC	Immune-related surface molecules (M2.10)	3	log2-FC	22	0.506663	0.0161127	1	0.397688	AP1S2,ARHGAP18,ARRB1,ARSD,BMP2K,BTK,CASP1,CBFA2T3,CD300A,CD36,CD86,COMT,CSF1R,CTNND1,CTSS,CYBB,CYFIP1,DIAPH2,EIF4EBP1,FEZ2,FGL2,FYB,GLB1,HEXB,HFE,HMGN3,HNMT,HPSE,IL15,KCNE3,KDELR2,KIAA0513,KLF4,LILRB1,MLKL,MPEG1,MS4A6A,MS4A7,NLN,NUDT16,PAK1,PIK3AP1,PRRG4,RNASE6,RNF135,SCARB2,SIDT2,SLC24A4,SLC27A3,SLC8A1,SUMF1,TFEC,TICAM2
Immunostates|D0|eosinophil	Immunostates	D0	eosinophil	Immune-related surface molecules (M2.10)|7|log2-FC	Immune-related surface molecules (M2.10)	7	log2-FC	24	0.573173	0.00341381	0.671715	0.0509634	AP1S2,ARHGAP18,ARRB1,ARSD,BMP2K,BTK,CASP1,CBFA2T3,CD300A,CD36,CD86,COMT,CSF1R,CTNND1,CTSS,CYBB,CYFIP1,DIAPH2,EIF4EBP1,FEZ2,FGL2,FYB,GLB1,HEXB,HFE,HMGN3,HNMT,HPSE,IL15,KCNE3,KDELR2,KIAA0513,KLF4,LILRB1,MLKL,MPEG1,MS4A6A,MS4A7,NLN,NUDT16,PAK1,PIK3AP1,PRRG4,RNASE6,RNF135,SCARB2,SIDT2,SLC24A4,SLC27A3,SLC8A1,SUMF1,TFEC,TICAM2
Immunostates|D0|eosinophil	Immunostates	D0	eosinophil	Regulation of signal transduction (M3)|7|log2-FC	Regulation of signal transduction (M3)	7	log2-FC	24	0.565643	0.00396751	0.773664	0.0552806	ADAP2,APCDD1,ASAP2,BCL6,BMP2,C5AR1,CCR1,CD3E,CDK14,CSF1R,CTGF,ECM1,ENG,FGD4,FOXO1,FPR1,FZD8,GAB1,GATA3,GH1,HMOX1,HPSE,IL1RN,JUP,KIF26A,KLF4,LRP1,LYN,NOD2,PLXNB2,PRKCD,PSD3,PTK2,RGL1,S100A12,SHANK3,SOX7,SULF2,SYK,TIAM2,TIMP2,TLR2,TLR5,TRAT1,UBASH3A,WLS,ZNF423
Immunostates|D0|eosinophil	Immunostates	D0	eosinophil	Resting DC surface signature (S10)|7|log2-FC	Resting DC surface signature (S10)	7	log2-FC	24	0.552354	0.00512954	0.984871	0.058746	ABCA6,ABCC3,ABHD12,ACE,ADAM12,ADAM9,ATP1B1,CCRL2,CD151,CD1A,CD1B,CD1C,CD1E,CD86,CD9,CH25H,CLDN23,CLEC10A,CRIM1,CSF1R,DENND1B,DIRC2,EMP1,ENG,FCER1A,FZD1,FZD5,GPNMB,GPR137B,HLA-DMA,HLA-DQB1,IFNGR1,IGSF6,IL1R1,IL1R2,ITGAX,ITPRIPL2,JAG1,KMO,LHFPL2,LPCAT2,LRFN4,MFSD1,NRP1,P2RY6,PLD3,PLXDC2,PLXND1,PSEN2,PTGFRN,SERINC5,SFXN3,SLAMF8,SLC1A3,SLC26A11,SLC27A3,SLC36A1,SLC38A6,SLC7A11,SLC7A8,SLCO2B1,SPINT2,SR…
Immunostates|D0|eosinophil	Immunostates	D0	eosinophil	TLR and inflammatory signaling (M16)|3|log2-FC	TLR and inflammatory signaling (M16)	3	log2-FC	22	0.477973	0.024455	1	0.397688	ALOX5,ANPEP,AQP9,BST1,C5AR1,CSF3R,CXCR2,DYSF,FCAR,FCGR1B,FCGR2C,FES,FGR,FPR1,FPR2,HSPA6,IRAK3,ITGAX,KCNJ15,KCNJ2,LILRA6,LILRB1,LILRB2,LILRB3,LY96,MGAM,MYD88,NCF4,NFE2,NPL,P2RY13,PADI4,PILRA,SIGLEC9,TLR1,TLR2,TLR4,TLR5,TLR6,TLR7,TLR8,TYROBP,WDFY3
Immunostates|D0|eosinophil	Immunostates	D0	eosinophil	TLR and inflammatory signaling (M16)|7|log2-FC	TLR and inflammatory signaling (M16)	7	log2-FC	24	0.505845	0.0116741	1	0.0903661	ALOX5,ANPEP,AQP9,BST1,C5AR1,CSF3R,CXCR2,DYSF,FCAR,FCGR1B,FCGR2C,FES,FGR,FPR1,FPR2,HSPA6,IRAK3,ITGAX,KCNJ15,KCNJ2,LILRA6,LILRB1,LILRB2,LILRB3,LY96,MGAM,MYD88,NCF4,NFE2,NPL,P2RY13,PADI4,PILRA,SIGLEC9,TLR1,TLR2,TLR4,TLR5,TLR6,TLR7,TLR8,TYROBP,WDFY3
Immunostates|D0|granulocyte	Immunostates	D0	granulocyte	Cell cycle and transcription (M4.0)|1|log2-FC	Cell cycle and transcription (M4.0)	1	log2-FC	24	0.500109	0.0128227	1	0.624403	AIF1,ALDH2,ALOX5,ANLN,AOAH,APOBEC3A,APOBEC3B,ARHGAP11A,ASF1B,ASGR1,ASGR2,ASPM,ATAD2,AURKA,AURKB,BIRC5,BRCA1,BRIP1,BUB1,BUB1B,C1orf112,C5AR1,CCDC34,CCNA2,CCNB1,CCNB2,CCNE2,CCNF,CCR1,CD14,CD163,CD1D,CD300LF,CD302,CD33,CD36,CD86,CD93,CDC20,CDC25A,CDC25C,CDC45,CDC6,CDC7,CDCA2,CDCA3,CDCA5,CDCA7,CDCA8,CDK1,CDKN3,CDT1,CEACAM8,CEBPA,CEBPD,CENPA,CENPE,CENPF,CENPH,CENPI,CENPK,CENPM,CENPN,CENPW,CEP55,CFD,CF…
Immunostates|D0|granulocyte	Immunostates	D0	granulocyte	Cell cycle and transcription (M4.0)|7|log2-FC	Cell cycle and transcription (M4.0)	7	log2-FC	24	0.739935	3.58456e-05	0.00749173	0.00749173	AIF1,ALDH2,ALOX5,ANLN,AOAH,APOBEC3A,APOBEC3B,ARHGAP11A,ASF1B,ASGR1,ASGR2,ASPM,ATAD2,AURKA,AURKB,BIRC5,BRCA1,BRIP1,BUB1,BUB1B,C1orf112,C5AR1,CCDC34,CCNA2,CCNB1,CCNB2,CCNE2,CCNF,CCR1,CD14,CD163,CD1D,CD300LF,CD302,CD33,CD36,CD86,CD93,CDC20,CDC25A,CDC25C,CDC45,CDC6,CDC7,CDCA2,CDCA3,CDCA5,CDCA7,CDCA8,CDK1,CDKN3,CDT1,CEACAM8,CEBPA,CEBPD,CENPA,CENPE,CENPF,CENPH,CENPI,CENPK,CENPM,CENPN,CENPW,CEP55,CFD,CF…
Immunostates|D0|granulocyte	Immunostates	D0	granulocyte	Cell cycle and transcription (M4.0)|7|log2-Reads	Cell cycle and transcription (M4.0)	7	log2-Reads	24	0.454842	0.0255398	1	0.630278	AIF1,ALDH2,ALOX5,ANLN,AOAH,APOBEC3A,APOBEC3B,ARHGAP11A,ASF1B,ASGR1,ASGR2,ASPM,ATAD2,AURKA,AURKB,BIRC5,BRCA1,BRIP1,BUB1,BUB1B,C1orf112,C5AR1,CCDC34,CCNA2,CCNB1,CCNB2,CCNE2,CCNF,CCR1,CD14,CD163,CD1D,CD300LF,CD302,CD33,CD36,CD86,CD93,CDC20,CDC25A,CDC25C,CDC45,CDC6,CDC7,CDCA2,CDCA3,CDCA5,CDCA7,CDCA8,CDK1,CDKN3,CDT1,CEACAM8,CEBPA,CEBPD,CENPA,CENPE,CENPF,CENPH,CENPI,CENPK,CENPM,CENPN,CENPW,CEP55,CFD,CF…
Immunostates|D0|granulocyte	Immunostates	D0	granulocyte	Cellular response to IFNγ (GO)|7|log2-FC	Cellular response to IFNγ (GO)	7	log2-FC	24	0.541458	0.00628407	1	0.0625414	AIF1,AQP4,ASS1,B2M,CAMK2A,CAMK2B,CAMK2D,CAMK2G,CCL1,CCL11,CCL13,CCL14,CCL15,CCL16,CCL17,CCL18,CCL19,CCL2,CCL20,CCL21,CCL22,CCL23,CCL24,CCL25,CCL26,CCL3,CCL3L3,CCL4,CCL4L2,CCL5,CCL7,CCL8,CD44,CD58,CIITA,CX3CL1,DAPK1,DAPK3,EDN1,EPRS,FCGR1A,FCGR1B,GAPDH,GBP1,GBP2,GBP5,GBP6,HCK,HLA-A,HLA-B,HLA-C,HLA-DPA1,HLA-DPB1,HLA-DQA1,HLA-DQA2,HLA-DQB1,HLA-DQB2,HLA-DRA,HLA-DRB1,HLA-DRB5,HLA-E,HLA-F,HLA-G,HLA-H,IC…
Immunostates|D0|granulocyte	Immunostates	D0	granulocyte	DC surface signature (S5)|7|log2-FC	DC surface signature (S5)	7	log2-FC	24	0.552775	0.00508878	0.982209	0.058746	ABCA6,ABCC3,ABHD12,ACE,ADAM12,ADAM9,AGPAT3,ALCAM,ATP1B1,ATP1B2,CALCRL,CCRL2,CD151,CD1A,CD1B,CD1E,CD274,CD58,CD83,CD9,CLDN23,COLEC12,CRIM1,CSF2RB,CXCL16,DENND1B,DIRC2,EMP1,FPR3,FZD5,GJB2,GPNMB,GPR137B,GPR157,GRINA,HLA-DQA1,HLA-DQB1,IL1R1,ITPRIPL2,JAG1,KMO,LAMP2,LHFPL2,LRFN4,LRP11,MSR1,NRP1,NRP2,OLR1,P2RY6,PDCD1LG2,PRRG4,PSEN2,PTGFRN,RAMP1,SDC2,SIGLEC1,SLAMF8,SLC1A3,SLC36A1,SLC38A6,SLC41A2,SLC6A6,S…
Immunostates|D0|granulocyte	Immunostates	D0	granulocyte	DC surface signature (S5)|7|log2-Reads	DC surface signature (S5)	7	log2-Reads	24	0.516214	0.00981292	1	0.630278	ABCA6,ABCC3,ABHD12,ACE,ADAM12,ADAM9,AGPAT3,ALCAM,ATP1B1,ATP1B2,CALCRL,CCRL2,CD151,CD1A,CD1B,CD1E,CD274,CD58,CD83,CD9,CLDN23,COLEC12,CRIM1,CSF2RB,CXCL16,DENND1B,DIRC2,EMP1,FPR3,FZD5,GJB2,GPNMB,GPR137B,GPR157,GRINA,HLA-DQA1,HLA-DQB1,IL1R1,ITPRIPL2,JAG1,KMO,LAMP2,LHFPL2,LRFN4,LRP11,MSR1,NRP1,NRP2,OLR1,P2RY6,PDCD1LG2,PRRG4,PSEN2,PTGFRN,RAMP1,SDC2,SIGLEC1,SLAMF8,SLC1A3,SLC36A1,SLC38A6,SLC41A2,SLC6A6,S…
Immunostates|D0|granulocyte	Immunostates	D0	granulocyte	IFNα response (Hallmark)|3|log2-FC	IFNα response (Hallmark)	3	log2-FC	22	0.436158	0.0424318	1	0.397688	ADAR,B2M,BATF2,BST2,C1S,CASP1,CASP8,CCRL2,CD47,CD74,CMPK2,CNP,CSF1,CXCL10,CXCL11,DDX60,DHX58,EIF2AK2,ELF1,EPSTI1,FAM46A,GBP2,GBP4,GMPR,HERC6,HLA-C,IFI27,IFI30,IFI35,IFI44,IFI44L,IFIH1,IFIT2,IFIT3,IFITM1,IFITM2,IFITM3,IL15,IL4R,IL7,IRF1,IRF2,IRF7,IRF9,ISG15,ISG20,LAMP3,LAP3,LGALS3BP,LPAR6,LY6E,MOV10,MX1,NCOA7,NMI,NUB1,OAS1,OASL,OGFR,PARP12,PARP14,PARP9,PLSCR1,PNPT1,PROCR,PSMA3,PSMB8,PSMB9,PSME1,PS…
Immunostates|D0|granulocyte	Immunostates	D0	granulocyte	IFNα response (Hallmark)|7|log2-FC	IFNα response (Hallmark)	7	log2-FC	24	0.449184	0.0276697	1	0.133957	ADAR,B2M,BATF2,BST2,C1S,CASP1,CASP8,CCRL2,CD47,CD74,CMPK2,CNP,CSF1,CXCL10,CXCL11,DDX60,DHX58,EIF2AK2,ELF1,EPSTI1,FAM46A,GBP2,GBP4,GMPR,HERC6,HLA-C,IFI27,IFI30,IFI35,IFI44,IFI44L,IFIH1,IFIT2,IFIT3,IFITM1,IFITM2,IFITM3,IL15,IL4R,IL7,IRF1,IRF2,IRF7,IRF9,ISG15,ISG20,LAMP3,LAP3,LGALS3BP,LPAR6,LY6E,MOV10,MX1,NCOA7,NMI,NUB1,OAS1,OASL,OGFR,PARP12,PARP14,PARP9,PLSCR1,PNPT1,PROCR,PSMA3,PSMB8,PSMB9,PSME1,PS…
Immunostates|D0|granulocyte	Immunostates	D0	granulocyte	IFNγ response (Hallmark)|7|log2-FC	IFNγ response (Hallmark)	7	log2-FC	24	0.573232	0.00340972	0.671715	0.0509634	ADAR,APOL6,ARID5B,ARL4A,AUTS2,B2M,BANK1,BATF2,BPGM,BST2,BTG1,C1R,C1S,CASP1,CASP3,CASP4,CASP7,CASP8,CCL2,CCL5,CCL7,CD274,CD38,CD40,CD69,CD74,CD86,CDKN1A,CFB,CFH,CIITA,CMKLR1,CMPK2,CSF2RB,CXCL10,CXCL11,CXCL9,DDX58,DDX60,DHX58,EIF2AK2,EIF4E3,EPSTI1,FAS,FCGR1A,FGL2,FPR1,GBP4,GBP6,GCH1,GPR18,GZMA,HERC6,HIF1A,HLA-A,HLA-B,HLA-DMA,HLA-DQA1,HLA-DRB1,HLA-G,ICAM1,IDO1,IFI27,IFI30,IFI35,IFI44,IFI44L,IFIH1,IF…
Immunostates|D0|granulocyte	Immunostates	D0	granulocyte	IFNγ-mediated signaling (GO)|3|log2-FC	IFNγ-mediated signaling (GO)	3	log2-FC	22	0.532203	0.0107842	1	0.397688	B2M,CAMK2A,CAMK2B,CAMK2D,CAMK2G,CD44,CIITA,FCGR1A,FCGR1B,GBP1,GBP2,HCK,HLA-A,HLA-B,HLA-C,HLA-DPA1,HLA-DPB1,HLA-DQA1,HLA-DQA2,HLA-DQB1,HLA-DQB2,HLA-DRA,HLA-DRB1,HLA-DRB5,HLA-E,HLA-F,HLA-G,HLA-H,ICAM1,IFI30,IFNG,IFNGR1,IFNGR2,IRF1,IRF2,IRF3,IRF4,IRF5,IRF6,IRF7,IRF8,IRF9,JAK1,JAK2,MID1,MT2A,NCAM1,OAS1,OAS2,OAS3,OASL,PML,PRKCD,PTAFR,SP100,STAT1,TRIM21,TRIM22,TRIM25,TRIM26,TRIM31,TRIM34,TRIM38,TRIM5,T…
Immunostates|D0|granulocyte	Immunostates	D0	granulocyte	IFNγ-mediated signaling (GO)|7|log2-FC	IFNγ-mediated signaling (GO)	7	log2-FC	24	0.62938	0.000983898	0.201699	0.0380587	B2M,CAMK2A,CAMK2B,CAMK2D,CAMK2G,CD44,CIITA,FCGR1A,FCGR1B,GBP1,GBP2,HCK,HLA-A,HLA-B,HLA-C,HLA-DPA1,HLA-DPB1,HLA-DQA1,HLA-DQA2,HLA-DQB1,HLA-DQB2,HLA-DRA,HLA-DRB1,HLA-DRB5,HLA-E,HLA-F,HLA-G,HLA-H,ICAM1,IFI30,IFNG,IFNGR1,IFNGR2,IRF1,IRF2,IRF3,IRF4,IRF5,IRF6,IRF7,IRF8,IRF9,JAK1,JAK2,MID1,MT2A,NCAM1,OAS1,OAS2,OAS3,OASL,PML,PRKCD,PTAFR,SP100,STAT1,TRIM21,TRIM22,TRIM25,TRIM26,TRIM31,TRIM34,TRIM38,TRIM5,T…
Immunostates|D0|granulocyte	Immunostates	D0	granulocyte	Immune-related surface molecules (M2.10)|3|log2-FC	Immune-related surface molecules (M2.10)	3	log2-FC	22	0.514689	0.0142481	1	0.397688	AP1S2,ARHGAP18,ARRB1,ARSD,BMP2K,BTK,CASP1,CBFA2T3,CD300A,CD36,CD86,COMT,CSF1R,CTNND1,CTSS,CYBB,CYFIP1,DIAPH2,EIF4EBP1,FEZ2,FGL2,FYB,GLB1,HEXB,HFE,HMGN3,HNMT,HPSE,IL15,KCNE3,KDELR2,KIAA0513,KLF4,LILRB1,MLKL,MPEG1,MS4A6A,MS4A7,NLN,NUDT16,PAK1,PIK3AP1,PRRG4,RNASE6,RNF135,SCARB2,SIDT2,SLC24A4,SLC27A3,SLC8A1,SUMF1,TFEC,TICAM2
Immunostates|D0|granulocyte	Immunostates	D0	granulocyte	Immune-related surface molecules (M2.10)|7|log2-FC	Immune-related surface molecules (M2.10)	7	log2-FC	24	0.661589	0.000430471	0.0891075	0.0299895	AP1S2,ARHGAP18,ARRB1,ARSD,BMP2K,BTK,CASP1,CBFA2T3,CD300A,CD36,CD86,COMT,CSF1R,CTNND1,CTSS,CYBB,CYFIP1,DIAPH2,EIF4EBP1,FEZ2,FGL2,FYB,GLB1,HEXB,HFE,HMGN3,HNMT,HPSE,IL15,KCNE3,KDELR2,KIAA0513,KLF4,LILRB1,MLKL,MPEG1,MS4A6A,MS4A7,NLN,NUDT16,PAK1,PIK3AP1,PRRG4,RNASE6,RNF135,SCARB2,SIDT2,SLC24A4,SLC27A3,SLC8A1,SUMF1,TFEC,TICAM2
Immunostates|D0|granulocyte	Immunostates	D0	granulocyte	Regulation of signal transduction (M3)|7|log2-FC	Regulation of signal transduction (M3)	7	log2-FC	24	0.579761	0.00298438	0.593891	0.0509634	ADAP2,APCDD1,ASAP2,BCL6,BMP2,C5AR1,CCR1,CD3E,CDK14,CSF1R,CTGF,ECM1,ENG,FGD4,FOXO1,FPR1,FZD8,GAB1,GATA3,GH1,HMOX1,HPSE,IL1RN,JUP,KIF26A,KLF4,LRP1,LYN,NOD2,PLXNB2,PRKCD,PSD3,PTK2,RGL1,S100A12,SHANK3,SOX7,SULF2,SYK,TIAM2,TIMP2,TLR2,TLR5,TRAT1,UBASH3A,WLS,ZNF423
Immunostates|D0|granulocyte	Immunostates	D0	granulocyte	Resting DC surface signature (S10)|7|log2-FC	Resting DC surface signature (S10)	7	log2-FC	24	0.592383	0.00228843	0.459975	0.0509634	ABCA6,ABCC3,ABHD12,ACE,ADAM12,ADAM9,ATP1B1,CCRL2,CD151,CD1A,CD1B,CD1C,CD1E,CD86,CD9,CH25H,CLDN23,CLEC10A,CRIM1,CSF1R,DENND1B,DIRC2,EMP1,ENG,FCER1A,FZD1,FZD5,GPNMB,GPR137B,HLA-DMA,HLA-DQB1,IFNGR1,IGSF6,IL1R1,IL1R2,ITGAX,ITPRIPL2,JAG1,KMO,LHFPL2,LPCAT2,LRFN4,MFSD1,NRP1,P2RY6,PLD3,PLXDC2,PLXND1,PSEN2,PTGFRN,SERINC5,SFXN3,SLAMF8,SLC1A3,SLC26A11,SLC27A3,SLC36A1,SLC38A6,SLC7A11,SLC7A8,SLCO2B1,SPINT2,SR…
Immunostates|D0|granulocyte	Immunostates	D0	granulocyte	Resting DC surface signature (S10)|7|log2-Reads	Resting DC surface signature (S10)	7	log2-Reads	24	0.48444	0.0164418	1	0.630278	ABCA6,ABCC3,ABHD12,ACE,ADAM12,ADAM9,ATP1B1,CCRL2,CD151,CD1A,CD1B,CD1C,CD1E,CD86,CD9,CH25H,CLDN23,CLEC10A,CRIM1,CSF1R,DENND1B,DIRC2,EMP1,ENG,FCER1A,FZD1,FZD5,GPNMB,GPR137B,HLA-DMA,HLA-DQB1,IFNGR1,IGSF6,IL1R1,IL1R2,ITGAX,ITPRIPL2,JAG1,KMO,LHFPL2,LPCAT2,LRFN4,MFSD1,NRP1,P2RY6,PLD3,PLXDC2,PLXND1,PSEN2,PTGFRN,SERINC5,SFXN3,SLAMF8,SLC1A3,SLC26A11,SLC27A3,SLC36A1,SLC38A6,SLC7A11,SLC7A8,SLCO2B1,SPINT2,SR…
Immunostates|D0|granulocyte	Immunostates	D0	granulocyte	TLR and inflammatory signaling (M16)|1|log2-FC	TLR and inflammatory signaling (M16)	1	log2-FC	24	0.434821	0.0337199	1	0.624403	ALOX5,ANPEP,AQP9,BST1,C5AR1,CSF3R,CXCR2,DYSF,FCAR,FCGR1B,FCGR2C,FES,FGR,FPR1,FPR2,HSPA6,IRAK3,ITGAX,KCNJ15,KCNJ2,LILRA6,LILRB1,LILRB2,LILRB3,LY96,MGAM,MYD88,NCF4,NFE2,NPL,P2RY13,PADI4,PILRA,SIGLEC9,TLR1,TLR2,TLR4,TLR5,TLR6,TLR7,TLR8,TYROBP,WDFY3
Immunostates|D0|granulocyte	Immunostates	D0	granulocyte	TLR and inflammatory signaling (M16)|3|log2-FC	TLR and inflammatory signaling (M16)	3	log2-FC	22	0.463842	0.0296737	1	0.397688	ALOX5,ANPEP,AQP9,BST1,C5AR1,CSF3R,CXCR2,DYSF,FCAR,FCGR1B,FCGR2C,FES,FGR,FPR1,FPR2,HSPA6,IRAK3,ITGAX,KCNJ15,KCNJ2,LILRA6,LILRB1,LILRB2,LILRB3,LY96,MGAM,MYD88,NCF4,NFE2,NPL,P2RY13,PADI4,PILRA,SIGLEC9,TLR1,TLR2,TLR4,TLR5,TLR6,TLR7,TLR8,TYROBP,WDFY3
Immunostates|D0|granulocyte	Immunostates	D0	granulocyte	TLR and inflammatory signaling (M16)|7|log2-FC	TLR and inflammatory signaling (M16)	7	log2-FC	24	0.625028	0.0010926	0.222889	0.0380587	ALOX5,ANPEP,AQP9,BST1,C5AR1,CSF3R,CXCR2,DYSF,FCAR,FCGR1B,FCGR2C,FES,FGR,FPR1,FPR2,HSPA6,IRAK3,ITGAX,KCNJ15,KCNJ2,LILRA6,LILRB1,LILRB2,LILRB3,LY96,MGAM,MYD88,NCF4,NFE2,NPL,P2RY13,PADI4,PILRA,SIGLEC9,TLR1,TLR2,TLR4,TLR5,TLR6,TLR7,TLR8,TYROBP,WDFY3
Immunostates|D0|macrophage m0	Immunostates	D0	macrophage m0	Cell cycle and transcription (M4.0)|3|log2-FC	Cell cycle and transcription (M4.0)	3	log2-FC	22	0.561977	0.00648885	1	0.397688	AIF1,ALDH2,ALOX5,ANLN,AOAH,APOBEC3A,APOBEC3B,ARHGAP11A,ASF1B,ASGR1,ASGR2,ASPM,ATAD2,AURKA,AURKB,BIRC5,BRCA1,BRIP1,BUB1,BUB1B,C1orf112,C5AR1,CCDC34,CCNA2,CCNB1,CCNB2,CCNE2,CCNF,CCR1,CD14,CD163,CD1D,CD300LF,CD302,CD33,CD36,CD86,CD93,CDC20,CDC25A,CDC25C,CDC45,CDC6,CDC7,CDCA2,CDCA3,CDCA5,CDCA7,CDCA8,CDK1,CDKN3,CDT1,CEACAM8,CEBPA,CEBPD,CENPA,CENPE,CENPF,CENPH,CENPI,CENPK,CENPM,CENPN,CENPW,CEP55,CFD,CF…
Immunostates|D0|macrophage m0	Immunostates	D0	macrophage m0	Cellular response to IFNγ (GO)|7|log2-FC	Cellular response to IFNγ (GO)	7	log2-FC	24	-0.449764	0.0274452	1	0.133957	AIF1,AQP4,ASS1,B2M,CAMK2A,CAMK2B,CAMK2D,CAMK2G,CCL1,CCL11,CCL13,CCL14,CCL15,CCL16,CCL17,CCL18,CCL19,CCL2,CCL20,CCL21,CCL22,CCL23,CCL24,CCL25,CCL26,CCL3,CCL3L3,CCL4,CCL4L2,CCL5,CCL7,CCL8,CD44,CD58,CIITA,CX3CL1,DAPK1,DAPK3,EDN1,EPRS,FCGR1A,FCGR1B,GAPDH,GBP1,GBP2,GBP5,GBP6,HCK,HLA-A,HLA-B,HLA-C,HLA-DPA1,HLA-DPB1,HLA-DQA1,HLA-DQA2,HLA-DQB1,HLA-DQB2,HLA-DRA,HLA-DRB1,HLA-DRB5,HLA-E,HLA-F,HLA-G,HLA-H,IC…
Immunostates|D0|macrophage m0	Immunostates	D0	macrophage m0	DC surface signature (S5)|3|log2-FC	DC surface signature (S5)	3	log2-FC	22	0.546954	0.00843232	1	0.397688	ABCA6,ABCC3,ABHD12,ACE,ADAM12,ADAM9,AGPAT3,ALCAM,ATP1B1,ATP1B2,CALCRL,CCRL2,CD151,CD1A,CD1B,CD1E,CD274,CD58,CD83,CD9,CLDN23,COLEC12,CRIM1,CSF2RB,CXCL16,DENND1B,DIRC2,EMP1,FPR3,FZD5,GJB2,GPNMB,GPR137B,GPR157,GRINA,HLA-DQA1,HLA-DQB1,IL1R1,ITPRIPL2,JAG1,KMO,LAMP2,LHFPL2,LRFN4,LRP11,MSR1,NRP1,NRP2,OLR1,P2RY6,PDCD1LG2,PRRG4,PSEN2,PTGFRN,RAMP1,SDC2,SIGLEC1,SLAMF8,SLC1A3,SLC36A1,SLC38A6,SLC41A2,SLC6A6,S…
Immunostates|D0|macrophage m0	Immunostates	D0	macrophage m0	IFNα response (Hallmark)|3|log2-Reads	IFNα response (Hallmark)	3	log2-Reads	22	0.436334	0.0423389	1	0.952665	ADAR,B2M,BATF2,BST2,C1S,CASP1,CASP8,CCRL2,CD47,CD74,CMPK2,CNP,CSF1,CXCL10,CXCL11,DDX60,DHX58,EIF2AK2,ELF1,EPSTI1,FAM46A,GBP2,GBP4,GMPR,HERC6,HLA-C,IFI27,IFI30,IFI35,IFI44,IFI44L,IFIH1,IFIT2,IFIT3,IFITM1,IFITM2,IFITM3,IL15,IL4R,IL7,IRF1,IRF2,IRF7,IRF9,ISG15,ISG20,LAMP3,LAP3,LGALS3BP,LPAR6,LY6E,MOV10,MX1,NCOA7,NMI,NUB1,OAS1,OASL,OGFR,PARP12,PARP14,PARP9,PLSCR1,PNPT1,PROCR,PSMA3,PSMB8,PSMB9,PSME1,PS…
Immunostates|D0|macrophage m0	Immunostates	D0	macrophage m0	IFNγ response (Hallmark)|3|log2-Reads	IFNγ response (Hallmark)	3	log2-Reads	22	0.449991	0.0356093	1	0.952665	ADAR,APOL6,ARID5B,ARL4A,AUTS2,B2M,BANK1,BATF2,BPGM,BST2,BTG1,C1R,C1S,CASP1,CASP3,CASP4,CASP7,CASP8,CCL2,CCL5,CCL7,CD274,CD38,CD40,CD69,CD74,CD86,CDKN1A,CFB,CFH,CIITA,CMKLR1,CMPK2,CSF2RB,CXCL10,CXCL11,CXCL9,DDX58,DDX60,DHX58,EIF2AK2,EIF4E3,EPSTI1,FAS,FCGR1A,FGL2,FPR1,GBP4,GBP6,GCH1,GPR18,GZMA,HERC6,HIF1A,HLA-A,HLA-B,HLA-DMA,HLA-DQA1,HLA-DRB1,HLA-G,ICAM1,IDO1,IFI27,IFI30,IFI35,IFI44,IFI44L,IFIH1,IF…
Immunostates|D0|macrophage m0	Immunostates	D0	macrophage m0	Immune-related surface molecules (M2.10)|3|log2-Reads	Immune-related surface molecules (M2.10)	3	log2-Reads	22	0.44726	0.036883	1	0.952665	AP1S2,ARHGAP18,ARRB1,ARSD,BMP2K,BTK,CASP1,CBFA2T3,CD300A,CD36,CD86,COMT,CSF1R,CTNND1,CTSS,CYBB,CYFIP1,DIAPH2,EIF4EBP1,FEZ2,FGL2,FYB,GLB1,HEXB,HFE,HMGN3,HNMT,HPSE,IL15,KCNE3,KDELR2,KIAA0513,KLF4,LILRB1,MLKL,MPEG1,MS4A6A,MS4A7,NLN,NUDT16,PAK1,PIK3AP1,PRRG4,RNASE6,RNF135,SCARB2,SIDT2,SLC24A4,SLC27A3,SLC8A1,SUMF1,TFEC,TICAM2
Immunostates|D0|macrophage m0	Immunostates	D0	macrophage m0	TLR and inflammatory signaling (M16)|3|log2-Reads	TLR and inflammatory signaling (M16)	3	log2-Reads	22	0.521007	0.0129073	1	0.899211	ALOX5,ANPEP,AQP9,BST1,C5AR1,CSF3R,CXCR2,DYSF,FCAR,FCGR1B,FCGR2C,FES,FGR,FPR1,FPR2,HSPA6,IRAK3,ITGAX,KCNJ15,KCNJ2,LILRA6,LILRB1,LILRB2,LILRB3,LY96,MGAM,MYD88,NCF4,NFE2,NPL,P2RY13,PADI4,PILRA,SIGLEC9,TLR1,TLR2,TLR4,TLR5,TLR6,TLR7,TLR8,TYROBP,WDFY3
Immunostates|D0|macrophage m2	Immunostates	D0	macrophage m2	Cell cycle and transcription (M4.0)|3|log2-FC	Cell cycle and transcription (M4.0)	3	log2-FC	22	-0.458063	0.0320468	1	0.397688	AIF1,ALDH2,ALOX5,ANLN,AOAH,APOBEC3A,APOBEC3B,ARHGAP11A,ASF1B,ASGR1,ASGR2,ASPM,ATAD2,AURKA,AURKB,BIRC5,BRCA1,BRIP1,BUB1,BUB1B,C1orf112,C5AR1,CCDC34,CCNA2,CCNB1,CCNB2,CCNE2,CCNF,CCR1,CD14,CD163,CD1D,CD300LF,CD302,CD33,CD36,CD86,CD93,CDC20,CDC25A,CDC25C,CDC45,CDC6,CDC7,CDCA2,CDCA3,CDCA5,CDCA7,CDCA8,CDK1,CDKN3,CDT1,CEACAM8,CEBPA,CEBPD,CENPA,CENPE,CENPF,CENPH,CENPI,CENPK,CENPM,CENPN,CENPW,CEP55,CFD,CF…
Immunostates|D0|macrophage m2	Immunostates	D0	macrophage m2	Cellular response to IFNγ (GO)|7|log2-FC	Cellular response to IFNγ (GO)	7	log2-FC	24	0.468798	0.0208461	1	0.11793	AIF1,AQP4,ASS1,B2M,CAMK2A,CAMK2B,CAMK2D,CAMK2G,CCL1,CCL11,CCL13,CCL14,CCL15,CCL16,CCL17,CCL18,CCL19,CCL2,CCL20,CCL21,CCL22,CCL23,CCL24,CCL25,CCL26,CCL3,CCL3L3,CCL4,CCL4L2,CCL5,CCL7,CCL8,CD44,CD58,CIITA,CX3CL1,DAPK1,DAPK3,EDN1,EPRS,FCGR1A,FCGR1B,GAPDH,GBP1,GBP2,GBP5,GBP6,HCK,HLA-A,HLA-B,HLA-C,HLA-DPA1,HLA-DPB1,HLA-DQA1,HLA-DQA2,HLA-DQB1,HLA-DQB2,HLA-DRA,HLA-DRB1,HLA-DRB5,HLA-E,HLA-F,HLA-G,HLA-H,IC…
Immunostates|D0|macrophage m2	Immunostates	D0	macrophage m2	DC surface signature (S5)|3|log2-FC	DC surface signature (S5)	3	log2-FC	22	-0.478961	0.0241198	1	0.397688	ABCA6,ABCC3,ABHD12,ACE,ADAM12,ADAM9,AGPAT3,ALCAM,ATP1B1,ATP1B2,CALCRL,CCRL2,CD151,CD1A,CD1B,CD1E,CD274,CD58,CD83,CD9,CLDN23,COLEC12,CRIM1,CSF2RB,CXCL16,DENND1B,DIRC2,EMP1,FPR3,FZD5,GJB2,GPNMB,GPR137B,GPR157,GRINA,HLA-DQA1,HLA-DQB1,IL1R1,ITPRIPL2,JAG1,KMO,LAMP2,LHFPL2,LRFN4,LRP11,MSR1,NRP1,NRP2,OLR1,P2RY6,PDCD1LG2,PRRG4,PSEN2,PTGFRN,RAMP1,SDC2,SIGLEC1,SLAMF8,SLC1A3,SLC36A1,SLC38A6,SLC41A2,SLC6A6,S…
Immunostates|D0|macrophage m2	Immunostates	D0	macrophage m2	Regulation of signal transduction (M3)|7|log2-FC	Regulation of signal transduction (M3)	7	log2-FC	24	0.426614	0.0376218	1	0.167297	ADAP2,APCDD1,ASAP2,BCL6,BMP2,C5AR1,CCR1,CD3E,CDK14,CSF1R,CTGF,ECM1,ENG,FGD4,FOXO1,FPR1,FZD8,GAB1,GATA3,GH1,HMOX1,HPSE,IL1RN,JUP,KIF26A,KLF4,LRP1,LYN,NOD2,PLXNB2,PRKCD,PSD3,PTK2,RGL1,S100A12,SHANK3,SOX7,SULF2,SYK,TIAM2,TIMP2,TLR2,TLR5,TRAT1,UBASH3A,WLS,ZNF423
Immunostates|D0|macrophage m2	Immunostates	D0	macrophage m2	Regulation of signal transduction (M3)|7|log2-Reads	Regulation of signal transduction (M3)	7	log2-Reads	24	0.55012	0.00535053	1	0.630278	ADAP2,APCDD1,ASAP2,BCL6,BMP2,C5AR1,CCR1,CD3E,CDK14,CSF1R,CTGF,ECM1,ENG,FGD4,FOXO1,FPR1,FZD8,GAB1,GATA3,GH1,HMOX1,HPSE,IL1RN,JUP,KIF26A,KLF4,LRP1,LYN,NOD2,PLXNB2,PRKCD,PSD3,PTK2,RGL1,S100A12,SHANK3,SOX7,SULF2,SYK,TIAM2,TIMP2,TLR2,TLR5,TRAT1,UBASH3A,WLS,ZNF423
Immunostates|D0|memory B cell	Immunostates	D0	memory B cell	Cellular response to IFNγ (GO)|1|log2-FC	Cellular response to IFNγ (GO)	1	log2-FC	24	0.472093	0.0198468	1	0.624403	AIF1,AQP4,ASS1,B2M,CAMK2A,CAMK2B,CAMK2D,CAMK2G,CCL1,CCL11,CCL13,CCL14,CCL15,CCL16,CCL17,CCL18,CCL19,CCL2,CCL20,CCL21,CCL22,CCL23,CCL24,CCL25,CCL26,CCL3,CCL3L3,CCL4,CCL4L2,CCL5,CCL7,CCL8,CD44,CD58,CIITA,CX3CL1,DAPK1,DAPK3,EDN1,EPRS,FCGR1A,FCGR1B,GAPDH,GBP1,GBP2,GBP5,GBP6,HCK,HLA-A,HLA-B,HLA-C,HLA-DPA1,HLA-DPB1,HLA-DQA1,HLA-DQA2,HLA-DQB1,HLA-DQB2,HLA-DRA,HLA-DRB1,HLA-DRB5,HLA-E,HLA-F,HLA-G,HLA-H,IC…
Immunostates|D0|memory B cell	Immunostates	D0	memory B cell	IFN-inducible, antiviral molecules (M3.1)|7|log2-FC	IFN-inducible, antiviral molecules (M3.1)	7	log2-FC	24	-0.41551	0.0434606	1	0.189235	ADAR,AGRN,ANKRD22,BST2,C1GALT1,CACNA1A,CXCL10,DDX58,DTX3L,EIF2AK2,EPSTI1,ETV7,FBXO6,GBP1,GCH1,GTPBP1,HERC5,HERC6,IFI35,IFI44,IFI44L,IFIH1,IFIT2,IFIT3,IFITM1,IFITM2,IFITM3,IL15RA,IRF7,LAP3,LGALS3BP,LY6E,MT1X,MX1,MX2,NCOA7,NMI,OAS1,OAS2,OAS3,OASL,PARP14,PARP9,PGAP1,PHF11,PLAC8,PLSCR1,PML,PNPT1,PPM1K,RAB8A,RSAD2,SAMD9,SERPING1,SP100,SP110,STAT1,STAT2,TAP1,TAP2,TDRD7,TNFSF10,TREX1,TRIM22,TRIM5,UBE2L6…
Immunostates|D0|monocyte	Immunostates	D0	monocyte	DC surface signature (S5)|7|log2-FC	DC surface signature (S5)	7	log2-FC	24	-0.596522	0.0020927	0.422725	0.0509634	ABCA6,ABCC3,ABHD12,ACE,ADAM12,ADAM9,AGPAT3,ALCAM,ATP1B1,ATP1B2,CALCRL,CCRL2,CD151,CD1A,CD1B,CD1E,CD274,CD58,CD83,CD9,CLDN23,COLEC12,CRIM1,CSF2RB,CXCL16,DENND1B,DIRC2,EMP1,FPR3,FZD5,GJB2,GPNMB,GPR137B,GPR157,GRINA,HLA-DQA1,HLA-DQB1,IL1R1,ITPRIPL2,JAG1,KMO,LAMP2,LHFPL2,LRFN4,LRP11,MSR1,NRP1,NRP2,OLR1,P2RY6,PDCD1LG2,PRRG4,PSEN2,PTGFRN,RAMP1,SDC2,SIGLEC1,SLAMF8,SLC1A3,SLC36A1,SLC38A6,SLC41A2,SLC6A6,S…
Immunostates|D0|monocyte	Immunostates	D0	monocyte	IFNγ response (Hallmark)|7|log2-FC	IFNγ response (Hallmark)	7	log2-FC	24	-0.438261	0.0321831	1	0.149473	ADAR,APOL6,ARID5B,ARL4A,AUTS2,B2M,BANK1,BATF2,BPGM,BST2,BTG1,C1R,C1S,CASP1,CASP3,CASP4,CASP7,CASP8,CCL2,CCL5,CCL7,CD274,CD38,CD40,CD69,CD74,CD86,CDKN1A,CFB,CFH,CIITA,CMKLR1,CMPK2,CSF2RB,CXCL10,CXCL11,CXCL9,DDX58,DDX60,DHX58,EIF2AK2,EIF4E3,EPSTI1,FAS,FCGR1A,FGL2,FPR1,GBP4,GBP6,GCH1,GPR18,GZMA,HERC6,HIF1A,HLA-A,HLA-B,HLA-DMA,HLA-DQA1,HLA-DRB1,HLA-G,ICAM1,IDO1,IFI27,IFI30,IFI35,IFI44,IFI44L,IFIH1,IF…
Immunostates|D0|monocyte	Immunostates	D0	monocyte	Immune-related surface molecules (M2.10)|1|log2-Reads	Immune-related surface molecules (M2.10)	1	log2-Reads	24	0.541739	0.00625181	1	0.524839	AP1S2,ARHGAP18,ARRB1,ARSD,BMP2K,BTK,CASP1,CBFA2T3,CD300A,CD36,CD86,COMT,CSF1R,CTNND1,CTSS,CYBB,CYFIP1,DIAPH2,EIF4EBP1,FEZ2,FGL2,FYB,GLB1,HEXB,HFE,HMGN3,HNMT,HPSE,IL15,KCNE3,KDELR2,KIAA0513,KLF4,LILRB1,MLKL,MPEG1,MS4A6A,MS4A7,NLN,NUDT16,PAK1,PIK3AP1,PRRG4,RNASE6,RNF135,SCARB2,SIDT2,SLC24A4,SLC27A3,SLC8A1,SUMF1,TFEC,TICAM2
Immunostates|D0|monocyte	Immunostates	D0	monocyte	Immune-related surface molecules (M2.10)|7|log2-FC	Immune-related surface molecules (M2.10)	7	log2-FC	24	-0.463478	0.022545	1	0.123997	AP1S2,ARHGAP18,ARRB1,ARSD,BMP2K,BTK,CASP1,CBFA2T3,CD300A,CD36,CD86,COMT,CSF1R,CTNND1,CTSS,CYBB,CYFIP1,DIAPH2,EIF4EBP1,FEZ2,FGL2,FYB,GLB1,HEXB,HFE,HMGN3,HNMT,HPSE,IL15,KCNE3,KDELR2,KIAA0513,KLF4,LILRB1,MLKL,MPEG1,MS4A6A,MS4A7,NLN,NUDT16,PAK1,PIK3AP1,PRRG4,RNASE6,RNF135,SCARB2,SIDT2,SLC24A4,SLC27A3,SLC8A1,SUMF1,TFEC,TICAM2
Immunostates|D0|monocyte	Immunostates	D0	monocyte	Regulation of signal transduction (M3)|3|log2-Reads	Regulation of signal transduction (M3)	3	log2-Reads	22	0.425184	0.0485367	1	0.952665	ADAP2,APCDD1,ASAP2,BCL6,BMP2,C5AR1,CCR1,CD3E,CDK14,CSF1R,CTGF,ECM1,ENG,FGD4,FOXO1,FPR1,FZD8,GAB1,GATA3,GH1,HMOX1,HPSE,IL1RN,JUP,KIF26A,KLF4,LRP1,LYN,NOD2,PLXNB2,PRKCD,PSD3,PTK2,RGL1,S100A12,SHANK3,SOX7,SULF2,SYK,TIAM2,TIMP2,TLR2,TLR5,TRAT1,UBASH3A,WLS,ZNF423
Immunostates|D0|monocyte	Immunostates	D0	monocyte	Resting DC surface signature (S10)|7|log2-FC	Resting DC surface signature (S10)	7	log2-FC	24	-0.553043	0.00506293	0.982209	0.058746	ABCA6,ABCC3,ABHD12,ACE,ADAM12,ADAM9,ATP1B1,CCRL2,CD151,CD1A,CD1B,CD1C,CD1E,CD86,CD9,CH25H,CLDN23,CLEC10A,CRIM1,CSF1R,DENND1B,DIRC2,EMP1,ENG,FCER1A,FZD1,FZD5,GPNMB,GPR137B,HLA-DMA,HLA-DQB1,IFNGR1,IGSF6,IL1R1,IL1R2,ITGAX,ITPRIPL2,JAG1,KMO,LHFPL2,LPCAT2,LRFN4,MFSD1,NRP1,P2RY6,PLD3,PLXDC2,PLXND1,PSEN2,PTGFRN,SERINC5,SFXN3,SLAMF8,SLC1A3,SLC26A11,SLC27A3,SLC36A1,SLC38A6,SLC7A11,SLC7A8,SLCO2B1,SPINT2,SR…
Immunostates|D0|monocyte	Immunostates	D0	monocyte	TLR and inflammatory signaling (M16)|1|log2-Reads	TLR and inflammatory signaling (M16)	1	log2-Reads	24	0.447826	0.0282015	1	0.59626	ALOX5,ANPEP,AQP9,BST1,C5AR1,CSF3R,CXCR2,DYSF,FCAR,FCGR1B,FCGR2C,FES,FGR,FPR1,FPR2,HSPA6,IRAK3,ITGAX,KCNJ15,KCNJ2,LILRA6,LILRB1,LILRB2,LILRB3,LY96,MGAM,MYD88,NCF4,NFE2,NPL,P2RY13,PADI4,PILRA,SIGLEC9,TLR1,TLR2,TLR4,TLR5,TLR6,TLR7,TLR8,TYROBP,WDFY3
Immunostates|D0|monocyte	Immunostates	D0	monocyte	TLR and inflammatory signaling (M16)|7|log2-FC	TLR and inflammatory signaling (M16)	7	log2-FC	24	-0.457391	0.0246244	1	0.128663	ALOX5,ANPEP,AQP9,BST1,C5AR1,CSF3R,CXCR2,DYSF,FCAR,FCGR1B,FCGR2C,FES,FGR,FPR1,FPR2,HSPA6,IRAK3,ITGAX,KCNJ15,KCNJ2,LILRA6,LILRB1,LILRB2,LILRB3,LY96,MGAM,MYD88,NCF4,NFE2,NPL,P2RY13,PADI4,PILRA,SIGLEC9,TLR1,TLR2,TLR4,TLR5,TLR6,TLR7,TLR8,TYROBP,WDFY3
Immunostates|D0|natural killer cell	Immunostates	D0	natural killer cell	DC surface signature (S5)|3|log2-FC	DC surface signature (S5)	3	log2-FC	22	0.585077	0.00423307	0.884711	0.397688	ABCA6,ABCC3,ABHD12,ACE,ADAM12,ADAM9,AGPAT3,ALCAM,ATP1B1,ATP1B2,CALCRL,CCRL2,CD151,CD1A,CD1B,CD1E,CD274,CD58,CD83,CD9,CLDN23,COLEC12,CRIM1,CSF2RB,CXCL16,DENND1B,DIRC2,EMP1,FPR3,FZD5,GJB2,GPNMB,GPR137B,GPR157,GRINA,HLA-DQA1,HLA-DQB1,IL1R1,ITPRIPL2,JAG1,KMO,LAMP2,LHFPL2,LRFN4,LRP11,MSR1,NRP1,NRP2,OLR1,P2RY6,PDCD1LG2,PRRG4,PSEN2,PTGFRN,RAMP1,SDC2,SIGLEC1,SLAMF8,SLC1A3,SLC36A1,SLC38A6,SLC41A2,SLC6A6,S…
Immunostates|D0|natural killer cell	Immunostates	D0	natural killer cell	Regulation of signal transduction (M3)|7|log2-Reads	Regulation of signal transduction (M3)	7	log2-Reads	24	-0.436031	0.0331725	1	0.630278	ADAP2,APCDD1,ASAP2,BCL6,BMP2,C5AR1,CCR1,CD3E,CDK14,CSF1R,CTGF,ECM1,ENG,FGD4,FOXO1,FPR1,FZD8,GAB1,GATA3,GH1,HMOX1,HPSE,IL1RN,JUP,KIF26A,KLF4,LRP1,LYN,NOD2,PLXNB2,PRKCD,PSD3,PTK2,RGL1,S100A12,SHANK3,SOX7,SULF2,SYK,TIAM2,TIMP2,TLR2,TLR5,TRAT1,UBASH3A,WLS,ZNF423
Immunostates|D0|natural killer cell	Immunostates	D0	natural killer cell	TLR and inflammatory signaling (M16)|1|log2-Reads	TLR and inflammatory signaling (M16)	1	log2-Reads	24	-0.420366	0.0408257	1	0.59626	ALOX5,ANPEP,AQP9,BST1,C5AR1,CSF3R,CXCR2,DYSF,FCAR,FCGR1B,FCGR2C,FES,FGR,FPR1,FPR2,HSPA6,IRAK3,ITGAX,KCNJ15,KCNJ2,LILRA6,LILRB1,LILRB2,LILRB3,LY96,MGAM,MYD88,NCF4,NFE2,NPL,P2RY13,PADI4,PILRA,SIGLEC9,TLR1,TLR2,TLR4,TLR5,TLR6,TLR7,TLR8,TYROBP,WDFY3
Immunostates|D0|plasma cell	Immunostates	D0	plasma cell	Cell cycle and transcription (M4.0)|1|log2-Reads	Cell cycle and transcription (M4.0)	1	log2-Reads	24	0.488145	0.0155188	1	0.524839	AIF1,ALDH2,ALOX5,ANLN,AOAH,APOBEC3A,APOBEC3B,ARHGAP11A,ASF1B,ASGR1,ASGR2,ASPM,ATAD2,AURKA,AURKB,BIRC5,BRCA1,BRIP1,BUB1,BUB1B,C1orf112,C5AR1,CCDC34,CCNA2,CCNB1,CCNB2,CCNE2,CCNF,CCR1,CD14,CD163,CD1D,CD300LF,CD302,CD33,CD36,CD86,CD93,CDC20,CDC25A,CDC25C,CDC45,CDC6,CDC7,CDCA2,CDCA3,CDCA5,CDCA7,CDCA8,CDK1,CDKN3,CDT1,CEACAM8,CEBPA,CEBPD,CENPA,CENPE,CENPF,CENPH,CENPI,CENPK,CENPM,CENPN,CENPW,CEP55,CFD,CF…
Immunostates|D0|plasmacytoid dendritic cell	Immunostates	D0	plasmacytoid dendritic cell	DC surface signature (S5)|3|log2-FC	DC surface signature (S5)	3	log2-FC	22	-0.502355	0.0171923	1	0.397688	ABCA6,ABCC3,ABHD12,ACE,ADAM12,ADAM9,AGPAT3,ALCAM,ATP1B1,ATP1B2,CALCRL,CCRL2,CD151,CD1A,CD1B,CD1E,CD274,CD58,CD83,CD9,CLDN23,COLEC12,CRIM1,CSF2RB,CXCL16,DENND1B,DIRC2,EMP1,FPR3,FZD5,GJB2,GPNMB,GPR137B,GPR157,GRINA,HLA-DQA1,HLA-DQB1,IL1R1,ITPRIPL2,JAG1,KMO,LAMP2,LHFPL2,LRFN4,LRP11,MSR1,NRP1,NRP2,OLR1,P2RY6,PDCD1LG2,PRRG4,PSEN2,PTGFRN,RAMP1,SDC2,SIGLEC1,SLAMF8,SLC1A3,SLC36A1,SLC38A6,SLC41A2,SLC6A6,S…
Immunostates|D0|plasmacytoid dendritic cell	Immunostates	D0	plasmacytoid dendritic cell	DC surface signature (S5)|7|log2-FC	DC surface signature (S5)	7	log2-FC	24	-0.587103	0.00256059	0.512119	0.0509634	ABCA6,ABCC3,ABHD12,ACE,ADAM12,ADAM9,AGPAT3,ALCAM,ATP1B1,ATP1B2,CALCRL,CCRL2,CD151,CD1A,CD1B,CD1E,CD274,CD58,CD83,CD9,CLDN23,COLEC12,CRIM1,CSF2RB,CXCL16,DENND1B,DIRC2,EMP1,FPR3,FZD5,GJB2,GPNMB,GPR137B,GPR157,GRINA,HLA-DQA1,HLA-DQB1,IL1R1,ITPRIPL2,JAG1,KMO,LAMP2,LHFPL2,LRFN4,LRP11,MSR1,NRP1,NRP2,OLR1,P2RY6,PDCD1LG2,PRRG4,PSEN2,PTGFRN,RAMP1,SDC2,SIGLEC1,SLAMF8,SLC1A3,SLC36A1,SLC38A6,SLC41A2,SLC6A6,S…
Immunostates|D0|plasmacytoid dendritic cell	Immunostates	D0	plasmacytoid dendritic cell	Immune-related surface molecules (M2.10)|1|log2-Reads	Immune-related surface molecules (M2.10)	1	log2-Reads	24	0.52212	0.00886744	1	0.524839	AP1S2,ARHGAP18,ARRB1,ARSD,BMP2K,BTK,CASP1,CBFA2T3,CD300A,CD36,CD86,COMT,CSF1R,CTNND1,CTSS,CYBB,CYFIP1,DIAPH2,EIF4EBP1,FEZ2,FGL2,FYB,GLB1,HEXB,HFE,HMGN3,HNMT,HPSE,IL15,KCNE3,KDELR2,KIAA0513,KLF4,LILRB1,MLKL,MPEG1,MS4A6A,MS4A7,NLN,NUDT16,PAK1,PIK3AP1,PRRG4,RNASE6,RNF135,SCARB2,SIDT2,SLC24A4,SLC27A3,SLC8A1,SUMF1,TFEC,TICAM2
Immunostates|D0|plasmacytoid dendritic cell	Immunostates	D0	plasmacytoid dendritic cell	Regulation of signal transduction (M3)|1|log2-Reads	Regulation of signal transduction (M3)	1	log2-Reads	24	0.508131	0.0112406	1	0.524839	ADAP2,APCDD1,ASAP2,BCL6,BMP2,C5AR1,CCR1,CD3E,CDK14,CSF1R,CTGF,ECM1,ENG,FGD4,FOXO1,FPR1,FZD8,GAB1,GATA3,GH1,HMOX1,HPSE,IL1RN,JUP,KIF26A,KLF4,LRP1,LYN,NOD2,PLXNB2,PRKCD,PSD3,PTK2,RGL1,S100A12,SHANK3,SOX7,SULF2,SYK,TIAM2,TIMP2,TLR2,TLR5,TRAT1,UBASH3A,WLS,ZNF423
Immunostates|D0|plasmacytoid dendritic cell	Immunostates	D0	plasmacytoid dendritic cell	Regulation of signal transduction (M3)|3|log2-FC	Regulation of signal transduction (M3)	3	log2-FC	22	-0.434516	0.043305	1	0.397688	ADAP2,APCDD1,ASAP2,BCL6,BMP2,C5AR1,CCR1,CD3E,CDK14,CSF1R,CTGF,ECM1,ENG,FGD4,FOXO1,FPR1,FZD8,GAB1,GATA3,GH1,HMOX1,HPSE,IL1RN,JUP,KIF26A,KLF4,LRP1,LYN,NOD2,PLXNB2,PRKCD,PSD3,PTK2,RGL1,S100A12,SHANK3,SOX7,SULF2,SYK,TIAM2,TIMP2,TLR2,TLR5,TRAT1,UBASH3A,WLS,ZNF423
Immunostates|D0|plasmacytoid dendritic cell	Immunostates	D0	plasmacytoid dendritic cell	Regulation of signal transduction (M3)|3|log2-Reads	Regulation of signal transduction (M3)	3	log2-Reads	22	0.42282	0.0499362	1	0.952665	ADAP2,APCDD1,ASAP2,BCL6,BMP2,C5AR1,CCR1,CD3E,CDK14,CSF1R,CTGF,ECM1,ENG,FGD4,FOXO1,FPR1,FZD8,GAB1,GATA3,GH1,HMOX1,HPSE,IL1RN,JUP,KIF26A,KLF4,LRP1,LYN,NOD2,PLXNB2,PRKCD,PSD3,PTK2,RGL1,S100A12,SHANK3,SOX7,SULF2,SYK,TIAM2,TIMP2,TLR2,TLR5,TRAT1,UBASH3A,WLS,ZNF423
Immunostates|D0|plasmacytoid dendritic cell	Immunostates	D0	plasmacytoid dendritic cell	Resting DC surface signature (S10)|7|log2-FC	Resting DC surface signature (S10)	7	log2-FC	24	-0.531146	0.0075695	1	0.0659178	ABCA6,ABCC3,ABHD12,ACE,ADAM12,ADAM9,ATP1B1,CCRL2,CD151,CD1A,CD1B,CD1C,CD1E,CD86,CD9,CH25H,CLDN23,CLEC10A,CRIM1,CSF1R,DENND1B,DIRC2,EMP1,ENG,FCER1A,FZD1,FZD5,GPNMB,GPR137B,HLA-DMA,HLA-DQB1,IFNGR1,IGSF6,IL1R1,IL1R2,ITGAX,ITPRIPL2,JAG1,KMO,LHFPL2,LPCAT2,LRFN4,MFSD1,NRP1,P2RY6,PLD3,PLXDC2,PLXND1,PSEN2,PTGFRN,SERINC5,SFXN3,SLAMF8,SLC1A3,SLC26A11,SLC27A3,SLC36A1,SLC38A6,SLC7A11,SLC7A8,SLCO2B1,SPINT2,SR…
Immunostates|D0|plasmacytoid dendritic cell	Immunostates	D0	plasmacytoid dendritic cell	TLR and inflammatory signaling (M16)|1|log2-Reads	TLR and inflammatory signaling (M16)	1	log2-Reads	24	0.455332	0.0253618	1	0.59626	ALOX5,ANPEP,AQP9,BST1,C5AR1,CSF3R,CXCR2,DYSF,FCAR,FCGR1B,FCGR2C,FES,FGR,FPR1,FPR2,HSPA6,IRAK3,ITGAX,KCNJ15,KCNJ2,LILRA6,LILRB1,LILRB2,LILRB3,LY96,MGAM,MYD88,NCF4,NFE2,NPL,P2RY13,PADI4,PILRA,SIGLEC9,TLR1,TLR2,TLR4,TLR5,TLR6,TLR7,TLR8,TYROBP,WDFY3
Immunostates|D1|B cell	Immunostates	D1	B cell	Immune-related surface molecules (M2.10)|1|log2-Reads	Immune-related surface molecules (M2.10)	1	log2-Reads	24	-0.47793	0.018172	1	0.114224	AP1S2,ARHGAP18,ARRB1,ARSD,BMP2K,BTK,CASP1,CBFA2T3,CD300A,CD36,CD86,COMT,CSF1R,CTNND1,CTSS,CYBB,CYFIP1,DIAPH2,EIF4EBP1,FEZ2,FGL2,FYB,GLB1,HEXB,HFE,HMGN3,HNMT,HPSE,IL15,KCNE3,KDELR2,KIAA0513,KLF4,LILRB1,MLKL,MPEG1,MS4A6A,MS4A7,NLN,NUDT16,PAK1,PIK3AP1,PRRG4,RNASE6,RNF135,SCARB2,SIDT2,SLC24A4,SLC27A3,SLC8A1,SUMF1,TFEC,TICAM2
Immunostates|D1|B cell	Immunostates	D1	B cell	Resting DC surface signature (S10)|1|log2-Reads	Resting DC surface signature (S10)	1	log2-Reads	24	-0.460535	0.023532	1	0.136238	ABCA6,ABCC3,ABHD12,ACE,ADAM12,ADAM9,ATP1B1,CCRL2,CD151,CD1A,CD1B,CD1C,CD1E,CD86,CD9,CH25H,CLDN23,CLEC10A,CRIM1,CSF1R,DENND1B,DIRC2,EMP1,ENG,FCER1A,FZD1,FZD5,GPNMB,GPR137B,HLA-DMA,HLA-DQB1,IFNGR1,IGSF6,IL1R1,IL1R2,ITGAX,ITPRIPL2,JAG1,KMO,LHFPL2,LPCAT2,LRFN4,MFSD1,NRP1,P2RY6,PLD3,PLXDC2,PLXND1,PSEN2,PTGFRN,SERINC5,SFXN3,SLAMF8,SLC1A3,SLC26A11,SLC27A3,SLC36A1,SLC38A6,SLC7A11,SLC7A8,SLCO2B1,SPINT2,SR…
Immunostates|D1|B cell	Immunostates	D1	B cell	TLR and inflammatory signaling (M16)|1|log2-FC	TLR and inflammatory signaling (M16)	1	log2-FC	24	-0.468363	0.020981	1	0.266687	ALOX5,ANPEP,AQP9,BST1,C5AR1,CSF3R,CXCR2,DYSF,FCAR,FCGR1B,FCGR2C,FES,FGR,FPR1,FPR2,HSPA6,IRAK3,ITGAX,KCNJ15,KCNJ2,LILRA6,LILRB1,LILRB2,LILRB3,LY96,MGAM,MYD88,NCF4,NFE2,NPL,P2RY13,PADI4,PILRA,SIGLEC9,TLR1,TLR2,TLR4,TLR5,TLR6,TLR7,TLR8,TYROBP,WDFY3
Immunostates|D1|B cell	Immunostates	D1	B cell	TLR and inflammatory signaling (M16)|1|log2-Reads	TLR and inflammatory signaling (M16)	1	log2-Reads	24	-0.470537	0.0203136	1	0.122965	ALOX5,ANPEP,AQP9,BST1,C5AR1,CSF3R,CXCR2,DYSF,FCAR,FCGR1B,FCGR2C,FES,FGR,FPR1,FPR2,HSPA6,IRAK3,ITGAX,KCNJ15,KCNJ2,LILRA6,LILRB1,LILRB2,LILRB3,LY96,MGAM,MYD88,NCF4,NFE2,NPL,P2RY13,PADI4,PILRA,SIGLEC9,TLR1,TLR2,TLR4,TLR5,TLR6,TLR7,TLR8,TYROBP,WDFY3
Immunostates|D1|CD14 positive monocyte	Immunostates	D1	CD14 positive monocyte	Cellular response to IFNγ (GO)|3|log2-FC	Cellular response to IFNγ (GO)	3	log2-FC	21	0.437805	0.0471535	1	0.868364	AIF1,AQP4,ASS1,B2M,CAMK2A,CAMK2B,CAMK2D,CAMK2G,CCL1,CCL11,CCL13,CCL14,CCL15,CCL16,CCL17,CCL18,CCL19,CCL2,CCL20,CCL21,CCL22,CCL23,CCL24,CCL25,CCL26,CCL3,CCL3L3,CCL4,CCL4L2,CCL5,CCL7,CCL8,CD44,CD58,CIITA,CX3CL1,DAPK1,DAPK3,EDN1,EPRS,FCGR1A,FCGR1B,GAPDH,GBP1,GBP2,GBP5,GBP6,HCK,HLA-A,HLA-B,HLA-C,HLA-DPA1,HLA-DPB1,HLA-DQA1,HLA-DQA2,HLA-DQB1,HLA-DQB2,HLA-DRA,HLA-DRB1,HLA-DRB5,HLA-E,HLA-F,HLA-G,HLA-H,IC…
Immunostates|D1|CD14 positive monocyte	Immunostates	D1	CD14 positive monocyte	Cellular response to IFNγ (GO)|3|log2-Reads	Cellular response to IFNγ (GO)	3	log2-Reads	21	0.506008	0.0192633	1	0.853817	AIF1,AQP4,ASS1,B2M,CAMK2A,CAMK2B,CAMK2D,CAMK2G,CCL1,CCL11,CCL13,CCL14,CCL15,CCL16,CCL17,CCL18,CCL19,CCL2,CCL20,CCL21,CCL22,CCL23,CCL24,CCL25,CCL26,CCL3,CCL3L3,CCL4,CCL4L2,CCL5,CCL7,CCL8,CD44,CD58,CIITA,CX3CL1,DAPK1,DAPK3,EDN1,EPRS,FCGR1A,FCGR1B,GAPDH,GBP1,GBP2,GBP5,GBP6,HCK,HLA-A,HLA-B,HLA-C,HLA-DPA1,HLA-DPB1,HLA-DQA1,HLA-DQA2,HLA-DQB1,HLA-DQB2,HLA-DRA,HLA-DRB1,HLA-DRB5,HLA-E,HLA-F,HLA-G,HLA-H,IC…
Immunostates|D1|CD14 positive monocyte	Immunostates	D1	CD14 positive monocyte	DC surface signature (S5)|1|log2-Reads	DC surface signature (S5)	1	log2-Reads	24	0.582735	0.00280605	0.564015	0.0308665	ABCA6,ABCC3,ABHD12,ACE,ADAM12,ADAM9,AGPAT3,ALCAM,ATP1B1,ATP1B2,CALCRL,CCRL2,CD151,CD1A,CD1B,CD1E,CD274,CD58,CD83,CD9,CLDN23,COLEC12,CRIM1,CSF2RB,CXCL16,DENND1B,DIRC2,EMP1,FPR3,FZD5,GJB2,GPNMB,GPR137B,GPR157,GRINA,HLA-DQA1,HLA-DQB1,IL1R1,ITPRIPL2,JAG1,KMO,LAMP2,LHFPL2,LRFN4,LRP11,MSR1,NRP1,NRP2,OLR1,P2RY6,PDCD1LG2,PRRG4,PSEN2,PTGFRN,RAMP1,SDC2,SIGLEC1,SLAMF8,SLC1A3,SLC36A1,SLC38A6,SLC41A2,SLC6A6,S…
Immunostates|D1|CD14 positive monocyte	Immunostates	D1	CD14 positive monocyte	Immune-related surface molecules (M2.10)|1|log2-FC	Immune-related surface molecules (M2.10)	1	log2-FC	24	0.430094	0.0359262	1	0.332864	AP1S2,ARHGAP18,ARRB1,ARSD,BMP2K,BTK,CASP1,CBFA2T3,CD300A,CD36,CD86,COMT,CSF1R,CTNND1,CTSS,CYBB,CYFIP1,DIAPH2,EIF4EBP1,FEZ2,FGL2,FYB,GLB1,HEXB,HFE,HMGN3,HNMT,HPSE,IL15,KCNE3,KDELR2,KIAA0513,KLF4,LILRB1,MLKL,MPEG1,MS4A6A,MS4A7,NLN,NUDT16,PAK1,PIK3AP1,PRRG4,RNASE6,RNF135,SCARB2,SIDT2,SLC24A4,SLC27A3,SLC8A1,SUMF1,TFEC,TICAM2
Immunostates|D1|CD14 positive monocyte	Immunostates	D1	CD14 positive monocyte	Immune-related surface molecules (M2.10)|1|log2-Reads	Immune-related surface molecules (M2.10)	1	log2-Reads	24	0.618395	0.001278	0.263268	0.018744	AP1S2,ARHGAP18,ARRB1,ARSD,BMP2K,BTK,CASP1,CBFA2T3,CD300A,CD36,CD86,COMT,CSF1R,CTNND1,CTSS,CYBB,CYFIP1,DIAPH2,EIF4EBP1,FEZ2,FGL2,FYB,GLB1,HEXB,HFE,HMGN3,HNMT,HPSE,IL15,KCNE3,KDELR2,KIAA0513,KLF4,LILRB1,MLKL,MPEG1,MS4A6A,MS4A7,NLN,NUDT16,PAK1,PIK3AP1,PRRG4,RNASE6,RNF135,SCARB2,SIDT2,SLC24A4,SLC27A3,SLC8A1,SUMF1,TFEC,TICAM2
Immunostates|D1|CD14 positive monocyte	Immunostates	D1	CD14 positive monocyte	Immune-related surface molecules (M2.10)|3|log2-Reads	Immune-related surface molecules (M2.10)	3	log2-Reads	21	0.481325	0.0271669	1	0.853817	AP1S2,ARHGAP18,ARRB1,ARSD,BMP2K,BTK,CASP1,CBFA2T3,CD300A,CD36,CD86,COMT,CSF1R,CTNND1,CTSS,CYBB,CYFIP1,DIAPH2,EIF4EBP1,FEZ2,FGL2,FYB,GLB1,HEXB,HFE,HMGN3,HNMT,HPSE,IL15,KCNE3,KDELR2,KIAA0513,KLF4,LILRB1,MLKL,MPEG1,MS4A6A,MS4A7,NLN,NUDT16,PAK1,PIK3AP1,PRRG4,RNASE6,RNF135,SCARB2,SIDT2,SLC24A4,SLC27A3,SLC8A1,SUMF1,TFEC,TICAM2
Immunostates|D1|CD14 positive monocyte	Immunostates	D1	CD14 positive monocyte	Regulation of signal transduction (M3)|1|log2-Reads	Regulation of signal transduction (M3)	1	log2-Reads	24	0.787997	4.83716e-06	0.00104966	0.000196269	ADAP2,APCDD1,ASAP2,BCL6,BMP2,C5AR1,CCR1,CD3E,CDK14,CSF1R,CTGF,ECM1,ENG,FGD4,FOXO1,FPR1,FZD8,GAB1,GATA3,GH1,HMOX1,HPSE,IL1RN,JUP,KIF26A,KLF4,LRP1,LYN,NOD2,PLXNB2,PRKCD,PSD3,PTK2,RGL1,S100A12,SHANK3,SOX7,SULF2,SYK,TIAM2,TIMP2,TLR2,TLR5,TRAT1,UBASH3A,WLS,ZNF423
Immunostates|D1|CD14 positive monocyte	Immunostates	D1	CD14 positive monocyte	Regulation of signal transduction (M3)|3|log2-Reads	Regulation of signal transduction (M3)	3	log2-Reads	21	0.56317	0.00785483	1	0.853817	ADAP2,APCDD1,ASAP2,BCL6,BMP2,C5AR1,CCR1,CD3E,CDK14,CSF1R,CTGF,ECM1,ENG,FGD4,FOXO1,FPR1,FZD8,GAB1,GATA3,GH1,HMOX1,HPSE,IL1RN,JUP,KIF26A,KLF4,LRP1,LYN,NOD2,PLXNB2,PRKCD,PSD3,PTK2,RGL1,S100A12,SHANK3,SOX7,SULF2,SYK,TIAM2,TIMP2,TLR2,TLR5,TRAT1,UBASH3A,WLS,ZNF423
Immunostates|D1|CD14 positive monocyte	Immunostates	D1	CD14 positive monocyte	Regulation of signal transduction (M3)|7|log2-Reads	Regulation of signal transduction (M3)	7	log2-Reads	24	0.571429	0.00353587	0.774355	0.388945	ADAP2,APCDD1,ASAP2,BCL6,BMP2,C5AR1,CCR1,CD3E,CDK14,CSF1R,CTGF,ECM1,ENG,FGD4,FOXO1,FPR1,FZD8,GAB1,GATA3,GH1,HMOX1,HPSE,IL1RN,JUP,KIF26A,KLF4,LRP1,LYN,NOD2,PLXNB2,PRKCD,PSD3,PTK2,RGL1,S100A12,SHANK3,SOX7,SULF2,SYK,TIAM2,TIMP2,TLR2,TLR5,TRAT1,UBASH3A,WLS,ZNF423
Immunostates|D1|CD14 positive monocyte	Immunostates	D1	CD14 positive monocyte	Resting DC surface signature (S10)|1|log2-Reads	Resting DC surface signature (S10)	1	log2-Reads	24	0.785823	5.35279e-06	0.00115085	0.000196269	ABCA6,ABCC3,ABHD12,ACE,ADAM12,ADAM9,ATP1B1,CCRL2,CD151,CD1A,CD1B,CD1C,CD1E,CD86,CD9,CH25H,CLDN23,CLEC10A,CRIM1,CSF1R,DENND1B,DIRC2,EMP1,ENG,FCER1A,FZD1,FZD5,GPNMB,GPR137B,HLA-DMA,HLA-DQB1,IFNGR1,IGSF6,IL1R1,IL1R2,ITGAX,ITPRIPL2,JAG1,KMO,LHFPL2,LPCAT2,LRFN4,MFSD1,NRP1,P2RY6,PLD3,PLXDC2,PLXND1,PSEN2,PTGFRN,SERINC5,SFXN3,SLAMF8,SLC1A3,SLC26A11,SLC27A3,SLC36A1,SLC38A6,SLC7A11,SLC7A8,SLCO2B1,SPINT2,SR…
Immunostates|D1|CD14 positive monocyte	Immunostates	D1	CD14 positive monocyte	Resting DC surface signature (S10)|3|log2-Reads	Resting DC surface signature (S10)	3	log2-Reads	21	0.515752	0.0167049	1	0.853817	ABCA6,ABCC3,ABHD12,ACE,ADAM12,ADAM9,ATP1B1,CCRL2,CD151,CD1A,CD1B,CD1C,CD1E,CD86,CD9,CH25H,CLDN23,CLEC10A,CRIM1,CSF1R,DENND1B,DIRC2,EMP1,ENG,FCER1A,FZD1,FZD5,GPNMB,GPR137B,HLA-DMA,HLA-DQB1,IFNGR1,IGSF6,IL1R1,IL1R2,ITGAX,ITPRIPL2,JAG1,KMO,LHFPL2,LPCAT2,LRFN4,MFSD1,NRP1,P2RY6,PLD3,PLXDC2,PLXND1,PSEN2,PTGFRN,SERINC5,SFXN3,SLAMF8,SLC1A3,SLC26A11,SLC27A3,SLC36A1,SLC38A6,SLC7A11,SLC7A8,SLCO2B1,SPINT2,SR…
Immunostates|D1|CD14 positive monocyte	Immunostates	D1	CD14 positive monocyte	TLR and inflammatory signaling (M16)|1|log2-FC	TLR and inflammatory signaling (M16)	1	log2-FC	24	0.472711	0.0196635	1	0.266687	ALOX5,ANPEP,AQP9,BST1,C5AR1,CSF3R,CXCR2,DYSF,FCAR,FCGR1B,FCGR2C,FES,FGR,FPR1,FPR2,HSPA6,IRAK3,ITGAX,KCNJ15,KCNJ2,LILRA6,LILRB1,LILRB2,LILRB3,LY96,MGAM,MYD88,NCF4,NFE2,NPL,P2RY13,PADI4,PILRA,SIGLEC9,TLR1,TLR2,TLR4,TLR5,TLR6,TLR7,TLR8,TYROBP,WDFY3
Immunostates|D1|CD14 positive monocyte	Immunostates	D1	CD14 positive monocyte	TLR and inflammatory signaling (M16)|1|log2-Reads	TLR and inflammatory signaling (M16)	1	log2-Reads	24	0.701892	0.000132071	0.0276028	0.0024213	ALOX5,ANPEP,AQP9,BST1,C5AR1,CSF3R,CXCR2,DYSF,FCAR,FCGR1B,FCGR2C,FES,FGR,FPR1,FPR2,HSPA6,IRAK3,ITGAX,KCNJ15,KCNJ2,LILRA6,LILRB1,LILRB2,LILRB3,LY96,MGAM,MYD88,NCF4,NFE2,NPL,P2RY13,PADI4,PILRA,SIGLEC9,TLR1,TLR2,TLR4,TLR5,TLR6,TLR7,TLR8,TYROBP,WDFY3
Immunostates|D1|CD14 positive monocyte	Immunostates	D1	CD14 positive monocyte	TLR and inflammatory signaling (M16)|3|log2-Reads	TLR and inflammatory signaling (M16)	3	log2-Reads	21	0.498214	0.0215285	1	0.853817	ALOX5,ANPEP,AQP9,BST1,C5AR1,CSF3R,CXCR2,DYSF,FCAR,FCGR1B,FCGR2C,FES,FGR,FPR1,FPR2,HSPA6,IRAK3,ITGAX,KCNJ15,KCNJ2,LILRA6,LILRB1,LILRB2,LILRB3,LY96,MGAM,MYD88,NCF4,NFE2,NPL,P2RY13,PADI4,PILRA,SIGLEC9,TLR1,TLR2,TLR4,TLR5,TLR6,TLR7,TLR8,TYROBP,WDFY3
Immunostates|D1|CD14 positive monocyte	Immunostates	D1	CD14 positive monocyte	TLR and inflammatory signaling (M16)|7|log2-Reads	TLR and inflammatory signaling (M16)	7	log2-Reads	24	0.430094	0.0359262	1	0.726332	ALOX5,ANPEP,AQP9,BST1,C5AR1,CSF3R,CXCR2,DYSF,FCAR,FCGR1B,FCGR2C,FES,FGR,FPR1,FPR2,HSPA6,IRAK3,ITGAX,KCNJ15,KCNJ2,LILRA6,LILRB1,LILRB2,LILRB3,LY96,MGAM,MYD88,NCF4,NFE2,NPL,P2RY13,PADI4,PILRA,SIGLEC9,TLR1,TLR2,TLR4,TLR5,TLR6,TLR7,TLR8,TYROBP,WDFY3
Immunostates|D1|CD16 positive monocyte	Immunostates	D1	CD16 positive monocyte	DC surface signature (S5)|7|log2-FC	DC surface signature (S5)	7	log2-FC	24	-0.409565	0.0468662	1	0.934704	ABCA6,ABCC3,ABHD12,ACE,ADAM12,ADAM9,AGPAT3,ALCAM,ATP1B1,ATP1B2,CALCRL,CCRL2,CD151,CD1A,CD1B,CD1E,CD274,CD58,CD83,CD9,CLDN23,COLEC12,CRIM1,CSF2RB,CXCL16,DENND1B,DIRC2,EMP1,FPR3,FZD5,GJB2,GPNMB,GPR137B,GPR157,GRINA,HLA-DQA1,HLA-DQB1,IL1R1,ITPRIPL2,JAG1,KMO,LAMP2,LHFPL2,LRFN4,LRP11,MSR1,NRP1,NRP2,OLR1,P2RY6,PDCD1LG2,PRRG4,PSEN2,PTGFRN,RAMP1,SDC2,SIGLEC1,SLAMF8,SLC1A3,SLC36A1,SLC38A6,SLC41A2,SLC6A6,S…
Immunostates|D1|CD16 positive monocyte	Immunostates	D1	CD16 positive monocyte	IFN-inducible, antiviral molecules (M3.1)|7|log2-Reads	IFN-inducible, antiviral molecules (M3.1)	7	log2-Reads	24	0.463478	0.022545	1	0.726332	ADAR,AGRN,ANKRD22,BST2,C1GALT1,CACNA1A,CXCL10,DDX58,DTX3L,EIF2AK2,EPSTI1,ETV7,FBXO6,GBP1,GCH1,GTPBP1,HERC5,HERC6,IFI35,IFI44,IFI44L,IFIH1,IFIT2,IFIT3,IFITM1,IFITM2,IFITM3,IL15RA,IRF7,LAP3,LGALS3BP,LY6E,MT1X,MX1,MX2,NCOA7,NMI,OAS1,OAS2,OAS3,OASL,PARP14,PARP9,PGAP1,PHF11,PLAC8,PLSCR1,PML,PNPT1,PPM1K,RAB8A,RSAD2,SAMD9,SERPING1,SP100,SP110,STAT1,STAT2,TAP1,TAP2,TDRD7,TNFSF10,TREX1,TRIM22,TRIM5,UBE2L6…
Immunostates|D1|CD16 positive monocyte	Immunostates	D1	CD16 positive monocyte	Immune-related surface molecules (M2.10)|1|log2-Reads	Immune-related surface molecules (M2.10)	1	log2-Reads	24	0.491304	0.0147654	1	0.101512	AP1S2,ARHGAP18,ARRB1,ARSD,BMP2K,BTK,CASP1,CBFA2T3,CD300A,CD36,CD86,COMT,CSF1R,CTNND1,CTSS,CYBB,CYFIP1,DIAPH2,EIF4EBP1,FEZ2,FGL2,FYB,GLB1,HEXB,HFE,HMGN3,HNMT,HPSE,IL15,KCNE3,KDELR2,KIAA0513,KLF4,LILRB1,MLKL,MPEG1,MS4A6A,MS4A7,NLN,NUDT16,PAK1,PIK3AP1,PRRG4,RNASE6,RNF135,SCARB2,SIDT2,SLC24A4,SLC27A3,SLC8A1,SUMF1,TFEC,TICAM2
Immunostates|D1|CD16 positive monocyte	Immunostates	D1	CD16 positive monocyte	Regulation of signal transduction (M3)|3|log2-FC	Regulation of signal transduction (M3)	3	log2-FC	21	-0.493506	0.0229963	1	0.868364	ADAP2,APCDD1,ASAP2,BCL6,BMP2,C5AR1,CCR1,CD3E,CDK14,CSF1R,CTGF,ECM1,ENG,FGD4,FOXO1,FPR1,FZD8,GAB1,GATA3,GH1,HMOX1,HPSE,IL1RN,JUP,KIF26A,KLF4,LRP1,LYN,NOD2,PLXNB2,PRKCD,PSD3,PTK2,RGL1,S100A12,SHANK3,SOX7,SULF2,SYK,TIAM2,TIMP2,TLR2,TLR5,TRAT1,UBASH3A,WLS,ZNF423
Immunostates|D1|CD4 positive alpha beta T cell	Immunostates	D1	CD4 positive alpha beta T cell	Immune-related surface molecules (M2.10)|1|log2-Reads	Immune-related surface molecules (M2.10)	1	log2-Reads	24	-0.442609	0.0303212	1	0.158825	AP1S2,ARHGAP18,ARRB1,ARSD,BMP2K,BTK,CASP1,CBFA2T3,CD300A,CD36,CD86,COMT,CSF1R,CTNND1,CTSS,CYBB,CYFIP1,DIAPH2,EIF4EBP1,FEZ2,FGL2,FYB,GLB1,HEXB,HFE,HMGN3,HNMT,HPSE,IL15,KCNE3,KDELR2,KIAA0513,KLF4,LILRB1,MLKL,MPEG1,MS4A6A,MS4A7,NLN,NUDT16,PAK1,PIK3AP1,PRRG4,RNASE6,RNF135,SCARB2,SIDT2,SLC24A4,SLC27A3,SLC8A1,SUMF1,TFEC,TICAM2
Immunostates|D1|CD4 positive alpha beta T cell	Immunostates	D1	CD4 positive alpha beta T cell	Regulation of signal transduction (M3)|1|log2-FC	Regulation of signal transduction (M3)	1	log2-FC	24	-0.410435	0.0463554	1	0.355332	ADAP2,APCDD1,ASAP2,BCL6,BMP2,C5AR1,CCR1,CD3E,CDK14,CSF1R,CTGF,ECM1,ENG,FGD4,FOXO1,FPR1,FZD8,GAB1,GATA3,GH1,HMOX1,HPSE,IL1RN,JUP,KIF26A,KLF4,LRP1,LYN,NOD2,PLXNB2,PRKCD,PSD3,PTK2,RGL1,S100A12,SHANK3,SOX7,SULF2,SYK,TIAM2,TIMP2,TLR2,TLR5,TRAT1,UBASH3A,WLS,ZNF423
Immunostates|D1|CD4 positive alpha beta T cell	Immunostates	D1	CD4 positive alpha beta T cell	Resting DC surface signature (S10)|7|log2-FC	Resting DC surface signature (S10)	7	log2-FC	24	0.413913	0.0443557	1	0.934704	ABCA6,ABCC3,ABHD12,ACE,ADAM12,ADAM9,ATP1B1,CCRL2,CD151,CD1A,CD1B,CD1C,CD1E,CD86,CD9,CH25H,CLDN23,CLEC10A,CRIM1,CSF1R,DENND1B,DIRC2,EMP1,ENG,FCER1A,FZD1,FZD5,GPNMB,GPR137B,HLA-DMA,HLA-DQB1,IFNGR1,IGSF6,IL1R1,IL1R2,ITGAX,ITPRIPL2,JAG1,KMO,LHFPL2,LPCAT2,LRFN4,MFSD1,NRP1,P2RY6,PLD3,PLXDC2,PLXND1,PSEN2,PTGFRN,SERINC5,SFXN3,SLAMF8,SLC1A3,SLC26A11,SLC27A3,SLC36A1,SLC38A6,SLC7A11,SLC7A8,SLCO2B1,SPINT2,SR…
Immunostates|D1|CD56bright natural killer cell	Immunostates	D1	CD56bright natural killer cell	IFNγ-mediated signaling (GO)|7|log2-Reads	IFNγ-mediated signaling (GO)	7	log2-Reads	24	0.47974	0.0176768	1	0.726332	B2M,CAMK2A,CAMK2B,CAMK2D,CAMK2G,CD44,CIITA,FCGR1A,FCGR1B,GBP1,GBP2,HCK,HLA-A,HLA-B,HLA-C,HLA-DPA1,HLA-DPB1,HLA-DQA1,HLA-DQA2,HLA-DQB1,HLA-DQB2,HLA-DRA,HLA-DRB1,HLA-DRB5,HLA-E,HLA-F,HLA-G,HLA-H,ICAM1,IFI30,IFNG,IFNGR1,IFNGR2,IRF1,IRF2,IRF3,IRF4,IRF5,IRF6,IRF7,IRF8,IRF9,JAK1,JAK2,MID1,MT2A,NCAM1,OAS1,OAS2,OAS3,OASL,PML,PRKCD,PTAFR,SP100,STAT1,TRIM21,TRIM22,TRIM25,TRIM26,TRIM31,TRIM34,TRIM38,TRIM5,T…
Immunostates|D1|CD56bright natural killer cell	Immunostates	D1	CD56bright natural killer cell	Regulation of signal transduction (M3)|1|log2-Reads	Regulation of signal transduction (M3)	1	log2-Reads	24	-0.510677	0.0107736	1	0.0790061	ADAP2,APCDD1,ASAP2,BCL6,BMP2,C5AR1,CCR1,CD3E,CDK14,CSF1R,CTGF,ECM1,ENG,FGD4,FOXO1,FPR1,FZD8,GAB1,GATA3,GH1,HMOX1,HPSE,IL1RN,JUP,KIF26A,KLF4,LRP1,LYN,NOD2,PLXNB2,PRKCD,PSD3,PTK2,RGL1,S100A12,SHANK3,SOX7,SULF2,SYK,TIAM2,TIMP2,TLR2,TLR5,TRAT1,UBASH3A,WLS,ZNF423
Immunostates|D1|CD8 positive alpha beta T cell	Immunostates	D1	CD8 positive alpha beta T cell	DC surface signature (S5)|1|log2-Reads	DC surface signature (S5)	1	log2-Reads	24	-0.484348	0.0164653	1	0.109749	ABCA6,ABCC3,ABHD12,ACE,ADAM12,ADAM9,AGPAT3,ALCAM,ATP1B1,ATP1B2,CALCRL,CCRL2,CD151,CD1A,CD1B,CD1E,CD274,CD58,CD83,CD9,CLDN23,COLEC12,CRIM1,CSF2RB,CXCL16,DENND1B,DIRC2,EMP1,FPR3,FZD5,GJB2,GPNMB,GPR137B,GPR157,GRINA,HLA-DQA1,HLA-DQB1,IL1R1,ITPRIPL2,JAG1,KMO,LAMP2,LHFPL2,LRFN4,LRP11,MSR1,NRP1,NRP2,OLR1,P2RY6,PDCD1LG2,PRRG4,PSEN2,PTGFRN,RAMP1,SDC2,SIGLEC1,SLAMF8,SLC1A3,SLC36A1,SLC38A6,SLC41A2,SLC6A6,S…
Immunostates|D1|CD8 positive alpha beta T cell	Immunostates	D1	CD8 positive alpha beta T cell	Immune-related surface molecules (M2.10)|1|log2-FC	Immune-related surface molecules (M2.10)	1	log2-FC	24	-0.431304	0.0353505	1	0.332864	AP1S2,ARHGAP18,ARRB1,ARSD,BMP2K,BTK,CASP1,CBFA2T3,CD300A,CD36,CD86,COMT,CSF1R,CTNND1,CTSS,CYBB,CYFIP1,DIAPH2,EIF4EBP1,FEZ2,FGL2,FYB,GLB1,HEXB,HFE,HMGN3,HNMT,HPSE,IL15,KCNE3,KDELR2,KIAA0513,KLF4,LILRB1,MLKL,MPEG1,MS4A6A,MS4A7,NLN,NUDT16,PAK1,PIK3AP1,PRRG4,RNASE6,RNF135,SCARB2,SIDT2,SLC24A4,SLC27A3,SLC8A1,SUMF1,TFEC,TICAM2
Immunostates|D1|CD8 positive alpha beta T cell	Immunostates	D1	CD8 positive alpha beta T cell	Immune-related surface molecules (M2.10)|1|log2-Reads	Immune-related surface molecules (M2.10)	1	log2-Reads	24	-0.712174	9.47278e-05	0.0198928	0.00189456	AP1S2,ARHGAP18,ARRB1,ARSD,BMP2K,BTK,CASP1,CBFA2T3,CD300A,CD36,CD86,COMT,CSF1R,CTNND1,CTSS,CYBB,CYFIP1,DIAPH2,EIF4EBP1,FEZ2,FGL2,FYB,GLB1,HEXB,HFE,HMGN3,HNMT,HPSE,IL15,KCNE3,KDELR2,KIAA0513,KLF4,LILRB1,MLKL,MPEG1,MS4A6A,MS4A7,NLN,NUDT16,PAK1,PIK3AP1,PRRG4,RNASE6,RNF135,SCARB2,SIDT2,SLC24A4,SLC27A3,SLC8A1,SUMF1,TFEC,TICAM2
Immunostates|D1|CD8 positive alpha beta T cell	Immunostates	D1	CD8 positive alpha beta T cell	Regulation of signal transduction (M3)|1|log2-Reads	Regulation of signal transduction (M3)	1	log2-Reads	24	-0.548696	0.00549548	1	0.0503753	ADAP2,APCDD1,ASAP2,BCL6,BMP2,C5AR1,CCR1,CD3E,CDK14,CSF1R,CTGF,ECM1,ENG,FGD4,FOXO1,FPR1,FZD8,GAB1,GATA3,GH1,HMOX1,HPSE,IL1RN,JUP,KIF26A,KLF4,LRP1,LYN,NOD2,PLXNB2,PRKCD,PSD3,PTK2,RGL1,S100A12,SHANK3,SOX7,SULF2,SYK,TIAM2,TIMP2,TLR2,TLR5,TRAT1,UBASH3A,WLS,ZNF423
Immunostates|D1|CD8 positive alpha beta T cell	Immunostates	D1	CD8 positive alpha beta T cell	Regulation of signal transduction (M3)|3|log2-Reads	Regulation of signal transduction (M3)	3	log2-Reads	21	-0.497403	0.0217759	1	0.853817	ADAP2,APCDD1,ASAP2,BCL6,BMP2,C5AR1,CCR1,CD3E,CDK14,CSF1R,CTGF,ECM1,ENG,FGD4,FOXO1,FPR1,FZD8,GAB1,GATA3,GH1,HMOX1,HPSE,IL1RN,JUP,KIF26A,KLF4,LRP1,LYN,NOD2,PLXNB2,PRKCD,PSD3,PTK2,RGL1,S100A12,SHANK3,SOX7,SULF2,SYK,TIAM2,TIMP2,TLR2,TLR5,TRAT1,UBASH3A,WLS,ZNF423
Immunostates|D1|CD8 positive alpha beta T cell	Immunostates	D1	CD8 positive alpha beta T cell	Regulation of signal transduction (M3)|7|log2-Reads	Regulation of signal transduction (M3)	7	log2-Reads	24	-0.62087	0.0012059	0.265299	0.265299	ADAP2,APCDD1,ASAP2,BCL6,BMP2,C5AR1,CCR1,CD3E,CDK14,CSF1R,CTGF,ECM1,ENG,FGD4,FOXO1,FPR1,FZD8,GAB1,GATA3,GH1,HMOX1,HPSE,IL1RN,JUP,KIF26A,KLF4,LRP1,LYN,NOD2,PLXNB2,PRKCD,PSD3,PTK2,RGL1,S100A12,SHANK3,SOX7,SULF2,SYK,TIAM2,TIMP2,TLR2,TLR5,TRAT1,UBASH3A,WLS,ZNF423
Immunostates|D1|CD8 positive alpha beta T cell	Immunostates	D1	CD8 positive alpha beta T cell	Resting DC surface signature (S10)|1|log2-Reads	Resting DC surface signature (S10)	1	log2-Reads	24	-0.585217	0.00266423	0.538175	0.030849	ABCA6,ABCC3,ABHD12,ACE,ADAM12,ADAM9,ATP1B1,CCRL2,CD151,CD1A,CD1B,CD1C,CD1E,CD86,CD9,CH25H,CLDN23,CLEC10A,CRIM1,CSF1R,DENND1B,DIRC2,EMP1,ENG,FCER1A,FZD1,FZD5,GPNMB,GPR137B,HLA-DMA,HLA-DQB1,IFNGR1,IGSF6,IL1R1,IL1R2,ITGAX,ITPRIPL2,JAG1,KMO,LHFPL2,LPCAT2,LRFN4,MFSD1,NRP1,P2RY6,PLD3,PLXDC2,PLXND1,PSEN2,PTGFRN,SERINC5,SFXN3,SLAMF8,SLC1A3,SLC26A11,SLC27A3,SLC36A1,SLC38A6,SLC7A11,SLC7A8,SLCO2B1,SPINT2,SR…
Immunostates|D1|CD8 positive alpha beta T cell	Immunostates	D1	CD8 positive alpha beta T cell	TLR and inflammatory signaling (M16)|1|log2-Reads	TLR and inflammatory signaling (M16)	1	log2-Reads	24	-0.775652	8.47031e-06	0.00181265	0.00026621	ALOX5,ANPEP,AQP9,BST1,C5AR1,CSF3R,CXCR2,DYSF,FCAR,FCGR1B,FCGR2C,FES,FGR,FPR1,FPR2,HSPA6,IRAK3,ITGAX,KCNJ15,KCNJ2,LILRA6,LILRB1,LILRB2,LILRB3,LY96,MGAM,MYD88,NCF4,NFE2,NPL,P2RY13,PADI4,PILRA,SIGLEC9,TLR1,TLR2,TLR4,TLR5,TLR6,TLR7,TLR8,TYROBP,WDFY3
Immunostates|D1|CD8 positive alpha beta T cell	Immunostates	D1	CD8 positive alpha beta T cell	TLR and inflammatory signaling (M16)|3|log2-Reads	TLR and inflammatory signaling (M16)	3	log2-Reads	21	-0.484416	0.0260562	1	0.853817	ALOX5,ANPEP,AQP9,BST1,C5AR1,CSF3R,CXCR2,DYSF,FCAR,FCGR1B,FCGR2C,FES,FGR,FPR1,FPR2,HSPA6,IRAK3,ITGAX,KCNJ15,KCNJ2,LILRA6,LILRB1,LILRB2,LILRB3,LY96,MGAM,MYD88,NCF4,NFE2,NPL,P2RY13,PADI4,PILRA,SIGLEC9,TLR1,TLR2,TLR4,TLR5,TLR6,TLR7,TLR8,TYROBP,WDFY3
Immunostates|D1|CD8 positive alpha beta T cell	Immunostates	D1	CD8 positive alpha beta T cell	TLR and inflammatory signaling (M16)|7|log2-Reads	TLR and inflammatory signaling (M16)	7	log2-Reads	24	-0.466957	0.0214219	1	0.726332	ALOX5,ANPEP,AQP9,BST1,C5AR1,CSF3R,CXCR2,DYSF,FCAR,FCGR1B,FCGR2C,FES,FGR,FPR1,FPR2,HSPA6,IRAK3,ITGAX,KCNJ15,KCNJ2,LILRA6,LILRB1,LILRB2,LILRB3,LY96,MGAM,MYD88,NCF4,NFE2,NPL,P2RY13,PADI4,PILRA,SIGLEC9,TLR1,TLR2,TLR4,TLR5,TLR6,TLR7,TLR8,TYROBP,WDFY3
Immunostates|D1|T cell	Immunostates	D1	T cell	Immune-related surface molecules (M2.10)|1|log2-FC	Immune-related surface molecules (M2.10)	1	log2-FC	24	-0.524027	0.00857887	1	0.188735	AP1S2,ARHGAP18,ARRB1,ARSD,BMP2K,BTK,CASP1,CBFA2T3,CD300A,CD36,CD86,COMT,CSF1R,CTNND1,CTSS,CYBB,CYFIP1,DIAPH2,EIF4EBP1,FEZ2,FGL2,FYB,GLB1,HEXB,HFE,HMGN3,HNMT,HPSE,IL15,KCNE3,KDELR2,KIAA0513,KLF4,LILRB1,MLKL,MPEG1,MS4A6A,MS4A7,NLN,NUDT16,PAK1,PIK3AP1,PRRG4,RNASE6,RNF135,SCARB2,SIDT2,SLC24A4,SLC27A3,SLC8A1,SUMF1,TFEC,TICAM2
Immunostates|D1|T cell	Immunostates	D1	T cell	Immune-related surface molecules (M2.10)|1|log2-Reads	Immune-related surface molecules (M2.10)	1	log2-Reads	24	-0.76147	1.5468e-05	0.00329468	0.00042537	AP1S2,ARHGAP18,ARRB1,ARSD,BMP2K,BTK,CASP1,CBFA2T3,CD300A,CD36,CD86,COMT,CSF1R,CTNND1,CTSS,CYBB,CYFIP1,DIAPH2,EIF4EBP1,FEZ2,FGL2,FYB,GLB1,HEXB,HFE,HMGN3,HNMT,HPSE,IL15,KCNE3,KDELR2,KIAA0513,KLF4,LILRB1,MLKL,MPEG1,MS4A6A,MS4A7,NLN,NUDT16,PAK1,PIK3AP1,PRRG4,RNASE6,RNF135,SCARB2,SIDT2,SLC24A4,SLC27A3,SLC8A1,SUMF1,TFEC,TICAM2
Immunostates|D1|T cell	Immunostates	D1	T cell	Regulation of signal transduction (M3)|1|log2-Reads	Regulation of signal transduction (M3)	1	log2-Reads	24	-0.611437	0.00150086	0.307676	0.0206368	ADAP2,APCDD1,ASAP2,BCL6,BMP2,C5AR1,CCR1,CD3E,CDK14,CSF1R,CTGF,ECM1,ENG,FGD4,FOXO1,FPR1,FZD8,GAB1,GATA3,GH1,HMOX1,HPSE,IL1RN,JUP,KIF26A,KLF4,LRP1,LYN,NOD2,PLXNB2,PRKCD,PSD3,PTK2,RGL1,S100A12,SHANK3,SOX7,SULF2,SYK,TIAM2,TIMP2,TLR2,TLR5,TRAT1,UBASH3A,WLS,ZNF423
Immunostates|D1|T cell	Immunostates	D1	T cell	Resting DC surface signature (S10)|1|log2-Reads	Resting DC surface signature (S10)	1	log2-Reads	24	-0.410524	0.0463032	1	0.207892	ABCA6,ABCC3,ABHD12,ACE,ADAM12,ADAM9,ATP1B1,CCRL2,CD151,CD1A,CD1B,CD1C,CD1E,CD86,CD9,CH25H,CLDN23,CLEC10A,CRIM1,CSF1R,DENND1B,DIRC2,EMP1,ENG,FCER1A,FZD1,FZD5,GPNMB,GPR137B,HLA-DMA,HLA-DQB1,IFNGR1,IGSF6,IL1R1,IL1R2,ITGAX,ITPRIPL2,JAG1,KMO,LHFPL2,LPCAT2,LRFN4,MFSD1,NRP1,P2RY6,PLD3,PLXDC2,PLXND1,PSEN2,PTGFRN,SERINC5,SFXN3,SLAMF8,SLC1A3,SLC26A11,SLC27A3,SLC36A1,SLC38A6,SLC7A11,SLC7A8,SLCO2B1,SPINT2,SR…
Immunostates|D1|T cell	Immunostates	D1	T cell	TLR and inflammatory signaling (M16)|1|log2-FC	TLR and inflammatory signaling (M16)	1	log2-FC	24	-0.415743	0.0433314	1	0.355332	ALOX5,ANPEP,AQP9,BST1,C5AR1,CSF3R,CXCR2,DYSF,FCAR,FCGR1B,FCGR2C,FES,FGR,FPR1,FPR2,HSPA6,IRAK3,ITGAX,KCNJ15,KCNJ2,LILRA6,LILRB1,LILRB2,LILRB3,LY96,MGAM,MYD88,NCF4,NFE2,NPL,P2RY13,PADI4,PILRA,SIGLEC9,TLR1,TLR2,TLR4,TLR5,TLR6,TLR7,TLR8,TYROBP,WDFY3
Immunostates|D1|T cell	Immunostates	D1	T cell	TLR and inflammatory signaling (M16)|1|log2-Reads	TLR and inflammatory signaling (M16)	1	log2-Reads	24	-0.844966	2.05363e-07	4.47692e-05	1.506e-05	ALOX5,ANPEP,AQP9,BST1,C5AR1,CSF3R,CXCR2,DYSF,FCAR,FCGR1B,FCGR2C,FES,FGR,FPR1,FPR2,HSPA6,IRAK3,ITGAX,KCNJ15,KCNJ2,LILRA6,LILRB1,LILRB2,LILRB3,LY96,MGAM,MYD88,NCF4,NFE2,NPL,P2RY13,PADI4,PILRA,SIGLEC9,TLR1,TLR2,TLR4,TLR5,TLR6,TLR7,TLR8,TYROBP,WDFY3
Immunostates|D1|eosinophil	Immunostates	D1	eosinophil	Cell cycle and transcription (M4.0)|3|log2-FC	Cell cycle and transcription (M4.0)	3	log2-FC	21	0.474442	0.0297756	1	0.868364	AIF1,ALDH2,ALOX5,ANLN,AOAH,APOBEC3A,APOBEC3B,ARHGAP11A,ASF1B,ASGR1,ASGR2,ASPM,ATAD2,AURKA,AURKB,BIRC5,BRCA1,BRIP1,BUB1,BUB1B,C1orf112,C5AR1,CCDC34,CCNA2,CCNB1,CCNB2,CCNE2,CCNF,CCR1,CD14,CD163,CD1D,CD300LF,CD302,CD33,CD36,CD86,CD93,CDC20,CDC25A,CDC25C,CDC45,CDC6,CDC7,CDCA2,CDCA3,CDCA5,CDCA7,CDCA8,CDK1,CDKN3,CDT1,CEACAM8,CEBPA,CEBPD,CENPA,CENPE,CENPF,CENPH,CENPI,CENPK,CENPM,CENPN,CENPW,CEP55,CFD,CF…
Immunostates|D1|eosinophil	Immunostates	D1	eosinophil	Cell cycle and transcription (M4.0)|7|log2-FC	Cell cycle and transcription (M4.0)	7	log2-FC	24	0.467736	0.0211767	1	0.934704	AIF1,ALDH2,ALOX5,ANLN,AOAH,APOBEC3A,APOBEC3B,ARHGAP11A,ASF1B,ASGR1,ASGR2,ASPM,ATAD2,AURKA,AURKB,BIRC5,BRCA1,BRIP1,BUB1,BUB1B,C1orf112,C5AR1,CCDC34,CCNA2,CCNB1,CCNB2,CCNE2,CCNF,CCR1,CD14,CD163,CD1D,CD300LF,CD302,CD33,CD36,CD86,CD93,CDC20,CDC25A,CDC25C,CDC45,CDC6,CDC7,CDCA2,CDCA3,CDCA5,CDCA7,CDCA8,CDK1,CDKN3,CDT1,CEACAM8,CEBPA,CEBPD,CENPA,CENPE,CENPF,CENPH,CENPI,CENPK,CENPM,CENPN,CENPW,CEP55,CFD,CF…
Immunostates|D1|eosinophil	Immunostates	D1	eosinophil	DC surface signature (S5)|3|log2-FC	DC surface signature (S5)	3	log2-FC	21	0.45967	0.0360404	1	0.868364	ABCA6,ABCC3,ABHD12,ACE,ADAM12,ADAM9,AGPAT3,ALCAM,ATP1B1,ATP1B2,CALCRL,CCRL2,CD151,CD1A,CD1B,CD1E,CD274,CD58,CD83,CD9,CLDN23,COLEC12,CRIM1,CSF2RB,CXCL16,DENND1B,DIRC2,EMP1,FPR3,FZD5,GJB2,GPNMB,GPR137B,GPR157,GRINA,HLA-DQA1,HLA-DQB1,IL1R1,ITPRIPL2,JAG1,KMO,LAMP2,LHFPL2,LRFN4,LRP11,MSR1,NRP1,NRP2,OLR1,P2RY6,PDCD1LG2,PRRG4,PSEN2,PTGFRN,RAMP1,SDC2,SIGLEC1,SLAMF8,SLC1A3,SLC36A1,SLC38A6,SLC41A2,SLC6A6,S…
Immunostates|D1|eosinophil	Immunostates	D1	eosinophil	IFNγ-mediated signaling (GO)|1|log2-Reads	IFNγ-mediated signaling (GO)	1	log2-Reads	24	-0.482429	0.0169613	1	0.109749	B2M,CAMK2A,CAMK2B,CAMK2D,CAMK2G,CD44,CIITA,FCGR1A,FCGR1B,GBP1,GBP2,HCK,HLA-A,HLA-B,HLA-C,HLA-DPA1,HLA-DPB1,HLA-DQA1,HLA-DQA2,HLA-DQB1,HLA-DQB2,HLA-DRA,HLA-DRB1,HLA-DRB5,HLA-E,HLA-F,HLA-G,HLA-H,ICAM1,IFI30,IFNG,IFNGR1,IFNGR2,IRF1,IRF2,IRF3,IRF4,IRF5,IRF6,IRF7,IRF8,IRF9,JAK1,JAK2,MID1,MT2A,NCAM1,OAS1,OAS2,OAS3,OASL,PML,PRKCD,PTAFR,SP100,STAT1,TRIM21,TRIM22,TRIM25,TRIM26,TRIM31,TRIM34,TRIM38,TRIM5,T…
Immunostates|D1|eosinophil	Immunostates	D1	eosinophil	Immune-related surface molecules (M2.10)|3|log2-FC	Immune-related surface molecules (M2.10)	3	log2-FC	21	0.490952	0.0238256	1	0.868364	AP1S2,ARHGAP18,ARRB1,ARSD,BMP2K,BTK,CASP1,CBFA2T3,CD300A,CD36,CD86,COMT,CSF1R,CTNND1,CTSS,CYBB,CYFIP1,DIAPH2,EIF4EBP1,FEZ2,FGL2,FYB,GLB1,HEXB,HFE,HMGN3,HNMT,HPSE,IL15,KCNE3,KDELR2,KIAA0513,KLF4,LILRB1,MLKL,MPEG1,MS4A6A,MS4A7,NLN,NUDT16,PAK1,PIK3AP1,PRRG4,RNASE6,RNF135,SCARB2,SIDT2,SLC24A4,SLC27A3,SLC8A1,SUMF1,TFEC,TICAM2
Immunostates|D1|eosinophil	Immunostates	D1	eosinophil	Resting DC surface signature (S10)|3|log2-FC	Resting DC surface signature (S10)	3	log2-FC	21	0.47618	0.0290991	1	0.868364	ABCA6,ABCC3,ABHD12,ACE,ADAM12,ADAM9,ATP1B1,CCRL2,CD151,CD1A,CD1B,CD1C,CD1E,CD86,CD9,CH25H,CLDN23,CLEC10A,CRIM1,CSF1R,DENND1B,DIRC2,EMP1,ENG,FCER1A,FZD1,FZD5,GPNMB,GPR137B,HLA-DMA,HLA-DQB1,IFNGR1,IGSF6,IL1R1,IL1R2,ITGAX,ITPRIPL2,JAG1,KMO,LHFPL2,LPCAT2,LRFN4,MFSD1,NRP1,P2RY6,PLD3,PLXDC2,PLXND1,PSEN2,PTGFRN,SERINC5,SFXN3,SLAMF8,SLC1A3,SLC26A11,SLC27A3,SLC36A1,SLC38A6,SLC7A11,SLC7A8,SLCO2B1,SPINT2,SR…
Immunostates|D1|eosinophil	Immunostates	D1	eosinophil	TLR and inflammatory signaling (M16)|3|log2-FC	TLR and inflammatory signaling (M16)	3	log2-FC	21	0.619555	0.00274171	0.603177	0.603177	ALOX5,ANPEP,AQP9,BST1,C5AR1,CSF3R,CXCR2,DYSF,FCAR,FCGR1B,FCGR2C,FES,FGR,FPR1,FPR2,HSPA6,IRAK3,ITGAX,KCNJ15,KCNJ2,LILRA6,LILRB1,LILRB2,LILRB3,LY96,MGAM,MYD88,NCF4,NFE2,NPL,P2RY13,PADI4,PILRA,SIGLEC9,TLR1,TLR2,TLR4,TLR5,TLR6,TLR7,TLR8,TYROBP,WDFY3
Immunostates|D1|granulocyte	Immunostates	D1	granulocyte	Cell cycle and transcription (M4.0)|7|log2-FC	Cell cycle and transcription (M4.0)	7	log2-FC	24	0.425303	0.0382771	1	0.934704	AIF1,ALDH2,ALOX5,ANLN,AOAH,APOBEC3A,APOBEC3B,ARHGAP11A,ASF1B,ASGR1,ASGR2,ASPM,ATAD2,AURKA,AURKB,BIRC5,BRCA1,BRIP1,BUB1,BUB1B,C1orf112,C5AR1,CCDC34,CCNA2,CCNB1,CCNB2,CCNE2,CCNF,CCR1,CD14,CD163,CD1D,CD300LF,CD302,CD33,CD36,CD86,CD93,CDC20,CDC25A,CDC25C,CDC45,CDC6,CDC7,CDCA2,CDCA3,CDCA5,CDCA7,CDCA8,CDK1,CDKN3,CDT1,CEACAM8,CEBPA,CEBPD,CENPA,CENPE,CENPF,CENPH,CENPI,CENPK,CENPM,CENPN,CENPW,CEP55,CFD,CF…
Immunostates|D1|granulocyte	Immunostates	D1	granulocyte	TLR and inflammatory signaling (M16)|3|log2-FC	TLR and inflammatory signaling (M16)	3	log2-FC	21	0.439234	0.0463549	1	0.868364	ALOX5,ANPEP,AQP9,BST1,C5AR1,CSF3R,CXCR2,DYSF,FCAR,FCGR1B,FCGR2C,FES,FGR,FPR1,FPR2,HSPA6,IRAK3,ITGAX,KCNJ15,KCNJ2,LILRA6,LILRB1,LILRB2,LILRB3,LY96,MGAM,MYD88,NCF4,NFE2,NPL,P2RY13,PADI4,PILRA,SIGLEC9,TLR1,TLR2,TLR4,TLR5,TLR6,TLR7,TLR8,TYROBP,WDFY3
Immunostates|D1|macrophage m0	Immunostates	D1	macrophage m0	Cell cycle and transcription (M4.0)|1|log2-Reads	Cell cycle and transcription (M4.0)	1	log2-Reads	24	0.568441	0.00375348	0.750695	0.0393221	AIF1,ALDH2,ALOX5,ANLN,AOAH,APOBEC3A,APOBEC3B,ARHGAP11A,ASF1B,ASGR1,ASGR2,ASPM,ATAD2,AURKA,AURKB,BIRC5,BRCA1,BRIP1,BUB1,BUB1B,C1orf112,C5AR1,CCDC34,CCNA2,CCNB1,CCNB2,CCNE2,CCNF,CCR1,CD14,CD163,CD1D,CD300LF,CD302,CD33,CD36,CD86,CD93,CDC20,CDC25A,CDC25C,CDC45,CDC6,CDC7,CDCA2,CDCA3,CDCA5,CDCA7,CDCA8,CDK1,CDKN3,CDT1,CEACAM8,CEBPA,CEBPD,CENPA,CENPE,CENPF,CENPH,CENPI,CENPK,CENPM,CENPN,CENPW,CEP55,CFD,CF…
Immunostates|D1|macrophage m0	Immunostates	D1	macrophage m0	Immune-related surface molecules (M2.10)|1|log2-FC	Immune-related surface molecules (M2.10)	1	log2-FC	24	0.475154	0.0189534	1	0.266687	AP1S2,ARHGAP18,ARRB1,ARSD,BMP2K,BTK,CASP1,CBFA2T3,CD300A,CD36,CD86,COMT,CSF1R,CTNND1,CTSS,CYBB,CYFIP1,DIAPH2,EIF4EBP1,FEZ2,FGL2,FYB,GLB1,HEXB,HFE,HMGN3,HNMT,HPSE,IL15,KCNE3,KDELR2,KIAA0513,KLF4,LILRB1,MLKL,MPEG1,MS4A6A,MS4A7,NLN,NUDT16,PAK1,PIK3AP1,PRRG4,RNASE6,RNF135,SCARB2,SIDT2,SLC24A4,SLC27A3,SLC8A1,SUMF1,TFEC,TICAM2
Immunostates|D1|macrophage m0	Immunostates	D1	macrophage m0	TLR and inflammatory signaling (M16)|1|log2-Reads	TLR and inflammatory signaling (M16)	1	log2-Reads	24	0.43287	0.034617	1	0.171607	ALOX5,ANPEP,AQP9,BST1,C5AR1,CSF3R,CXCR2,DYSF,FCAR,FCGR1B,FCGR2C,FES,FGR,FPR1,FPR2,HSPA6,IRAK3,ITGAX,KCNJ15,KCNJ2,LILRA6,LILRB1,LILRB2,LILRB3,LY96,MGAM,MYD88,NCF4,NFE2,NPL,P2RY13,PADI4,PILRA,SIGLEC9,TLR1,TLR2,TLR4,TLR5,TLR6,TLR7,TLR8,TYROBP,WDFY3
Immunostates|D1|macrophage m1	Immunostates	D1	macrophage m1	Cellular response to IFNγ (GO)|1|log2-Reads	Cellular response to IFNγ (GO)	1	log2-Reads	24	0.444087	0.0297081	1	0.158825	AIF1,AQP4,ASS1,B2M,CAMK2A,CAMK2B,CAMK2D,CAMK2G,CCL1,CCL11,CCL13,CCL14,CCL15,CCL16,CCL17,CCL18,CCL19,CCL2,CCL20,CCL21,CCL22,CCL23,CCL24,CCL25,CCL26,CCL3,CCL3L3,CCL4,CCL4L2,CCL5,CCL7,CCL8,CD44,CD58,CIITA,CX3CL1,DAPK1,DAPK3,EDN1,EPRS,FCGR1A,FCGR1B,GAPDH,GBP1,GBP2,GBP5,GBP6,HCK,HLA-A,HLA-B,HLA-C,HLA-DPA1,HLA-DPB1,HLA-DQA1,HLA-DQA2,HLA-DQB1,HLA-DQB2,HLA-DRA,HLA-DRB1,HLA-DRB5,HLA-E,HLA-F,HLA-G,HLA-H,IC…
Immunostates|D1|macrophage m1	Immunostates	D1	macrophage m1	Cellular response to IFNγ (GO)|7|log2-FC	Cellular response to IFNγ (GO)	7	log2-FC	24	0.455518	0.0252946	1	0.934704	AIF1,AQP4,ASS1,B2M,CAMK2A,CAMK2B,CAMK2D,CAMK2G,CCL1,CCL11,CCL13,CCL14,CCL15,CCL16,CCL17,CCL18,CCL19,CCL2,CCL20,CCL21,CCL22,CCL23,CCL24,CCL25,CCL26,CCL3,CCL3L3,CCL4,CCL4L2,CCL5,CCL7,CCL8,CD44,CD58,CIITA,CX3CL1,DAPK1,DAPK3,EDN1,EPRS,FCGR1A,FCGR1B,GAPDH,GBP1,GBP2,GBP5,GBP6,HCK,HLA-A,HLA-B,HLA-C,HLA-DPA1,HLA-DPB1,HLA-DQA1,HLA-DQA2,HLA-DQB1,HLA-DQB2,HLA-DRA,HLA-DRB1,HLA-DRB5,HLA-E,HLA-F,HLA-G,HLA-H,IC…
Immunostates|D1|macrophage m1	Immunostates	D1	macrophage m1	IFN-inducible, antiviral molecules (M3.1)|1|log2-FC	IFN-inducible, antiviral molecules (M3.1)	1	log2-FC	24	0.649842	0.00058834	0.129435	0.0812166	ADAR,AGRN,ANKRD22,BST2,C1GALT1,CACNA1A,CXCL10,DDX58,DTX3L,EIF2AK2,EPSTI1,ETV7,FBXO6,GBP1,GCH1,GTPBP1,HERC5,HERC6,IFI35,IFI44,IFI44L,IFIH1,IFIT2,IFIT3,IFITM1,IFITM2,IFITM3,IL15RA,IRF7,LAP3,LGALS3BP,LY6E,MT1X,MX1,MX2,NCOA7,NMI,OAS1,OAS2,OAS3,OASL,PARP14,PARP9,PGAP1,PHF11,PLAC8,PLSCR1,PML,PNPT1,PPM1K,RAB8A,RSAD2,SAMD9,SERPING1,SP100,SP110,STAT1,STAT2,TAP1,TAP2,TDRD7,TNFSF10,TREX1,TRIM22,TRIM5,UBE2L6…
Immunostates|D1|macrophage m1	Immunostates	D1	macrophage m1	IFN-inducible, antiviral molecules (M3.1)|1|log2-Reads	IFN-inducible, antiviral molecules (M3.1)	1	log2-Reads	24	0.602975	0.00181596	0.370455	0.0235006	ADAR,AGRN,ANKRD22,BST2,C1GALT1,CACNA1A,CXCL10,DDX58,DTX3L,EIF2AK2,EPSTI1,ETV7,FBXO6,GBP1,GCH1,GTPBP1,HERC5,HERC6,IFI35,IFI44,IFI44L,IFIH1,IFIT2,IFIT3,IFITM1,IFITM2,IFITM3,IL15RA,IRF7,LAP3,LGALS3BP,LY6E,MT1X,MX1,MX2,NCOA7,NMI,OAS1,OAS2,OAS3,OASL,PARP14,PARP9,PGAP1,PHF11,PLAC8,PLSCR1,PML,PNPT1,PPM1K,RAB8A,RSAD2,SAMD9,SERPING1,SP100,SP110,STAT1,STAT2,TAP1,TAP2,TDRD7,TNFSF10,TREX1,TRIM22,TRIM5,UBE2L6…
Immunostates|D1|macrophage m1	Immunostates	D1	macrophage m1	IFNα response (Hallmark)|1|log2-FC	IFNα response (Hallmark)	1	log2-FC	24	0.610405	0.00153659	0.33344	0.0845123	ADAR,B2M,BATF2,BST2,C1S,CASP1,CASP8,CCRL2,CD47,CD74,CMPK2,CNP,CSF1,CXCL10,CXCL11,DDX60,DHX58,EIF2AK2,ELF1,EPSTI1,FAM46A,GBP2,GBP4,GMPR,HERC6,HLA-C,IFI27,IFI30,IFI35,IFI44,IFI44L,IFIH1,IFIT2,IFIT3,IFITM1,IFITM2,IFITM3,IL15,IL4R,IL7,IRF1,IRF2,IRF7,IRF9,ISG15,ISG20,LAMP3,LAP3,LGALS3BP,LPAR6,LY6E,MOV10,MX1,NCOA7,NMI,NUB1,OAS1,OASL,OGFR,PARP12,PARP14,PARP9,PLSCR1,PNPT1,PROCR,PSMA3,PSMB8,PSMB9,PSME1,PS…
Immunostates|D1|macrophage m1	Immunostates	D1	macrophage m1	IFNα response (Hallmark)|1|log2-Reads	IFNα response (Hallmark)	1	log2-Reads	24	0.640125	0.000754492	0.15618	0.0118563	ADAR,B2M,BATF2,BST2,C1S,CASP1,CASP8,CCRL2,CD47,CD74,CMPK2,CNP,CSF1,CXCL10,CXCL11,DDX60,DHX58,EIF2AK2,ELF1,EPSTI1,FAM46A,GBP2,GBP4,GMPR,HERC6,HLA-C,IFI27,IFI30,IFI35,IFI44,IFI44L,IFIH1,IFIT2,IFIT3,IFITM1,IFITM2,IFITM3,IL15,IL4R,IL7,IRF1,IRF2,IRF7,IRF9,ISG15,ISG20,LAMP3,LAP3,LGALS3BP,LPAR6,LY6E,MOV10,MX1,NCOA7,NMI,NUB1,OAS1,OASL,OGFR,PARP12,PARP14,PARP9,PLSCR1,PNPT1,PROCR,PSMA3,PSMB8,PSMB9,PSME1,PS…
Immunostates|D1|macrophage m1	Immunostates	D1	macrophage m1	IFNγ response (Hallmark)|1|log2-FC	IFNγ response (Hallmark)	1	log2-FC	24	0.561253	0.0043239	0.929639	0.153941	ADAR,APOL6,ARID5B,ARL4A,AUTS2,B2M,BANK1,BATF2,BPGM,BST2,BTG1,C1R,C1S,CASP1,CASP3,CASP4,CASP7,CASP8,CCL2,CCL5,CCL7,CD274,CD38,CD40,CD69,CD74,CD86,CDKN1A,CFB,CFH,CIITA,CMKLR1,CMPK2,CSF2RB,CXCL10,CXCL11,CXCL9,DDX58,DDX60,DHX58,EIF2AK2,EIF4E3,EPSTI1,FAS,FCGR1A,FGL2,FPR1,GBP4,GBP6,GCH1,GPR18,GZMA,HERC6,HIF1A,HLA-A,HLA-B,HLA-DMA,HLA-DQA1,HLA-DRB1,HLA-G,ICAM1,IDO1,IFI27,IFI30,IFI35,IFI44,IFI44L,IFIH1,IF…
Immunostates|D1|macrophage m1	Immunostates	D1	macrophage m1	IFNγ response (Hallmark)|1|log2-Reads	IFNγ response (Hallmark)	1	log2-Reads	24	0.557824	0.00462073	0.914905	0.0441983	ADAR,APOL6,ARID5B,ARL4A,AUTS2,B2M,BANK1,BATF2,BPGM,BST2,BTG1,C1R,C1S,CASP1,CASP3,CASP4,CASP7,CASP8,CCL2,CCL5,CCL7,CD274,CD38,CD40,CD69,CD74,CD86,CDKN1A,CFB,CFH,CIITA,CMKLR1,CMPK2,CSF2RB,CXCL10,CXCL11,CXCL9,DDX58,DDX60,DHX58,EIF2AK2,EIF4E3,EPSTI1,FAS,FCGR1A,FGL2,FPR1,GBP4,GBP6,GCH1,GPR18,GZMA,HERC6,HIF1A,HLA-A,HLA-B,HLA-DMA,HLA-DQA1,HLA-DRB1,HLA-G,ICAM1,IDO1,IFI27,IFI30,IFI35,IFI44,IFI44L,IFIH1,IF…
Immunostates|D1|macrophage m1	Immunostates	D1	macrophage m1	IFNγ-mediated signaling (GO)|1|log2-FC	IFNγ-mediated signaling (GO)	1	log2-FC	24	0.635553	0.00084574	0.185217	0.0812166	B2M,CAMK2A,CAMK2B,CAMK2D,CAMK2G,CD44,CIITA,FCGR1A,FCGR1B,GBP1,GBP2,HCK,HLA-A,HLA-B,HLA-C,HLA-DPA1,HLA-DPB1,HLA-DQA1,HLA-DQA2,HLA-DQB1,HLA-DQB2,HLA-DRA,HLA-DRB1,HLA-DRB5,HLA-E,HLA-F,HLA-G,HLA-H,ICAM1,IFI30,IFNG,IFNGR1,IFNGR2,IRF1,IRF2,IRF3,IRF4,IRF5,IRF6,IRF7,IRF8,IRF9,JAK1,JAK2,MID1,MT2A,NCAM1,OAS1,OAS2,OAS3,OASL,PML,PRKCD,PTAFR,SP100,STAT1,TRIM21,TRIM22,TRIM25,TRIM26,TRIM31,TRIM34,TRIM38,TRIM5,T…
Immunostates|D1|macrophage m1	Immunostates	D1	macrophage m1	IFNγ-mediated signaling (GO)|1|log2-Reads	IFNγ-mediated signaling (GO)	1	log2-Reads	24	0.594974	0.00216418	0.439328	0.0264511	B2M,CAMK2A,CAMK2B,CAMK2D,CAMK2G,CD44,CIITA,FCGR1A,FCGR1B,GBP1,GBP2,HCK,HLA-A,HLA-B,HLA-C,HLA-DPA1,HLA-DPB1,HLA-DQA1,HLA-DQA2,HLA-DQB1,HLA-DQB2,HLA-DRA,HLA-DRB1,HLA-DRB5,HLA-E,HLA-F,HLA-G,HLA-H,ICAM1,IFI30,IFNG,IFNGR1,IFNGR2,IRF1,IRF2,IRF3,IRF4,IRF5,IRF6,IRF7,IRF8,IRF9,JAK1,JAK2,MID1,MT2A,NCAM1,OAS1,OAS2,OAS3,OASL,PML,PRKCD,PTAFR,SP100,STAT1,TRIM21,TRIM22,TRIM25,TRIM26,TRIM31,TRIM34,TRIM38,TRIM5,T…
Immunostates|D1|macrophage m1	Immunostates	D1	macrophage m1	Immune-related surface molecules (M2.10)|1|log2-FC	Immune-related surface molecules (M2.10)	1	log2-FC	24	0.463519	0.0225314	1	0.266687	AP1S2,ARHGAP18,ARRB1,ARSD,BMP2K,BTK,CASP1,CBFA2T3,CD300A,CD36,CD86,COMT,CSF1R,CTNND1,CTSS,CYBB,CYFIP1,DIAPH2,EIF4EBP1,FEZ2,FGL2,FYB,GLB1,HEXB,HFE,HMGN3,HNMT,HPSE,IL15,KCNE3,KDELR2,KIAA0513,KLF4,LILRB1,MLKL,MPEG1,MS4A6A,MS4A7,NLN,NUDT16,PAK1,PIK3AP1,PRRG4,RNASE6,RNF135,SCARB2,SIDT2,SLC24A4,SLC27A3,SLC8A1,SUMF1,TFEC,TICAM2
Immunostates|D1|macrophage m2	Immunostates	D1	macrophage m2	Cell cycle and transcription (M4.0)|1|log2-Reads	Cell cycle and transcription (M4.0)	1	log2-Reads	24	-0.406396	0.0487652	1	0.214567	AIF1,ALDH2,ALOX5,ANLN,AOAH,APOBEC3A,APOBEC3B,ARHGAP11A,ASF1B,ASGR1,ASGR2,ASPM,ATAD2,AURKA,AURKB,BIRC5,BRCA1,BRIP1,BUB1,BUB1B,C1orf112,C5AR1,CCDC34,CCNA2,CCNB1,CCNB2,CCNE2,CCNF,CCR1,CD14,CD163,CD1D,CD300LF,CD302,CD33,CD36,CD86,CD93,CDC20,CDC25A,CDC25C,CDC45,CDC6,CDC7,CDCA2,CDCA3,CDCA5,CDCA7,CDCA8,CDK1,CDKN3,CDT1,CEACAM8,CEBPA,CEBPD,CENPA,CENPE,CENPF,CENPH,CENPI,CENPK,CENPM,CENPN,CENPW,CEP55,CFD,CF…
Immunostates|D1|macrophage m2	Immunostates	D1	macrophage m2	IFN-inducible, antiviral molecules (M3.1)|7|log2-FC	IFN-inducible, antiviral molecules (M3.1)	7	log2-FC	24	-0.431405	0.035303	1	0.934704	ADAR,AGRN,ANKRD22,BST2,C1GALT1,CACNA1A,CXCL10,DDX58,DTX3L,EIF2AK2,EPSTI1,ETV7,FBXO6,GBP1,GCH1,GTPBP1,HERC5,HERC6,IFI35,IFI44,IFI44L,IFIH1,IFIT2,IFIT3,IFITM1,IFITM2,IFITM3,IL15RA,IRF7,LAP3,LGALS3BP,LY6E,MT1X,MX1,MX2,NCOA7,NMI,OAS1,OAS2,OAS3,OASL,PARP14,PARP9,PGAP1,PHF11,PLAC8,PLSCR1,PML,PNPT1,PPM1K,RAB8A,RSAD2,SAMD9,SERPING1,SP100,SP110,STAT1,STAT2,TAP1,TAP2,TDRD7,TNFSF10,TREX1,TRIM22,TRIM5,UBE2L6…
Immunostates|D1|macrophage m2	Immunostates	D1	macrophage m2	IFNα response (Hallmark)|1|log2-Reads	IFNα response (Hallmark)	1	log2-Reads	24	-0.435871	0.0332448	1	0.17009	ADAR,B2M,BATF2,BST2,C1S,CASP1,CASP8,CCRL2,CD47,CD74,CMPK2,CNP,CSF1,CXCL10,CXCL11,DDX60,DHX58,EIF2AK2,ELF1,EPSTI1,FAM46A,GBP2,GBP4,GMPR,HERC6,HLA-C,IFI27,IFI30,IFI35,IFI44,IFI44L,IFIH1,IFIT2,IFIT3,IFITM1,IFITM2,IFITM3,IL15,IL4R,IL7,IRF1,IRF2,IRF7,IRF9,ISG15,ISG20,LAMP3,LAP3,LGALS3BP,LPAR6,LY6E,MOV10,MX1,NCOA7,NMI,NUB1,OAS1,OASL,OGFR,PARP12,PARP14,PARP9,PLSCR1,PNPT1,PROCR,PSMA3,PSMB8,PSMB9,PSME1,PS…
Immunostates|D1|macrophage m2	Immunostates	D1	macrophage m2	IFNγ-mediated signaling (GO)|1|log2-FC	IFNγ-mediated signaling (GO)	1	log2-FC	24	-0.410862	0.0461062	1	0.355332	B2M,CAMK2A,CAMK2B,CAMK2D,CAMK2G,CD44,CIITA,FCGR1A,FCGR1B,GBP1,GBP2,HCK,HLA-A,HLA-B,HLA-C,HLA-DPA1,HLA-DPB1,HLA-DQA1,HLA-DQA2,HLA-DQB1,HLA-DQB2,HLA-DRA,HLA-DRB1,HLA-DRB5,HLA-E,HLA-F,HLA-G,HLA-H,ICAM1,IFI30,IFNG,IFNGR1,IFNGR2,IRF1,IRF2,IRF3,IRF4,IRF5,IRF6,IRF7,IRF8,IRF9,JAK1,JAK2,MID1,MT2A,NCAM1,OAS1,OAS2,OAS3,OASL,PML,PRKCD,PTAFR,SP100,STAT1,TRIM21,TRIM22,TRIM25,TRIM26,TRIM31,TRIM34,TRIM38,TRIM5,T…
Immunostates|D1|macrophage m2	Immunostates	D1	macrophage m2	IFNγ-mediated signaling (GO)|7|log2-Reads	IFNγ-mediated signaling (GO)	7	log2-Reads	24	-0.42158	0.0401869	1	0.726332	B2M,CAMK2A,CAMK2B,CAMK2D,CAMK2G,CD44,CIITA,FCGR1A,FCGR1B,GBP1,GBP2,HCK,HLA-A,HLA-B,HLA-C,HLA-DPA1,HLA-DPB1,HLA-DQA1,HLA-DQA2,HLA-DQB1,HLA-DQB2,HLA-DRA,HLA-DRB1,HLA-DRB5,HLA-E,HLA-F,HLA-G,HLA-H,ICAM1,IFI30,IFNG,IFNGR1,IFNGR2,IRF1,IRF2,IRF3,IRF4,IRF5,IRF6,IRF7,IRF8,IRF9,JAK1,JAK2,MID1,MT2A,NCAM1,OAS1,OAS2,OAS3,OASL,PML,PRKCD,PTAFR,SP100,STAT1,TRIM21,TRIM22,TRIM25,TRIM26,TRIM31,TRIM34,TRIM38,TRIM5,T…
Immunostates|D1|memory B cell	Immunostates	D1	memory B cell	Cellular response to IFNγ (GO)|1|log2-FC	Cellular response to IFNγ (GO)	1	log2-FC	24	0.486467	0.0159315	1	0.266687	AIF1,AQP4,ASS1,B2M,CAMK2A,CAMK2B,CAMK2D,CAMK2G,CCL1,CCL11,CCL13,CCL14,CCL15,CCL16,CCL17,CCL18,CCL19,CCL2,CCL20,CCL21,CCL22,CCL23,CCL24,CCL25,CCL26,CCL3,CCL3L3,CCL4,CCL4L2,CCL5,CCL7,CCL8,CD44,CD58,CIITA,CX3CL1,DAPK1,DAPK3,EDN1,EPRS,FCGR1A,FCGR1B,GAPDH,GBP1,GBP2,GBP5,GBP6,HCK,HLA-A,HLA-B,HLA-C,HLA-DPA1,HLA-DPB1,HLA-DQA1,HLA-DQA2,HLA-DQB1,HLA-DQB2,HLA-DRA,HLA-DRB1,HLA-DRB5,HLA-E,HLA-F,HLA-G,HLA-H,IC…
Immunostates|D1|memory B cell	Immunostates	D1	memory B cell	Cellular response to IFNγ (GO)|3|log2-FC	Cellular response to IFNγ (GO)	3	log2-FC	21	0.463895	0.034152	1	0.868364	AIF1,AQP4,ASS1,B2M,CAMK2A,CAMK2B,CAMK2D,CAMK2G,CCL1,CCL11,CCL13,CCL14,CCL15,CCL16,CCL17,CCL18,CCL19,CCL2,CCL20,CCL21,CCL22,CCL23,CCL24,CCL25,CCL26,CCL3,CCL3L3,CCL4,CCL4L2,CCL5,CCL7,CCL8,CD44,CD58,CIITA,CX3CL1,DAPK1,DAPK3,EDN1,EPRS,FCGR1A,FCGR1B,GAPDH,GBP1,GBP2,GBP5,GBP6,HCK,HLA-A,HLA-B,HLA-C,HLA-DPA1,HLA-DPB1,HLA-DQA1,HLA-DQA2,HLA-DQB1,HLA-DQB2,HLA-DRA,HLA-DRB1,HLA-DRB5,HLA-E,HLA-F,HLA-G,HLA-H,IC…
Immunostates|D1|memory B cell	Immunostates	D1	memory B cell	Cellular response to IFNγ (GO)|7|log2-FC	Cellular response to IFNγ (GO)	7	log2-FC	24	0.492971	0.0143802	1	0.934704	AIF1,AQP4,ASS1,B2M,CAMK2A,CAMK2B,CAMK2D,CAMK2G,CCL1,CCL11,CCL13,CCL14,CCL15,CCL16,CCL17,CCL18,CCL19,CCL2,CCL20,CCL21,CCL22,CCL23,CCL24,CCL25,CCL26,CCL3,CCL3L3,CCL4,CCL4L2,CCL5,CCL7,CCL8,CD44,CD58,CIITA,CX3CL1,DAPK1,DAPK3,EDN1,EPRS,FCGR1A,FCGR1B,GAPDH,GBP1,GBP2,GBP5,GBP6,HCK,HLA-A,HLA-B,HLA-C,HLA-DPA1,HLA-DPB1,HLA-DQA1,HLA-DQA2,HLA-DQB1,HLA-DQB2,HLA-DRA,HLA-DRB1,HLA-DRB5,HLA-E,HLA-F,HLA-G,HLA-H,IC…
Immunostates|D1|memory B cell	Immunostates	D1	memory B cell	DC surface signature (S5)|1|log2-FC	DC surface signature (S5)	1	log2-FC	24	0.466023	0.0217188	1	0.266687	ABCA6,ABCC3,ABHD12,ACE,ADAM12,ADAM9,AGPAT3,ALCAM,ATP1B1,ATP1B2,CALCRL,CCRL2,CD151,CD1A,CD1B,CD1E,CD274,CD58,CD83,CD9,CLDN23,COLEC12,CRIM1,CSF2RB,CXCL16,DENND1B,DIRC2,EMP1,FPR3,FZD5,GJB2,GPNMB,GPR137B,GPR157,GRINA,HLA-DQA1,HLA-DQB1,IL1R1,ITPRIPL2,JAG1,KMO,LAMP2,LHFPL2,LRFN4,LRP11,MSR1,NRP1,NRP2,OLR1,P2RY6,PDCD1LG2,PRRG4,PSEN2,PTGFRN,RAMP1,SDC2,SIGLEC1,SLAMF8,SLC1A3,SLC36A1,SLC38A6,SLC41A2,SLC6A6,S…
Immunostates|D1|memory B cell	Immunostates	D1	memory B cell	DC surface signature (S5)|1|log2-Reads	DC surface signature (S5)	1	log2-Reads	24	0.535717	0.006975	1	0.0566091	ABCA6,ABCC3,ABHD12,ACE,ADAM12,ADAM9,AGPAT3,ALCAM,ATP1B1,ATP1B2,CALCRL,CCRL2,CD151,CD1A,CD1B,CD1E,CD274,CD58,CD83,CD9,CLDN23,COLEC12,CRIM1,CSF2RB,CXCL16,DENND1B,DIRC2,EMP1,FPR3,FZD5,GJB2,GPNMB,GPR137B,GPR157,GRINA,HLA-DQA1,HLA-DQB1,IL1R1,ITPRIPL2,JAG1,KMO,LAMP2,LHFPL2,LRFN4,LRP11,MSR1,NRP1,NRP2,OLR1,P2RY6,PDCD1LG2,PRRG4,PSEN2,PTGFRN,RAMP1,SDC2,SIGLEC1,SLAMF8,SLC1A3,SLC36A1,SLC38A6,SLC41A2,SLC6A6,S…
Immunostates|D1|memory B cell	Immunostates	D1	memory B cell	IFNα response (Hallmark)|1|log2-FC	IFNα response (Hallmark)	1	log2-FC	24	0.430711	0.0356316	1	0.332864	ADAR,B2M,BATF2,BST2,C1S,CASP1,CASP8,CCRL2,CD47,CD74,CMPK2,CNP,CSF1,CXCL10,CXCL11,DDX60,DHX58,EIF2AK2,ELF1,EPSTI1,FAM46A,GBP2,GBP4,GMPR,HERC6,HLA-C,IFI27,IFI30,IFI35,IFI44,IFI44L,IFIH1,IFIT2,IFIT3,IFITM1,IFITM2,IFITM3,IL15,IL4R,IL7,IRF1,IRF2,IRF7,IRF9,ISG15,ISG20,LAMP3,LAP3,LGALS3BP,LPAR6,LY6E,MOV10,MX1,NCOA7,NMI,NUB1,OAS1,OASL,OGFR,PARP12,PARP14,PARP9,PLSCR1,PNPT1,PROCR,PSMA3,PSMB8,PSMB9,PSME1,PS…
Immunostates|D1|memory B cell	Immunostates	D1	memory B cell	IFNγ-mediated signaling (GO)|1|log2-FC	IFNγ-mediated signaling (GO)	1	log2-FC	24	0.453478	0.0260409	1	0.28645	B2M,CAMK2A,CAMK2B,CAMK2D,CAMK2G,CD44,CIITA,FCGR1A,FCGR1B,GBP1,GBP2,HCK,HLA-A,HLA-B,HLA-C,HLA-DPA1,HLA-DPB1,HLA-DQA1,HLA-DQA2,HLA-DQB1,HLA-DQB2,HLA-DRA,HLA-DRB1,HLA-DRB5,HLA-E,HLA-F,HLA-G,HLA-H,ICAM1,IFI30,IFNG,IFNGR1,IFNGR2,IRF1,IRF2,IRF3,IRF4,IRF5,IRF6,IRF7,IRF8,IRF9,JAK1,JAK2,MID1,MT2A,NCAM1,OAS1,OAS2,OAS3,OASL,PML,PRKCD,PTAFR,SP100,STAT1,TRIM21,TRIM22,TRIM25,TRIM26,TRIM31,TRIM34,TRIM38,TRIM5,T…
Immunostates|D1|memory B cell	Immunostates	D1	memory B cell	Regulation of signal transduction (M3)|3|log2-FC	Regulation of signal transduction (M3)	3	log2-FC	21	0.580207	0.00582762	1	0.641038	ADAP2,APCDD1,ASAP2,BCL6,BMP2,C5AR1,CCR1,CD3E,CDK14,CSF1R,CTGF,ECM1,ENG,FGD4,FOXO1,FPR1,FZD8,GAB1,GATA3,GH1,HMOX1,HPSE,IL1RN,JUP,KIF26A,KLF4,LRP1,LYN,NOD2,PLXNB2,PRKCD,PSD3,PTK2,RGL1,S100A12,SHANK3,SOX7,SULF2,SYK,TIAM2,TIMP2,TLR2,TLR5,TRAT1,UBASH3A,WLS,ZNF423
Immunostates|D1|memory B cell	Immunostates	D1	memory B cell	Regulation of signal transduction (M3)|7|log2-FC	Regulation of signal transduction (M3)	7	log2-FC	24	0.423277	0.0393072	1	0.934704	ADAP2,APCDD1,ASAP2,BCL6,BMP2,C5AR1,CCR1,CD3E,CDK14,CSF1R,CTGF,ECM1,ENG,FGD4,FOXO1,FPR1,FZD8,GAB1,GATA3,GH1,HMOX1,HPSE,IL1RN,JUP,KIF26A,KLF4,LRP1,LYN,NOD2,PLXNB2,PRKCD,PSD3,PTK2,RGL1,S100A12,SHANK3,SOX7,SULF2,SYK,TIAM2,TIMP2,TLR2,TLR5,TRAT1,UBASH3A,WLS,ZNF423
Immunostates|D1|memory B cell	Immunostates	D1	memory B cell	Resting DC surface signature (S10)|1|log2-Reads	Resting DC surface signature (S10)	1	log2-Reads	24	0.429317	0.0362992	1	0.173605	ABCA6,ABCC3,ABHD12,ACE,ADAM12,ADAM9,ATP1B1,CCRL2,CD151,CD1A,CD1B,CD1C,CD1E,CD86,CD9,CH25H,CLDN23,CLEC10A,CRIM1,CSF1R,DENND1B,DIRC2,EMP1,ENG,FCER1A,FZD1,FZD5,GPNMB,GPR137B,HLA-DMA,HLA-DQB1,IFNGR1,IGSF6,IL1R1,IL1R2,ITGAX,ITPRIPL2,JAG1,KMO,LHFPL2,LPCAT2,LRFN4,MFSD1,NRP1,P2RY6,PLD3,PLXDC2,PLXND1,PSEN2,PTGFRN,SERINC5,SFXN3,SLAMF8,SLC1A3,SLC26A11,SLC27A3,SLC36A1,SLC38A6,SLC7A11,SLC7A8,SLCO2B1,SPINT2,SR…
Immunostates|D1|monocyte	Immunostates	D1	monocyte	IFNγ response (Hallmark)|1|log2-Reads	IFNγ response (Hallmark)	1	log2-Reads	24	0.431833	0.0351014	1	0.171607	ADAR,APOL6,ARID5B,ARL4A,AUTS2,B2M,BANK1,BATF2,BPGM,BST2,BTG1,C1R,C1S,CASP1,CASP3,CASP4,CASP7,CASP8,CCL2,CCL5,CCL7,CD274,CD38,CD40,CD69,CD74,CD86,CDKN1A,CFB,CFH,CIITA,CMKLR1,CMPK2,CSF2RB,CXCL10,CXCL11,CXCL9,DDX58,DDX60,DHX58,EIF2AK2,EIF4E3,EPSTI1,FAS,FCGR1A,FGL2,FPR1,GBP4,GBP6,GCH1,GPR18,GZMA,HERC6,HIF1A,HLA-A,HLA-B,HLA-DMA,HLA-DQA1,HLA-DRB1,HLA-G,ICAM1,IDO1,IFI27,IFI30,IFI35,IFI44,IFI44L,IFIH1,IF…
Immunostates|D1|monocyte	Immunostates	D1	monocyte	Immune-related surface molecules (M2.10)|1|log2-FC	Immune-related surface molecules (M2.10)	1	log2-FC	24	0.528811	0.00788907	1	0.188735	AP1S2,ARHGAP18,ARRB1,ARSD,BMP2K,BTK,CASP1,CBFA2T3,CD300A,CD36,CD86,COMT,CSF1R,CTNND1,CTSS,CYBB,CYFIP1,DIAPH2,EIF4EBP1,FEZ2,FGL2,FYB,GLB1,HEXB,HFE,HMGN3,HNMT,HPSE,IL15,KCNE3,KDELR2,KIAA0513,KLF4,LILRB1,MLKL,MPEG1,MS4A6A,MS4A7,NLN,NUDT16,PAK1,PIK3AP1,PRRG4,RNASE6,RNF135,SCARB2,SIDT2,SLC24A4,SLC27A3,SLC8A1,SUMF1,TFEC,TICAM2
Immunostates|D1|monocyte	Immunostates	D1	monocyte	Immune-related surface molecules (M2.10)|1|log2-Reads	Immune-related surface molecules (M2.10)	1	log2-Reads	24	0.855403	1.00408e-07	2.20897e-05	1.2491e-05	AP1S2,ARHGAP18,ARRB1,ARSD,BMP2K,BTK,CASP1,CBFA2T3,CD300A,CD36,CD86,COMT,CSF1R,CTNND1,CTSS,CYBB,CYFIP1,DIAPH2,EIF4EBP1,FEZ2,FGL2,FYB,GLB1,HEXB,HFE,HMGN3,HNMT,HPSE,IL15,KCNE3,KDELR2,KIAA0513,KLF4,LILRB1,MLKL,MPEG1,MS4A6A,MS4A7,NLN,NUDT16,PAK1,PIK3AP1,PRRG4,RNASE6,RNF135,SCARB2,SIDT2,SLC24A4,SLC27A3,SLC8A1,SUMF1,TFEC,TICAM2
Immunostates|D1|monocyte	Immunostates	D1	monocyte	Regulation of signal transduction (M3)|1|log2-Reads	Regulation of signal transduction (M3)	1	log2-Reads	24	0.697978	0.000149348	0.0310645	0.00252744	ADAP2,APCDD1,ASAP2,BCL6,BMP2,C5AR1,CCR1,CD3E,CDK14,CSF1R,CTGF,ECM1,ENG,FGD4,FOXO1,FPR1,FZD8,GAB1,GATA3,GH1,HMOX1,HPSE,IL1RN,JUP,KIF26A,KLF4,LRP1,LYN,NOD2,PLXNB2,PRKCD,PSD3,PTK2,RGL1,S100A12,SHANK3,SOX7,SULF2,SYK,TIAM2,TIMP2,TLR2,TLR5,TRAT1,UBASH3A,WLS,ZNF423
Immunostates|D1|monocyte	Immunostates	D1	monocyte	Resting DC surface signature (S10)|1|log2-Reads	Resting DC surface signature (S10)	1	log2-Reads	24	0.540552	0.00638915	1	0.054062	ABCA6,ABCC3,ABHD12,ACE,ADAM12,ADAM9,ATP1B1,CCRL2,CD151,CD1A,CD1B,CD1C,CD1E,CD86,CD9,CH25H,CLDN23,CLEC10A,CRIM1,CSF1R,DENND1B,DIRC2,EMP1,ENG,FCER1A,FZD1,FZD5,GPNMB,GPR137B,HLA-DMA,HLA-DQB1,IFNGR1,IGSF6,IL1R1,IL1R2,ITGAX,ITPRIPL2,JAG1,KMO,LHFPL2,LPCAT2,LRFN4,MFSD1,NRP1,P2RY6,PLD3,PLXDC2,PLXND1,PSEN2,PTGFRN,SERINC5,SFXN3,SLAMF8,SLC1A3,SLC26A11,SLC27A3,SLC36A1,SLC38A6,SLC7A11,SLC7A8,SLCO2B1,SPINT2,SR…
Immunostates|D1|monocyte	Immunostates	D1	monocyte	TLR and inflammatory signaling (M16)|1|log2-FC	TLR and inflammatory signaling (M16)	1	log2-FC	24	0.472711	0.0196635	1	0.266687	ALOX5,ANPEP,AQP9,BST1,C5AR1,CSF3R,CXCR2,DYSF,FCAR,FCGR1B,FCGR2C,FES,FGR,FPR1,FPR2,HSPA6,IRAK3,ITGAX,KCNJ15,KCNJ2,LILRA6,LILRB1,LILRB2,LILRB3,LY96,MGAM,MYD88,NCF4,NFE2,NPL,P2RY13,PADI4,PILRA,SIGLEC9,TLR1,TLR2,TLR4,TLR5,TLR6,TLR7,TLR8,TYROBP,WDFY3
Immunostates|D1|monocyte	Immunostates	D1	monocyte	TLR and inflammatory signaling (M16)|1|log2-Reads	TLR and inflammatory signaling (M16)	1	log2-Reads	24	0.853664	1.13554e-07	2.48684e-05	1.2491e-05	ALOX5,ANPEP,AQP9,BST1,C5AR1,CSF3R,CXCR2,DYSF,FCAR,FCGR1B,FCGR2C,FES,FGR,FPR1,FPR2,HSPA6,IRAK3,ITGAX,KCNJ15,KCNJ2,LILRA6,LILRB1,LILRB2,LILRB3,LY96,MGAM,MYD88,NCF4,NFE2,NPL,P2RY13,PADI4,PILRA,SIGLEC9,TLR1,TLR2,TLR4,TLR5,TLR6,TLR7,TLR8,TYROBP,WDFY3
Immunostates|D1|naive B cell	Immunostates	D1	naive B cell	Cell cycle and transcription (M4.0)|1|log2-Reads	Cell cycle and transcription (M4.0)	1	log2-Reads	24	-0.417471	0.0423807	1	0.194245	AIF1,ALDH2,ALOX5,ANLN,AOAH,APOBEC3A,APOBEC3B,ARHGAP11A,ASF1B,ASGR1,ASGR2,ASPM,ATAD2,AURKA,AURKB,BIRC5,BRCA1,BRIP1,BUB1,BUB1B,C1orf112,C5AR1,CCDC34,CCNA2,CCNB1,CCNB2,CCNE2,CCNF,CCR1,CD14,CD163,CD1D,CD300LF,CD302,CD33,CD36,CD86,CD93,CDC20,CDC25A,CDC25C,CDC45,CDC6,CDC7,CDCA2,CDCA3,CDCA5,CDCA7,CDCA8,CDK1,CDKN3,CDT1,CEACAM8,CEBPA,CEBPD,CENPA,CENPE,CENPF,CENPH,CENPI,CENPK,CENPM,CENPN,CENPW,CEP55,CFD,CF…
Immunostates|D1|naive B cell	Immunostates	D1	naive B cell	DC surface signature (S5)|1|log2-FC	DC surface signature (S5)	1	log2-FC	24	-0.409611	0.0468392	1	0.355332	ABCA6,ABCC3,ABHD12,ACE,ADAM12,ADAM9,AGPAT3,ALCAM,ATP1B1,ATP1B2,CALCRL,CCRL2,CD151,CD1A,CD1B,CD1E,CD274,CD58,CD83,CD9,CLDN23,COLEC12,CRIM1,CSF2RB,CXCL16,DENND1B,DIRC2,EMP1,FPR3,FZD5,GJB2,GPNMB,GPR137B,GPR157,GRINA,HLA-DQA1,HLA-DQB1,IL1R1,ITPRIPL2,JAG1,KMO,LAMP2,LHFPL2,LRFN4,LRP11,MSR1,NRP1,NRP2,OLR1,P2RY6,PDCD1LG2,PRRG4,PSEN2,PTGFRN,RAMP1,SDC2,SIGLEC1,SLAMF8,SLC1A3,SLC36A1,SLC38A6,SLC41A2,SLC6A6,S…
Immunostates|D1|naive B cell	Immunostates	D1	naive B cell	DC surface signature (S5)|1|log2-Reads	DC surface signature (S5)	1	log2-Reads	24	-0.448913	0.0277754	1	0.152765	ABCA6,ABCC3,ABHD12,ACE,ADAM12,ADAM9,AGPAT3,ALCAM,ATP1B1,ATP1B2,CALCRL,CCRL2,CD151,CD1A,CD1B,CD1E,CD274,CD58,CD83,CD9,CLDN23,COLEC12,CRIM1,CSF2RB,CXCL16,DENND1B,DIRC2,EMP1,FPR3,FZD5,GJB2,GPNMB,GPR137B,GPR157,GRINA,HLA-DQA1,HLA-DQB1,IL1R1,ITPRIPL2,JAG1,KMO,LAMP2,LHFPL2,LRFN4,LRP11,MSR1,NRP1,NRP2,OLR1,P2RY6,PDCD1LG2,PRRG4,PSEN2,PTGFRN,RAMP1,SDC2,SIGLEC1,SLAMF8,SLC1A3,SLC36A1,SLC38A6,SLC41A2,SLC6A6,S…
Immunostates|D1|naive B cell	Immunostates	D1	naive B cell	IFNα response (Hallmark)|1|log2-FC	IFNα response (Hallmark)	1	log2-FC	24	-0.405244	0.04947	1	0.36278	ADAR,B2M,BATF2,BST2,C1S,CASP1,CASP8,CCRL2,CD47,CD74,CMPK2,CNP,CSF1,CXCL10,CXCL11,DDX60,DHX58,EIF2AK2,ELF1,EPSTI1,FAM46A,GBP2,GBP4,GMPR,HERC6,HLA-C,IFI27,IFI30,IFI35,IFI44,IFI44L,IFIH1,IFIT2,IFIT3,IFITM1,IFITM2,IFITM3,IL15,IL4R,IL7,IRF1,IRF2,IRF7,IRF9,ISG15,ISG20,LAMP3,LAP3,LGALS3BP,LPAR6,LY6E,MOV10,MX1,NCOA7,NMI,NUB1,OAS1,OASL,OGFR,PARP12,PARP14,PARP9,PLSCR1,PNPT1,PROCR,PSMA3,PSMB8,PSMB9,PSME1,PS…
Immunostates|D1|naive B cell	Immunostates	D1	naive B cell	IFNγ-mediated signaling (GO)|1|log2-FC	IFNγ-mediated signaling (GO)	1	log2-FC	24	-0.426205	0.0378255	1	0.332864	B2M,CAMK2A,CAMK2B,CAMK2D,CAMK2G,CD44,CIITA,FCGR1A,FCGR1B,GBP1,GBP2,HCK,HLA-A,HLA-B,HLA-C,HLA-DPA1,HLA-DPB1,HLA-DQA1,HLA-DQA2,HLA-DQB1,HLA-DQB2,HLA-DRA,HLA-DRB1,HLA-DRB5,HLA-E,HLA-F,HLA-G,HLA-H,ICAM1,IFI30,IFNG,IFNGR1,IFNGR2,IRF1,IRF2,IRF3,IRF4,IRF5,IRF6,IRF7,IRF8,IRF9,JAK1,JAK2,MID1,MT2A,NCAM1,OAS1,OAS2,OAS3,OASL,PML,PRKCD,PTAFR,SP100,STAT1,TRIM21,TRIM22,TRIM25,TRIM26,TRIM31,TRIM34,TRIM38,TRIM5,T…
Immunostates|D1|naive B cell	Immunostates	D1	naive B cell	Immune-related surface molecules (M2.10)|1|log2-FC	Immune-related surface molecules (M2.10)	1	log2-FC	24	-0.524896	0.00844999	1	0.188735	AP1S2,ARHGAP18,ARRB1,ARSD,BMP2K,BTK,CASP1,CBFA2T3,CD300A,CD36,CD86,COMT,CSF1R,CTNND1,CTSS,CYBB,CYFIP1,DIAPH2,EIF4EBP1,FEZ2,FGL2,FYB,GLB1,HEXB,HFE,HMGN3,HNMT,HPSE,IL15,KCNE3,KDELR2,KIAA0513,KLF4,LILRB1,MLKL,MPEG1,MS4A6A,MS4A7,NLN,NUDT16,PAK1,PIK3AP1,PRRG4,RNASE6,RNF135,SCARB2,SIDT2,SLC24A4,SLC27A3,SLC8A1,SUMF1,TFEC,TICAM2
Immunostates|D1|naive B cell	Immunostates	D1	naive B cell	Immune-related surface molecules (M2.10)|1|log2-Reads	Immune-related surface molecules (M2.10)	1	log2-Reads	24	-0.565944	0.00394396	0.784847	0.0394396	AP1S2,ARHGAP18,ARRB1,ARSD,BMP2K,BTK,CASP1,CBFA2T3,CD300A,CD36,CD86,COMT,CSF1R,CTNND1,CTSS,CYBB,CYFIP1,DIAPH2,EIF4EBP1,FEZ2,FGL2,FYB,GLB1,HEXB,HFE,HMGN3,HNMT,HPSE,IL15,KCNE3,KDELR2,KIAA0513,KLF4,LILRB1,MLKL,MPEG1,MS4A6A,MS4A7,NLN,NUDT16,PAK1,PIK3AP1,PRRG4,RNASE6,RNF135,SCARB2,SIDT2,SLC24A4,SLC27A3,SLC8A1,SUMF1,TFEC,TICAM2
Immunostates|D1|naive B cell	Immunostates	D1	naive B cell	Regulation of signal transduction (M3)|1|log2-FC	Regulation of signal transduction (M3)	1	log2-FC	24	-0.462013	0.023032	1	0.266687	ADAP2,APCDD1,ASAP2,BCL6,BMP2,C5AR1,CCR1,CD3E,CDK14,CSF1R,CTGF,ECM1,ENG,FGD4,FOXO1,FPR1,FZD8,GAB1,GATA3,GH1,HMOX1,HPSE,IL1RN,JUP,KIF26A,KLF4,LRP1,LYN,NOD2,PLXNB2,PRKCD,PSD3,PTK2,RGL1,S100A12,SHANK3,SOX7,SULF2,SYK,TIAM2,TIMP2,TLR2,TLR5,TRAT1,UBASH3A,WLS,ZNF423
Immunostates|D1|naive B cell	Immunostates	D1	naive B cell	Regulation of signal transduction (M3)|1|log2-Reads	Regulation of signal transduction (M3)	1	log2-Reads	24	-0.420091	0.0409711	1	0.19178	ADAP2,APCDD1,ASAP2,BCL6,BMP2,C5AR1,CCR1,CD3E,CDK14,CSF1R,CTGF,ECM1,ENG,FGD4,FOXO1,FPR1,FZD8,GAB1,GATA3,GH1,HMOX1,HPSE,IL1RN,JUP,KIF26A,KLF4,LRP1,LYN,NOD2,PLXNB2,PRKCD,PSD3,PTK2,RGL1,S100A12,SHANK3,SOX7,SULF2,SYK,TIAM2,TIMP2,TLR2,TLR5,TRAT1,UBASH3A,WLS,ZNF423
Immunostates|D1|naive B cell	Immunostates	D1	naive B cell	Resting DC surface signature (S10)|1|log2-Reads	Resting DC surface signature (S10)	1	log2-Reads	24	-0.527516	0.00807104	1	0.0612285	ABCA6,ABCC3,ABHD12,ACE,ADAM12,ADAM9,ATP1B1,CCRL2,CD151,CD1A,CD1B,CD1C,CD1E,CD86,CD9,CH25H,CLDN23,CLEC10A,CRIM1,CSF1R,DENND1B,DIRC2,EMP1,ENG,FCER1A,FZD1,FZD5,GPNMB,GPR137B,HLA-DMA,HLA-DQB1,IFNGR1,IGSF6,IL1R1,IL1R2,ITGAX,ITPRIPL2,JAG1,KMO,LHFPL2,LPCAT2,LRFN4,MFSD1,NRP1,P2RY6,PLD3,PLXDC2,PLXND1,PSEN2,PTGFRN,SERINC5,SFXN3,SLAMF8,SLC1A3,SLC26A11,SLC27A3,SLC36A1,SLC38A6,SLC7A11,SLC7A8,SLCO2B1,SPINT2,SR…
Immunostates|D1|naive B cell	Immunostates	D1	naive B cell	TLR and inflammatory signaling (M16)|1|log2-FC	TLR and inflammatory signaling (M16)	1	log2-FC	24	-0.62446	0.0011075	0.241435	0.0812166	ALOX5,ANPEP,AQP9,BST1,C5AR1,CSF3R,CXCR2,DYSF,FCAR,FCGR1B,FCGR2C,FES,FGR,FPR1,FPR2,HSPA6,IRAK3,ITGAX,KCNJ15,KCNJ2,LILRA6,LILRB1,LILRB2,LILRB3,LY96,MGAM,MYD88,NCF4,NFE2,NPL,P2RY13,PADI4,PILRA,SIGLEC9,TLR1,TLR2,TLR4,TLR5,TLR6,TLR7,TLR8,TYROBP,WDFY3
Immunostates|D1|naive B cell	Immunostates	D1	naive B cell	TLR and inflammatory signaling (M16)|1|log2-Reads	TLR and inflammatory signaling (M16)	1	log2-Reads	24	-0.54149	0.00628044	1	0.054062	ALOX5,ANPEP,AQP9,BST1,C5AR1,CSF3R,CXCR2,DYSF,FCAR,FCGR1B,FCGR2C,FES,FGR,FPR1,FPR2,HSPA6,IRAK3,ITGAX,KCNJ15,KCNJ2,LILRA6,LILRB1,LILRB2,LILRB3,LY96,MGAM,MYD88,NCF4,NFE2,NPL,P2RY13,PADI4,PILRA,SIGLEC9,TLR1,TLR2,TLR4,TLR5,TLR6,TLR7,TLR8,TYROBP,WDFY3
Immunostates|D1|natural killer cell	Immunostates	D1	natural killer cell	IFNγ-mediated signaling (GO)|7|log2-Reads	IFNγ-mediated signaling (GO)	7	log2-Reads	24	0.469974	0.0204847	1	0.726332	B2M,CAMK2A,CAMK2B,CAMK2D,CAMK2G,CD44,CIITA,FCGR1A,FCGR1B,GBP1,GBP2,HCK,HLA-A,HLA-B,HLA-C,HLA-DPA1,HLA-DPB1,HLA-DQA1,HLA-DQA2,HLA-DQB1,HLA-DQB2,HLA-DRA,HLA-DRB1,HLA-DRB5,HLA-E,HLA-F,HLA-G,HLA-H,ICAM1,IFI30,IFNG,IFNGR1,IFNGR2,IRF1,IRF2,IRF3,IRF4,IRF5,IRF6,IRF7,IRF8,IRF9,JAK1,JAK2,MID1,MT2A,NCAM1,OAS1,OAS2,OAS3,OASL,PML,PRKCD,PTAFR,SP100,STAT1,TRIM21,TRIM22,TRIM25,TRIM26,TRIM31,TRIM34,TRIM38,TRIM5,T…
Immunostates|D1|natural killer cell	Immunostates	D1	natural killer cell	Regulation of signal transduction (M3)|1|log2-Reads	Regulation of signal transduction (M3)	1	log2-Reads	24	-0.503917	0.0120504	1	0.0855186	ADAP2,APCDD1,ASAP2,BCL6,BMP2,C5AR1,CCR1,CD3E,CDK14,CSF1R,CTGF,ECM1,ENG,FGD4,FOXO1,FPR1,FZD8,GAB1,GATA3,GH1,HMOX1,HPSE,IL1RN,JUP,KIF26A,KLF4,LRP1,LYN,NOD2,PLXNB2,PRKCD,PSD3,PTK2,RGL1,S100A12,SHANK3,SOX7,SULF2,SYK,TIAM2,TIMP2,TLR2,TLR5,TRAT1,UBASH3A,WLS,ZNF423
Immunostates|D1|plasma cell	Immunostates	D1	plasma cell	Cell cycle and transcription (M4.0)|1|log2-FC	Cell cycle and transcription (M4.0)	1	log2-FC	24	0.427142	0.0373605	1	0.332864	AIF1,ALDH2,ALOX5,ANLN,AOAH,APOBEC3A,APOBEC3B,ARHGAP11A,ASF1B,ASGR1,ASGR2,ASPM,ATAD2,AURKA,AURKB,BIRC5,BRCA1,BRIP1,BUB1,BUB1B,C1orf112,C5AR1,CCDC34,CCNA2,CCNB1,CCNB2,CCNE2,CCNF,CCR1,CD14,CD163,CD1D,CD300LF,CD302,CD33,CD36,CD86,CD93,CDC20,CDC25A,CDC25C,CDC45,CDC6,CDC7,CDCA2,CDCA3,CDCA5,CDCA7,CDCA8,CDK1,CDKN3,CDT1,CEACAM8,CEBPA,CEBPD,CENPA,CENPE,CENPF,CENPH,CENPI,CENPK,CENPM,CENPN,CENPW,CEP55,CFD,CF…
Immunostates|D1|plasma cell	Immunostates	D1	plasma cell	Cell cycle and transcription (M4.0)|1|log2-Reads	Cell cycle and transcription (M4.0)	1	log2-Reads	24	0.469335	0.0206805	1	0.122965	AIF1,ALDH2,ALOX5,ANLN,AOAH,APOBEC3A,APOBEC3B,ARHGAP11A,ASF1B,ASGR1,ASGR2,ASPM,ATAD2,AURKA,AURKB,BIRC5,BRCA1,BRIP1,BUB1,BUB1B,C1orf112,C5AR1,CCDC34,CCNA2,CCNB1,CCNB2,CCNE2,CCNF,CCR1,CD14,CD163,CD1D,CD300LF,CD302,CD33,CD36,CD86,CD93,CDC20,CDC25A,CDC25C,CDC45,CDC6,CDC7,CDCA2,CDCA3,CDCA5,CDCA7,CDCA8,CDK1,CDKN3,CDT1,CEACAM8,CEBPA,CEBPD,CENPA,CENPE,CENPF,CENPH,CENPI,CENPK,CENPM,CENPN,CENPW,CEP55,CFD,CF…
Immunostates|D1|plasma cell	Immunostates	D1	plasma cell	Regulation of signal transduction (M3)|1|log2-FC	Regulation of signal transduction (M3)	1	log2-FC	24	0.565898	0.00394754	0.852668	0.153941	ADAP2,APCDD1,ASAP2,BCL6,BMP2,C5AR1,CCR1,CD3E,CDK14,CSF1R,CTGF,ECM1,ENG,FGD4,FOXO1,FPR1,FZD8,GAB1,GATA3,GH1,HMOX1,HPSE,IL1RN,JUP,KIF26A,KLF4,LRP1,LYN,NOD2,PLXNB2,PRKCD,PSD3,PTK2,RGL1,S100A12,SHANK3,SOX7,SULF2,SYK,TIAM2,TIMP2,TLR2,TLR5,TRAT1,UBASH3A,WLS,ZNF423
Immunostates|D1|plasmacytoid dendritic cell	Immunostates	D1	plasmacytoid dendritic cell	DC surface signature (S5)|7|log2-FC	DC surface signature (S5)	7	log2-FC	24	-0.448696	0.02786	1	0.934704	ABCA6,ABCC3,ABHD12,ACE,ADAM12,ADAM9,AGPAT3,ALCAM,ATP1B1,ATP1B2,CALCRL,CCRL2,CD151,CD1A,CD1B,CD1E,CD274,CD58,CD83,CD9,CLDN23,COLEC12,CRIM1,CSF2RB,CXCL16,DENND1B,DIRC2,EMP1,FPR3,FZD5,GJB2,GPNMB,GPR137B,GPR157,GRINA,HLA-DQA1,HLA-DQB1,IL1R1,ITPRIPL2,JAG1,KMO,LAMP2,LHFPL2,LRFN4,LRP11,MSR1,NRP1,NRP2,OLR1,P2RY6,PDCD1LG2,PRRG4,PSEN2,PTGFRN,RAMP1,SDC2,SIGLEC1,SLAMF8,SLC1A3,SLC36A1,SLC38A6,SLC41A2,SLC6A6,S…
Immunostates|D1|plasmacytoid dendritic cell	Immunostates	D1	plasmacytoid dendritic cell	IFNγ response (Hallmark)|1|log2-Reads	IFNγ response (Hallmark)	1	log2-Reads	24	0.453913	0.0258803	1	0.145991	ADAR,APOL6,ARID5B,ARL4A,AUTS2,B2M,BANK1,BATF2,BPGM,BST2,BTG1,C1R,C1S,CASP1,CASP3,CASP4,CASP7,CASP8,CCL2,CCL5,CCL7,CD274,CD38,CD40,CD69,CD74,CD86,CDKN1A,CFB,CFH,CIITA,CMKLR1,CMPK2,CSF2RB,CXCL10,CXCL11,CXCL9,DDX58,DDX60,DHX58,EIF2AK2,EIF4E3,EPSTI1,FAS,FCGR1A,FGL2,FPR1,GBP4,GBP6,GCH1,GPR18,GZMA,HERC6,HIF1A,HLA-A,HLA-B,HLA-DMA,HLA-DQA1,HLA-DRB1,HLA-G,ICAM1,IDO1,IFI27,IFI30,IFI35,IFI44,IFI44L,IFIH1,IF…
Immunostates|D1|plasmacytoid dendritic cell	Immunostates	D1	plasmacytoid dendritic cell	Immune-related surface molecules (M2.10)|1|log2-FC	Immune-related surface molecules (M2.10)	1	log2-FC	24	0.554783	0.00489811	1	0.153941	AP1S2,ARHGAP18,ARRB1,ARSD,BMP2K,BTK,CASP1,CBFA2T3,CD300A,CD36,CD86,COMT,CSF1R,CTNND1,CTSS,CYBB,CYFIP1,DIAPH2,EIF4EBP1,FEZ2,FGL2,FYB,GLB1,HEXB,HFE,HMGN3,HNMT,HPSE,IL15,KCNE3,KDELR2,KIAA0513,KLF4,LILRB1,MLKL,MPEG1,MS4A6A,MS4A7,NLN,NUDT16,PAK1,PIK3AP1,PRRG4,RNASE6,RNF135,SCARB2,SIDT2,SLC24A4,SLC27A3,SLC8A1,SUMF1,TFEC,TICAM2
Immunostates|D1|plasmacytoid dendritic cell	Immunostates	D1	plasmacytoid dendritic cell	Immune-related surface molecules (M2.10)|1|log2-Reads	Immune-related surface molecules (M2.10)	1	log2-Reads	24	0.757391	1.82553e-05	0.00387013	0.000446241	AP1S2,ARHGAP18,ARRB1,ARSD,BMP2K,BTK,CASP1,CBFA2T3,CD300A,CD36,CD86,COMT,CSF1R,CTNND1,CTSS,CYBB,CYFIP1,DIAPH2,EIF4EBP1,FEZ2,FGL2,FYB,GLB1,HEXB,HFE,HMGN3,HNMT,HPSE,IL15,KCNE3,KDELR2,KIAA0513,KLF4,LILRB1,MLKL,MPEG1,MS4A6A,MS4A7,NLN,NUDT16,PAK1,PIK3AP1,PRRG4,RNASE6,RNF135,SCARB2,SIDT2,SLC24A4,SLC27A3,SLC8A1,SUMF1,TFEC,TICAM2
Immunostates|D1|plasmacytoid dendritic cell	Immunostates	D1	plasmacytoid dendritic cell	Regulation of signal transduction (M3)|1|log2-Reads	Regulation of signal transduction (M3)	1	log2-Reads	24	0.787826	4.87613e-06	0.00105324	0.000196269	ADAP2,APCDD1,ASAP2,BCL6,BMP2,C5AR1,CCR1,CD3E,CDK14,CSF1R,CTGF,ECM1,ENG,FGD4,FOXO1,FPR1,FZD8,GAB1,GATA3,GH1,HMOX1,HPSE,IL1RN,JUP,KIF26A,KLF4,LRP1,LYN,NOD2,PLXNB2,PRKCD,PSD3,PTK2,RGL1,S100A12,SHANK3,SOX7,SULF2,SYK,TIAM2,TIMP2,TLR2,TLR5,TRAT1,UBASH3A,WLS,ZNF423
Immunostates|D1|plasmacytoid dendritic cell	Immunostates	D1	plasmacytoid dendritic cell	Resting DC surface signature (S10)|1|log2-Reads	Resting DC surface signature (S10)	1	log2-Reads	24	0.533913	0.00720479	1	0.0566091	ABCA6,ABCC3,ABHD12,ACE,ADAM12,ADAM9,ATP1B1,CCRL2,CD151,CD1A,CD1B,CD1C,CD1E,CD86,CD9,CH25H,CLDN23,CLEC10A,CRIM1,CSF1R,DENND1B,DIRC2,EMP1,ENG,FCER1A,FZD1,FZD5,GPNMB,GPR137B,HLA-DMA,HLA-DQB1,IFNGR1,IGSF6,IL1R1,IL1R2,ITGAX,ITPRIPL2,JAG1,KMO,LHFPL2,LPCAT2,LRFN4,MFSD1,NRP1,P2RY6,PLD3,PLXDC2,PLXND1,PSEN2,PTGFRN,SERINC5,SFXN3,SLAMF8,SLC1A3,SLC26A11,SLC27A3,SLC36A1,SLC38A6,SLC7A11,SLC7A8,SLCO2B1,SPINT2,SR…
Immunostates|D1|plasmacytoid dendritic cell	Immunostates	D1	plasmacytoid dendritic cell	TLR and inflammatory signaling (M16)|1|log2-FC	TLR and inflammatory signaling (M16)	1	log2-FC	24	0.469565	0.0206097	1	0.266687	ALOX5,ANPEP,AQP9,BST1,C5AR1,CSF3R,CXCR2,DYSF,FCAR,FCGR1B,FCGR2C,FES,FGR,FPR1,FPR2,HSPA6,IRAK3,ITGAX,KCNJ15,KCNJ2,LILRA6,LILRB1,LILRB2,LILRB3,LY96,MGAM,MYD88,NCF4,NFE2,NPL,P2RY13,PADI4,PILRA,SIGLEC9,TLR1,TLR2,TLR4,TLR5,TLR6,TLR7,TLR8,TYROBP,WDFY3
Immunostates|D1|plasmacytoid dendritic cell	Immunostates	D1	plasmacytoid dendritic cell	TLR and inflammatory signaling (M16)|1|log2-Reads	TLR and inflammatory signaling (M16)	1	log2-Reads	24	0.72087	7.07272e-05	0.0149234	0.001556	ALOX5,ANPEP,AQP9,BST1,C5AR1,CSF3R,CXCR2,DYSF,FCAR,FCGR1B,FCGR2C,FES,FGR,FPR1,FPR2,HSPA6,IRAK3,ITGAX,KCNJ15,KCNJ2,LILRA6,LILRB1,LILRB2,LILRB3,LY96,MGAM,MYD88,NCF4,NFE2,NPL,P2RY13,PADI4,PILRA,SIGLEC9,TLR1,TLR2,TLR4,TLR5,TLR6,TLR7,TLR8,TYROBP,WDFY3
Immunostates|D3|B cell	Immunostates	D3	B cell	Cellular response to IFNγ (GO)|3|log2-FC	Cellular response to IFNγ (GO)	3	log2-FC	22	-0.4952	0.0191136	1	0.610722	AIF1,AQP4,ASS1,B2M,CAMK2A,CAMK2B,CAMK2D,CAMK2G,CCL1,CCL11,CCL13,CCL14,CCL15,CCL16,CCL17,CCL18,CCL19,CCL2,CCL20,CCL21,CCL22,CCL23,CCL24,CCL25,CCL26,CCL3,CCL3L3,CCL4,CCL4L2,CCL5,CCL7,CCL8,CD44,CD58,CIITA,CX3CL1,DAPK1,DAPK3,EDN1,EPRS,FCGR1A,FCGR1B,GAPDH,GBP1,GBP2,GBP5,GBP6,HCK,HLA-A,HLA-B,HLA-C,HLA-DPA1,HLA-DPB1,HLA-DQA1,HLA-DQA2,HLA-DQB1,HLA-DQB2,HLA-DRA,HLA-DRB1,HLA-DRB5,HLA-E,HLA-F,HLA-G,HLA-H,IC…
Immunostates|D3|B cell	Immunostates	D3	B cell	Immune-related surface molecules (M2.10)|7|log2-Reads	Immune-related surface molecules (M2.10)	7	log2-Reads	21	-0.477922	0.028433	1	0.760024	AP1S2,ARHGAP18,ARRB1,ARSD,BMP2K,BTK,CASP1,CBFA2T3,CD300A,CD36,CD86,COMT,CSF1R,CTNND1,CTSS,CYBB,CYFIP1,DIAPH2,EIF4EBP1,FEZ2,FGL2,FYB,GLB1,HEXB,HFE,HMGN3,HNMT,HPSE,IL15,KCNE3,KDELR2,KIAA0513,KLF4,LILRB1,MLKL,MPEG1,MS4A6A,MS4A7,NLN,NUDT16,PAK1,PIK3AP1,PRRG4,RNASE6,RNF135,SCARB2,SIDT2,SLC24A4,SLC27A3,SLC8A1,SUMF1,TFEC,TICAM2
Immunostates|D3|B cell	Immunostates	D3	B cell	Regulation of signal transduction (M3)|7|log2-Reads	Regulation of signal transduction (M3)	7	log2-Reads	21	-0.484416	0.0260562	1	0.760024	ADAP2,APCDD1,ASAP2,BCL6,BMP2,C5AR1,CCR1,CD3E,CDK14,CSF1R,CTGF,ECM1,ENG,FGD4,FOXO1,FPR1,FZD8,GAB1,GATA3,GH1,HMOX1,HPSE,IL1RN,JUP,KIF26A,KLF4,LRP1,LYN,NOD2,PLXNB2,PRKCD,PSD3,PTK2,RGL1,S100A12,SHANK3,SOX7,SULF2,SYK,TIAM2,TIMP2,TLR2,TLR5,TRAT1,UBASH3A,WLS,ZNF423
Immunostates|D3|B cell	Immunostates	D3	B cell	Resting DC surface signature (S10)|1|log2-Reads	Resting DC surface signature (S10)	1	log2-Reads	21	-0.453247	0.0390667	1	0.330075	ABCA6,ABCC3,ABHD12,ACE,ADAM12,ADAM9,ATP1B1,CCRL2,CD151,CD1A,CD1B,CD1C,CD1E,CD86,CD9,CH25H,CLDN23,CLEC10A,CRIM1,CSF1R,DENND1B,DIRC2,EMP1,ENG,FCER1A,FZD1,FZD5,GPNMB,GPR137B,HLA-DMA,HLA-DQB1,IFNGR1,IGSF6,IL1R1,IL1R2,ITGAX,ITPRIPL2,JAG1,KMO,LHFPL2,LPCAT2,LRFN4,MFSD1,NRP1,P2RY6,PLD3,PLXDC2,PLXND1,PSEN2,PTGFRN,SERINC5,SFXN3,SLAMF8,SLC1A3,SLC26A11,SLC27A3,SLC36A1,SLC38A6,SLC7A11,SLC7A8,SLCO2B1,SPINT2,SR…
Immunostates|D3|B cell	Immunostates	D3	B cell	Resting DC surface signature (S10)|7|log2-Reads	Resting DC surface signature (S10)	7	log2-Reads	21	-0.474026	0.0299394	1	0.760024	ABCA6,ABCC3,ABHD12,ACE,ADAM12,ADAM9,ATP1B1,CCRL2,CD151,CD1A,CD1B,CD1C,CD1E,CD86,CD9,CH25H,CLDN23,CLEC10A,CRIM1,CSF1R,DENND1B,DIRC2,EMP1,ENG,FCER1A,FZD1,FZD5,GPNMB,GPR137B,HLA-DMA,HLA-DQB1,IFNGR1,IGSF6,IL1R1,IL1R2,ITGAX,ITPRIPL2,JAG1,KMO,LHFPL2,LPCAT2,LRFN4,MFSD1,NRP1,P2RY6,PLD3,PLXDC2,PLXND1,PSEN2,PTGFRN,SERINC5,SFXN3,SLAMF8,SLC1A3,SLC26A11,SLC27A3,SLC36A1,SLC38A6,SLC7A11,SLC7A8,SLCO2B1,SPINT2,SR…
Immunostates|D3|B cell	Immunostates	D3	B cell	TLR and inflammatory signaling (M16)|3|log2-Reads	TLR and inflammatory signaling (M16)	3	log2-Reads	22	-0.470356	0.0271683	1	0.146757	ALOX5,ANPEP,AQP9,BST1,C5AR1,CSF3R,CXCR2,DYSF,FCAR,FCGR1B,FCGR2C,FES,FGR,FPR1,FPR2,HSPA6,IRAK3,ITGAX,KCNJ15,KCNJ2,LILRA6,LILRB1,LILRB2,LILRB3,LY96,MGAM,MYD88,NCF4,NFE2,NPL,P2RY13,PADI4,PILRA,SIGLEC9,TLR1,TLR2,TLR4,TLR5,TLR6,TLR7,TLR8,TYROBP,WDFY3
Immunostates|D3|CD14 positive monocyte	Immunostates	D3	CD14 positive monocyte	Cell cycle and transcription (M4.0)|3|log2-FC	Cell cycle and transcription (M4.0)	3	log2-FC	22	0.46358	0.0297782	1	0.709754	AIF1,ALDH2,ALOX5,ANLN,AOAH,APOBEC3A,APOBEC3B,ARHGAP11A,ASF1B,ASGR1,ASGR2,ASPM,ATAD2,AURKA,AURKB,BIRC5,BRCA1,BRIP1,BUB1,BUB1B,C1orf112,C5AR1,CCDC34,CCNA2,CCNB1,CCNB2,CCNE2,CCNF,CCR1,CD14,CD163,CD1D,CD300LF,CD302,CD33,CD36,CD86,CD93,CDC20,CDC25A,CDC25C,CDC45,CDC6,CDC7,CDCA2,CDCA3,CDCA5,CDCA7,CDCA8,CDK1,CDKN3,CDT1,CEACAM8,CEBPA,CEBPD,CENPA,CENPE,CENPF,CENPH,CENPI,CENPK,CENPM,CENPN,CENPW,CEP55,CFD,CF…
Immunostates|D3|CD14 positive monocyte	Immunostates	D3	CD14 positive monocyte	Cell cycle and transcription (M4.0)|3|log2-Reads	Cell cycle and transcription (M4.0)	3	log2-Reads	22	0.468097	0.0280172	1	0.146757	AIF1,ALDH2,ALOX5,ANLN,AOAH,APOBEC3A,APOBEC3B,ARHGAP11A,ASF1B,ASGR1,ASGR2,ASPM,ATAD2,AURKA,AURKB,BIRC5,BRCA1,BRIP1,BUB1,BUB1B,C1orf112,C5AR1,CCDC34,CCNA2,CCNB1,CCNB2,CCNE2,CCNF,CCR1,CD14,CD163,CD1D,CD300LF,CD302,CD33,CD36,CD86,CD93,CDC20,CDC25A,CDC25C,CDC45,CDC6,CDC7,CDCA2,CDCA3,CDCA5,CDCA7,CDCA8,CDK1,CDKN3,CDT1,CEACAM8,CEBPA,CEBPD,CENPA,CENPE,CENPF,CENPH,CENPI,CENPK,CENPM,CENPN,CENPW,CEP55,CFD,CF…
Immunostates|D3|CD14 positive monocyte	Immunostates	D3	CD14 positive monocyte	Cellular response to IFNγ (GO)|3|log2-Reads	Cellular response to IFNγ (GO)	3	log2-Reads	22	0.472614	0.02634	1	0.146757	AIF1,AQP4,ASS1,B2M,CAMK2A,CAMK2B,CAMK2D,CAMK2G,CCL1,CCL11,CCL13,CCL14,CCL15,CCL16,CCL17,CCL18,CCL19,CCL2,CCL20,CCL21,CCL22,CCL23,CCL24,CCL25,CCL26,CCL3,CCL3L3,CCL4,CCL4L2,CCL5,CCL7,CCL8,CD44,CD58,CIITA,CX3CL1,DAPK1,DAPK3,EDN1,EPRS,FCGR1A,FCGR1B,GAPDH,GBP1,GBP2,GBP5,GBP6,HCK,HLA-A,HLA-B,HLA-C,HLA-DPA1,HLA-DPB1,HLA-DQA1,HLA-DQA2,HLA-DQB1,HLA-DQB2,HLA-DRA,HLA-DRB1,HLA-DRB5,HLA-E,HLA-F,HLA-G,HLA-H,IC…
Immunostates|D3|CD14 positive monocyte	Immunostates	D3	CD14 positive monocyte	DC surface signature (S5)|3|log2-FC	DC surface signature (S5)	3	log2-FC	22	0.462451	0.0302319	1	0.709754	ABCA6,ABCC3,ABHD12,ACE,ADAM12,ADAM9,AGPAT3,ALCAM,ATP1B1,ATP1B2,CALCRL,CCRL2,CD151,CD1A,CD1B,CD1E,CD274,CD58,CD83,CD9,CLDN23,COLEC12,CRIM1,CSF2RB,CXCL16,DENND1B,DIRC2,EMP1,FPR3,FZD5,GJB2,GPNMB,GPR137B,GPR157,GRINA,HLA-DQA1,HLA-DQB1,IL1R1,ITPRIPL2,JAG1,KMO,LAMP2,LHFPL2,LRFN4,LRP11,MSR1,NRP1,NRP2,OLR1,P2RY6,PDCD1LG2,PRRG4,PSEN2,PTGFRN,RAMP1,SDC2,SIGLEC1,SLAMF8,SLC1A3,SLC36A1,SLC38A6,SLC41A2,SLC6A6,S…
Immunostates|D3|CD14 positive monocyte	Immunostates	D3	CD14 positive monocyte	DC surface signature (S5)|3|log2-Reads	DC surface signature (S5)	3	log2-Reads	22	0.570864	0.00552541	1	0.0517229	ABCA6,ABCC3,ABHD12,ACE,ADAM12,ADAM9,AGPAT3,ALCAM,ATP1B1,ATP1B2,CALCRL,CCRL2,CD151,CD1A,CD1B,CD1E,CD274,CD58,CD83,CD9,CLDN23,COLEC12,CRIM1,CSF2RB,CXCL16,DENND1B,DIRC2,EMP1,FPR3,FZD5,GJB2,GPNMB,GPR137B,GPR157,GRINA,HLA-DQA1,HLA-DQB1,IL1R1,ITPRIPL2,JAG1,KMO,LAMP2,LHFPL2,LRFN4,LRP11,MSR1,NRP1,NRP2,OLR1,P2RY6,PDCD1LG2,PRRG4,PSEN2,PTGFRN,RAMP1,SDC2,SIGLEC1,SLAMF8,SLC1A3,SLC36A1,SLC38A6,SLC41A2,SLC6A6,S…
Immunostates|D3|CD14 positive monocyte	Immunostates	D3	CD14 positive monocyte	DC surface signature (S5)|7|log2-Reads	DC surface signature (S5)	7	log2-Reads	21	0.485714	0.0256003	1	0.760024	ABCA6,ABCC3,ABHD12,ACE,ADAM12,ADAM9,AGPAT3,ALCAM,ATP1B1,ATP1B2,CALCRL,CCRL2,CD151,CD1A,CD1B,CD1E,CD274,CD58,CD83,CD9,CLDN23,COLEC12,CRIM1,CSF2RB,CXCL16,DENND1B,DIRC2,EMP1,FPR3,FZD5,GJB2,GPNMB,GPR137B,GPR157,GRINA,HLA-DQA1,HLA-DQB1,IL1R1,ITPRIPL2,JAG1,KMO,LAMP2,LHFPL2,LRFN4,LRP11,MSR1,NRP1,NRP2,OLR1,P2RY6,PDCD1LG2,PRRG4,PSEN2,PTGFRN,RAMP1,SDC2,SIGLEC1,SLAMF8,SLC1A3,SLC36A1,SLC38A6,SLC41A2,SLC6A6,S…
Immunostates|D3|CD14 positive monocyte	Immunostates	D3	CD14 positive monocyte	IFNα response (Hallmark)|3|log2-Reads	IFNα response (Hallmark)	3	log2-Reads	22	0.431959	0.0446924	1	0.189083	ADAR,B2M,BATF2,BST2,C1S,CASP1,CASP8,CCRL2,CD47,CD74,CMPK2,CNP,CSF1,CXCL10,CXCL11,DDX60,DHX58,EIF2AK2,ELF1,EPSTI1,FAM46A,GBP2,GBP4,GMPR,HERC6,HLA-C,IFI27,IFI30,IFI35,IFI44,IFI44L,IFIH1,IFIT2,IFIT3,IFITM1,IFITM2,IFITM3,IL15,IL4R,IL7,IRF1,IRF2,IRF7,IRF9,ISG15,ISG20,LAMP3,LAP3,LGALS3BP,LPAR6,LY6E,MOV10,MX1,NCOA7,NMI,NUB1,OAS1,OASL,OGFR,PARP12,PARP14,PARP9,PLSCR1,PNPT1,PROCR,PSMA3,PSMB8,PSMB9,PSME1,PS…
Immunostates|D3|CD14 positive monocyte	Immunostates	D3	CD14 positive monocyte	IFNγ-mediated signaling (GO)|3|log2-Reads	IFNγ-mediated signaling (GO)	3	log2-Reads	22	0.455675	0.0330701	1	0.161676	B2M,CAMK2A,CAMK2B,CAMK2D,CAMK2G,CD44,CIITA,FCGR1A,FCGR1B,GBP1,GBP2,HCK,HLA-A,HLA-B,HLA-C,HLA-DPA1,HLA-DPB1,HLA-DQA1,HLA-DQA2,HLA-DQB1,HLA-DQB2,HLA-DRA,HLA-DRB1,HLA-DRB5,HLA-E,HLA-F,HLA-G,HLA-H,ICAM1,IFI30,IFNG,IFNGR1,IFNGR2,IRF1,IRF2,IRF3,IRF4,IRF5,IRF6,IRF7,IRF8,IRF9,JAK1,JAK2,MID1,MT2A,NCAM1,OAS1,OAS2,OAS3,OASL,PML,PRKCD,PTAFR,SP100,STAT1,TRIM21,TRIM22,TRIM25,TRIM26,TRIM31,TRIM34,TRIM38,TRIM5,T…
Immunostates|D3|CD14 positive monocyte	Immunostates	D3	CD14 positive monocyte	Immune-related surface molecules (M2.10)|3|log2-FC	Immune-related surface molecules (M2.10)	3	log2-FC	22	0.625071	0.00186798	0.410955	0.410955	AP1S2,ARHGAP18,ARRB1,ARSD,BMP2K,BTK,CASP1,CBFA2T3,CD300A,CD36,CD86,COMT,CSF1R,CTNND1,CTSS,CYBB,CYFIP1,DIAPH2,EIF4EBP1,FEZ2,FGL2,FYB,GLB1,HEXB,HFE,HMGN3,HNMT,HPSE,IL15,KCNE3,KDELR2,KIAA0513,KLF4,LILRB1,MLKL,MPEG1,MS4A6A,MS4A7,NLN,NUDT16,PAK1,PIK3AP1,PRRG4,RNASE6,RNF135,SCARB2,SIDT2,SLC24A4,SLC27A3,SLC8A1,SUMF1,TFEC,TICAM2
Immunostates|D3|CD14 positive monocyte	Immunostates	D3	CD14 positive monocyte	Immune-related surface molecules (M2.10)|3|log2-Reads	Immune-related surface molecules (M2.10)	3	log2-Reads	22	0.689441	0.00038605	0.0822287	0.0106164	AP1S2,ARHGAP18,ARRB1,ARSD,BMP2K,BTK,CASP1,CBFA2T3,CD300A,CD36,CD86,COMT,CSF1R,CTNND1,CTSS,CYBB,CYFIP1,DIAPH2,EIF4EBP1,FEZ2,FGL2,FYB,GLB1,HEXB,HFE,HMGN3,HNMT,HPSE,IL15,KCNE3,KDELR2,KIAA0513,KLF4,LILRB1,MLKL,MPEG1,MS4A6A,MS4A7,NLN,NUDT16,PAK1,PIK3AP1,PRRG4,RNASE6,RNF135,SCARB2,SIDT2,SLC24A4,SLC27A3,SLC8A1,SUMF1,TFEC,TICAM2
Immunostates|D3|CD14 positive monocyte	Immunostates	D3	CD14 positive monocyte	Immune-related surface molecules (M2.10)|7|log2-Reads	Immune-related surface molecules (M2.10)	7	log2-Reads	21	0.596104	0.00434655	0.956242	0.527056	AP1S2,ARHGAP18,ARRB1,ARSD,BMP2K,BTK,CASP1,CBFA2T3,CD300A,CD36,CD86,COMT,CSF1R,CTNND1,CTSS,CYBB,CYFIP1,DIAPH2,EIF4EBP1,FEZ2,FGL2,FYB,GLB1,HEXB,HFE,HMGN3,HNMT,HPSE,IL15,KCNE3,KDELR2,KIAA0513,KLF4,LILRB1,MLKL,MPEG1,MS4A6A,MS4A7,NLN,NUDT16,PAK1,PIK3AP1,PRRG4,RNASE6,RNF135,SCARB2,SIDT2,SLC24A4,SLC27A3,SLC8A1,SUMF1,TFEC,TICAM2
Immunostates|D3|CD14 positive monocyte	Immunostates	D3	CD14 positive monocyte	Regulation of signal transduction (M3)|3|log2-Reads	Regulation of signal transduction (M3)	3	log2-Reads	22	0.52908	0.0113455	1	0.086619	ADAP2,APCDD1,ASAP2,BCL6,BMP2,C5AR1,CCR1,CD3E,CDK14,CSF1R,CTGF,ECM1,ENG,FGD4,FOXO1,FPR1,FZD8,GAB1,GATA3,GH1,HMOX1,HPSE,IL1RN,JUP,KIF26A,KLF4,LRP1,LYN,NOD2,PLXNB2,PRKCD,PSD3,PTK2,RGL1,S100A12,SHANK3,SOX7,SULF2,SYK,TIAM2,TIMP2,TLR2,TLR5,TRAT1,UBASH3A,WLS,ZNF423
Immunostates|D3|CD14 positive monocyte	Immunostates	D3	CD14 positive monocyte	Resting DC surface signature (S10)|1|log2-Reads	Resting DC surface signature (S10)	1	log2-Reads	21	0.47013	0.031508	1	0.322525	ABCA6,ABCC3,ABHD12,ACE,ADAM12,ADAM9,ATP1B1,CCRL2,CD151,CD1A,CD1B,CD1C,CD1E,CD86,CD9,CH25H,CLDN23,CLEC10A,CRIM1,CSF1R,DENND1B,DIRC2,EMP1,ENG,FCER1A,FZD1,FZD5,GPNMB,GPR137B,HLA-DMA,HLA-DQB1,IFNGR1,IGSF6,IL1R1,IL1R2,ITGAX,ITPRIPL2,JAG1,KMO,LHFPL2,LPCAT2,LRFN4,MFSD1,NRP1,P2RY6,PLD3,PLXDC2,PLXND1,PSEN2,PTGFRN,SERINC5,SFXN3,SLAMF8,SLC1A3,SLC26A11,SLC27A3,SLC36A1,SLC38A6,SLC7A11,SLC7A8,SLCO2B1,SPINT2,SR…
Immunostates|D3|CD14 positive monocyte	Immunostates	D3	CD14 positive monocyte	Resting DC surface signature (S10)|3|log2-FC	Resting DC surface signature (S10)	3	log2-FC	22	0.535855	0.0101572	1	0.610722	ABCA6,ABCC3,ABHD12,ACE,ADAM12,ADAM9,ATP1B1,CCRL2,CD151,CD1A,CD1B,CD1C,CD1E,CD86,CD9,CH25H,CLDN23,CLEC10A,CRIM1,CSF1R,DENND1B,DIRC2,EMP1,ENG,FCER1A,FZD1,FZD5,GPNMB,GPR137B,HLA-DMA,HLA-DQB1,IFNGR1,IGSF6,IL1R1,IL1R2,ITGAX,ITPRIPL2,JAG1,KMO,LHFPL2,LPCAT2,LRFN4,MFSD1,NRP1,P2RY6,PLD3,PLXDC2,PLXND1,PSEN2,PTGFRN,SERINC5,SFXN3,SLAMF8,SLC1A3,SLC26A11,SLC27A3,SLC36A1,SLC38A6,SLC7A11,SLC7A8,SLCO2B1,SPINT2,SR…
Immunostates|D3|CD14 positive monocyte	Immunostates	D3	CD14 positive monocyte	Resting DC surface signature (S10)|3|log2-Reads	Resting DC surface signature (S10)	3	log2-Reads	22	0.719932	0.000158344	0.034044	0.00580596	ABCA6,ABCC3,ABHD12,ACE,ADAM12,ADAM9,ATP1B1,CCRL2,CD151,CD1A,CD1B,CD1C,CD1E,CD86,CD9,CH25H,CLDN23,CLEC10A,CRIM1,CSF1R,DENND1B,DIRC2,EMP1,ENG,FCER1A,FZD1,FZD5,GPNMB,GPR137B,HLA-DMA,HLA-DQB1,IFNGR1,IGSF6,IL1R1,IL1R2,ITGAX,ITPRIPL2,JAG1,KMO,LHFPL2,LPCAT2,LRFN4,MFSD1,NRP1,P2RY6,PLD3,PLXDC2,PLXND1,PSEN2,PTGFRN,SERINC5,SFXN3,SLAMF8,SLC1A3,SLC26A11,SLC27A3,SLC36A1,SLC38A6,SLC7A11,SLC7A8,SLCO2B1,SPINT2,SR…
Immunostates|D3|CD14 positive monocyte	Immunostates	D3	CD14 positive monocyte	Resting DC surface signature (S10)|7|log2-Reads	Resting DC surface signature (S10)	7	log2-Reads	21	0.590909	0.00479142	1	0.527056	ABCA6,ABCC3,ABHD12,ACE,ADAM12,ADAM9,ATP1B1,CCRL2,CD151,CD1A,CD1B,CD1C,CD1E,CD86,CD9,CH25H,CLDN23,CLEC10A,CRIM1,CSF1R,DENND1B,DIRC2,EMP1,ENG,FCER1A,FZD1,FZD5,GPNMB,GPR137B,HLA-DMA,HLA-DQB1,IFNGR1,IGSF6,IL1R1,IL1R2,ITGAX,ITPRIPL2,JAG1,KMO,LHFPL2,LPCAT2,LRFN4,MFSD1,NRP1,P2RY6,PLD3,PLXDC2,PLXND1,PSEN2,PTGFRN,SERINC5,SFXN3,SLAMF8,SLC1A3,SLC26A11,SLC27A3,SLC36A1,SLC38A6,SLC7A11,SLC7A8,SLCO2B1,SPINT2,SR…
Immunostates|D3|CD14 positive monocyte	Immunostates	D3	CD14 positive monocyte	TLR and inflammatory signaling (M16)|3|log2-FC	TLR and inflammatory signaling (M16)	3	log2-FC	22	0.498588	0.0181832	1	0.610722	ALOX5,ANPEP,AQP9,BST1,C5AR1,CSF3R,CXCR2,DYSF,FCAR,FCGR1B,FCGR2C,FES,FGR,FPR1,FPR2,HSPA6,IRAK3,ITGAX,KCNJ15,KCNJ2,LILRA6,LILRB1,LILRB2,LILRB3,LY96,MGAM,MYD88,NCF4,NFE2,NPL,P2RY13,PADI4,PILRA,SIGLEC9,TLR1,TLR2,TLR4,TLR5,TLR6,TLR7,TLR8,TYROBP,WDFY3
Immunostates|D3|CD14 positive monocyte	Immunostates	D3	CD14 positive monocyte	TLR and inflammatory signaling (M16)|3|log2-Reads	TLR and inflammatory signaling (M16)	3	log2-Reads	22	0.655562	0.000926075	0.195402	0.0187925	ALOX5,ANPEP,AQP9,BST1,C5AR1,CSF3R,CXCR2,DYSF,FCAR,FCGR1B,FCGR2C,FES,FGR,FPR1,FPR2,HSPA6,IRAK3,ITGAX,KCNJ15,KCNJ2,LILRA6,LILRB1,LILRB2,LILRB3,LY96,MGAM,MYD88,NCF4,NFE2,NPL,P2RY13,PADI4,PILRA,SIGLEC9,TLR1,TLR2,TLR4,TLR5,TLR6,TLR7,TLR8,TYROBP,WDFY3
Immunostates|D3|CD16 positive monocyte	Immunostates	D3	CD16 positive monocyte	DC surface signature (S5)|7|log2-FC	DC surface signature (S5)	7	log2-FC	21	-0.542857	0.0109945	1	0.925473	ABCA6,ABCC3,ABHD12,ACE,ADAM12,ADAM9,AGPAT3,ALCAM,ATP1B1,ATP1B2,CALCRL,CCRL2,CD151,CD1A,CD1B,CD1E,CD274,CD58,CD83,CD9,CLDN23,COLEC12,CRIM1,CSF2RB,CXCL16,DENND1B,DIRC2,EMP1,FPR3,FZD5,GJB2,GPNMB,GPR137B,GPR157,GRINA,HLA-DQA1,HLA-DQB1,IL1R1,ITPRIPL2,JAG1,KMO,LAMP2,LHFPL2,LRFN4,LRP11,MSR1,NRP1,NRP2,OLR1,P2RY6,PDCD1LG2,PRRG4,PSEN2,PTGFRN,RAMP1,SDC2,SIGLEC1,SLAMF8,SLC1A3,SLC36A1,SLC38A6,SLC41A2,SLC6A6,S…
Immunostates|D3|CD16 positive monocyte	Immunostates	D3	CD16 positive monocyte	Immune-related surface molecules (M2.10)|1|log2-Reads	Immune-related surface molecules (M2.10)	1	log2-Reads	21	0.538961	0.0117001	1	0.195517	AP1S2,ARHGAP18,ARRB1,ARSD,BMP2K,BTK,CASP1,CBFA2T3,CD300A,CD36,CD86,COMT,CSF1R,CTNND1,CTSS,CYBB,CYFIP1,DIAPH2,EIF4EBP1,FEZ2,FGL2,FYB,GLB1,HEXB,HFE,HMGN3,HNMT,HPSE,IL15,KCNE3,KDELR2,KIAA0513,KLF4,LILRB1,MLKL,MPEG1,MS4A6A,MS4A7,NLN,NUDT16,PAK1,PIK3AP1,PRRG4,RNASE6,RNF135,SCARB2,SIDT2,SLC24A4,SLC27A3,SLC8A1,SUMF1,TFEC,TICAM2
Immunostates|D3|CD16 positive monocyte	Immunostates	D3	CD16 positive monocyte	Immune-related surface molecules (M2.10)|7|log2-FC	Immune-related surface molecules (M2.10)	7	log2-FC	21	-0.493506	0.0229963	1	0.925473	AP1S2,ARHGAP18,ARRB1,ARSD,BMP2K,BTK,CASP1,CBFA2T3,CD300A,CD36,CD86,COMT,CSF1R,CTNND1,CTSS,CYBB,CYFIP1,DIAPH2,EIF4EBP1,FEZ2,FGL2,FYB,GLB1,HEXB,HFE,HMGN3,HNMT,HPSE,IL15,KCNE3,KDELR2,KIAA0513,KLF4,LILRB1,MLKL,MPEG1,MS4A6A,MS4A7,NLN,NUDT16,PAK1,PIK3AP1,PRRG4,RNASE6,RNF135,SCARB2,SIDT2,SLC24A4,SLC27A3,SLC8A1,SUMF1,TFEC,TICAM2
Immunostates|D3|CD16 positive monocyte	Immunostates	D3	CD16 positive monocyte	Resting DC surface signature (S10)|7|log2-FC	Resting DC surface signature (S10)	7	log2-FC	21	-0.497403	0.0217759	1	0.925473	ABCA6,ABCC3,ABHD12,ACE,ADAM12,ADAM9,ATP1B1,CCRL2,CD151,CD1A,CD1B,CD1C,CD1E,CD86,CD9,CH25H,CLDN23,CLEC10A,CRIM1,CSF1R,DENND1B,DIRC2,EMP1,ENG,FCER1A,FZD1,FZD5,GPNMB,GPR137B,HLA-DMA,HLA-DQB1,IFNGR1,IGSF6,IL1R1,IL1R2,ITGAX,ITPRIPL2,JAG1,KMO,LHFPL2,LPCAT2,LRFN4,MFSD1,NRP1,P2RY6,PLD3,PLXDC2,PLXND1,PSEN2,PTGFRN,SERINC5,SFXN3,SLAMF8,SLC1A3,SLC26A11,SLC27A3,SLC36A1,SLC38A6,SLC7A11,SLC7A8,SLCO2B1,SPINT2,SR…
Immunostates|D3|CD4 positive alpha beta T cell	Immunostates	D3	CD4 positive alpha beta T cell	Cell cycle and transcription (M4.0)|1|log2-Reads	Cell cycle and transcription (M4.0)	1	log2-Reads	21	-0.451445	0.0399501	1	0.330075	AIF1,ALDH2,ALOX5,ANLN,AOAH,APOBEC3A,APOBEC3B,ARHGAP11A,ASF1B,ASGR1,ASGR2,ASPM,ATAD2,AURKA,AURKB,BIRC5,BRCA1,BRIP1,BUB1,BUB1B,C1orf112,C5AR1,CCDC34,CCNA2,CCNB1,CCNB2,CCNE2,CCNF,CCR1,CD14,CD163,CD1D,CD300LF,CD302,CD33,CD36,CD86,CD93,CDC20,CDC25A,CDC25C,CDC45,CDC6,CDC7,CDCA2,CDCA3,CDCA5,CDCA7,CDCA8,CDK1,CDKN3,CDT1,CEACAM8,CEBPA,CEBPD,CENPA,CENPE,CENPF,CENPH,CENPI,CENPK,CENPM,CENPN,CENPW,CEP55,CFD,CF…
Immunostates|D3|CD4 positive alpha beta T cell	Immunostates	D3	CD4 positive alpha beta T cell	Immune-related surface molecules (M2.10)|3|log2-FC	Immune-related surface molecules (M2.10)	3	log2-FC	22	-0.52584	0.0119525	1	0.610722	AP1S2,ARHGAP18,ARRB1,ARSD,BMP2K,BTK,CASP1,CBFA2T3,CD300A,CD36,CD86,COMT,CSF1R,CTNND1,CTSS,CYBB,CYFIP1,DIAPH2,EIF4EBP1,FEZ2,FGL2,FYB,GLB1,HEXB,HFE,HMGN3,HNMT,HPSE,IL15,KCNE3,KDELR2,KIAA0513,KLF4,LILRB1,MLKL,MPEG1,MS4A6A,MS4A7,NLN,NUDT16,PAK1,PIK3AP1,PRRG4,RNASE6,RNF135,SCARB2,SIDT2,SLC24A4,SLC27A3,SLC8A1,SUMF1,TFEC,TICAM2
Immunostates|D3|CD56bright natural killer cell	Immunostates	D3	CD56bright natural killer cell	DC surface signature (S5)|1|log2-Reads	DC surface signature (S5)	1	log2-Reads	21	-0.568271	0.00719498	1	0.155463	ABCA6,ABCC3,ABHD12,ACE,ADAM12,ADAM9,AGPAT3,ALCAM,ATP1B1,ATP1B2,CALCRL,CCRL2,CD151,CD1A,CD1B,CD1E,CD274,CD58,CD83,CD9,CLDN23,COLEC12,CRIM1,CSF2RB,CXCL16,DENND1B,DIRC2,EMP1,FPR3,FZD5,GJB2,GPNMB,GPR137B,GPR157,GRINA,HLA-DQA1,HLA-DQB1,IL1R1,ITPRIPL2,JAG1,KMO,LAMP2,LHFPL2,LRFN4,LRP11,MSR1,NRP1,NRP2,OLR1,P2RY6,PDCD1LG2,PRRG4,PSEN2,PTGFRN,RAMP1,SDC2,SIGLEC1,SLAMF8,SLC1A3,SLC36A1,SLC38A6,SLC41A2,SLC6A6,S…
Immunostates|D3|CD56bright natural killer cell	Immunostates	D3	CD56bright natural killer cell	Immune-related surface molecules (M2.10)|1|log2-Reads	Immune-related surface molecules (M2.10)	1	log2-Reads	21	-0.578674	0.00599012	1	0.155463	AP1S2,ARHGAP18,ARRB1,ARSD,BMP2K,BTK,CASP1,CBFA2T3,CD300A,CD36,CD86,COMT,CSF1R,CTNND1,CTSS,CYBB,CYFIP1,DIAPH2,EIF4EBP1,FEZ2,FGL2,FYB,GLB1,HEXB,HFE,HMGN3,HNMT,HPSE,IL15,KCNE3,KDELR2,KIAA0513,KLF4,LILRB1,MLKL,MPEG1,MS4A6A,MS4A7,NLN,NUDT16,PAK1,PIK3AP1,PRRG4,RNASE6,RNF135,SCARB2,SIDT2,SLC24A4,SLC27A3,SLC8A1,SUMF1,TFEC,TICAM2
Immunostates|D3|CD56bright natural killer cell	Immunostates	D3	CD56bright natural killer cell	Regulation of signal transduction (M3)|1|log2-Reads	Regulation of signal transduction (M3)	1	log2-Reads	21	-0.451236	0.0400538	1	0.330075	ADAP2,APCDD1,ASAP2,BCL6,BMP2,C5AR1,CCR1,CD3E,CDK14,CSF1R,CTGF,ECM1,ENG,FGD4,FOXO1,FPR1,FZD8,GAB1,GATA3,GH1,HMOX1,HPSE,IL1RN,JUP,KIF26A,KLF4,LRP1,LYN,NOD2,PLXNB2,PRKCD,PSD3,PTK2,RGL1,S100A12,SHANK3,SOX7,SULF2,SYK,TIAM2,TIMP2,TLR2,TLR5,TRAT1,UBASH3A,WLS,ZNF423
Immunostates|D3|CD56bright natural killer cell	Immunostates	D3	CD56bright natural killer cell	Regulation of signal transduction (M3)|3|log2-Reads	Regulation of signal transduction (M3)	3	log2-Reads	22	-0.57151	0.00546031	1	0.0517229	ADAP2,APCDD1,ASAP2,BCL6,BMP2,C5AR1,CCR1,CD3E,CDK14,CSF1R,CTGF,ECM1,ENG,FGD4,FOXO1,FPR1,FZD8,GAB1,GATA3,GH1,HMOX1,HPSE,IL1RN,JUP,KIF26A,KLF4,LRP1,LYN,NOD2,PLXNB2,PRKCD,PSD3,PTK2,RGL1,S100A12,SHANK3,SOX7,SULF2,SYK,TIAM2,TIMP2,TLR2,TLR5,TRAT1,UBASH3A,WLS,ZNF423
Immunostates|D3|CD56bright natural killer cell	Immunostates	D3	CD56bright natural killer cell	Regulation of signal transduction (M3)|7|log2-Reads	Regulation of signal transduction (M3)	7	log2-Reads	21	-0.470742	0.0312575	1	0.760024	ADAP2,APCDD1,ASAP2,BCL6,BMP2,C5AR1,CCR1,CD3E,CDK14,CSF1R,CTGF,ECM1,ENG,FGD4,FOXO1,FPR1,FZD8,GAB1,GATA3,GH1,HMOX1,HPSE,IL1RN,JUP,KIF26A,KLF4,LRP1,LYN,NOD2,PLXNB2,PRKCD,PSD3,PTK2,RGL1,S100A12,SHANK3,SOX7,SULF2,SYK,TIAM2,TIMP2,TLR2,TLR5,TRAT1,UBASH3A,WLS,ZNF423
Immunostates|D3|CD56bright natural killer cell	Immunostates	D3	CD56bright natural killer cell	Resting DC surface signature (S10)|1|log2-Reads	Resting DC surface signature (S10)	1	log2-Reads	21	-0.586476	0.00520029	1	0.155463	ABCA6,ABCC3,ABHD12,ACE,ADAM12,ADAM9,ATP1B1,CCRL2,CD151,CD1A,CD1B,CD1C,CD1E,CD86,CD9,CH25H,CLDN23,CLEC10A,CRIM1,CSF1R,DENND1B,DIRC2,EMP1,ENG,FCER1A,FZD1,FZD5,GPNMB,GPR137B,HLA-DMA,HLA-DQB1,IFNGR1,IGSF6,IL1R1,IL1R2,ITGAX,ITPRIPL2,JAG1,KMO,LHFPL2,LPCAT2,LRFN4,MFSD1,NRP1,P2RY6,PLD3,PLXDC2,PLXND1,PSEN2,PTGFRN,SERINC5,SFXN3,SLAMF8,SLC1A3,SLC26A11,SLC27A3,SLC36A1,SLC38A6,SLC7A11,SLC7A8,SLCO2B1,SPINT2,SR…
Immunostates|D3|CD56bright natural killer cell	Immunostates	D3	CD56bright natural killer cell	Resting DC surface signature (S10)|3|log2-Reads	Resting DC surface signature (S10)	3	log2-Reads	22	-0.452798	0.0343366	1	0.164219	ABCA6,ABCC3,ABHD12,ACE,ADAM12,ADAM9,ATP1B1,CCRL2,CD151,CD1A,CD1B,CD1C,CD1E,CD86,CD9,CH25H,CLDN23,CLEC10A,CRIM1,CSF1R,DENND1B,DIRC2,EMP1,ENG,FCER1A,FZD1,FZD5,GPNMB,GPR137B,HLA-DMA,HLA-DQB1,IFNGR1,IGSF6,IL1R1,IL1R2,ITGAX,ITPRIPL2,JAG1,KMO,LHFPL2,LPCAT2,LRFN4,MFSD1,NRP1,P2RY6,PLD3,PLXDC2,PLXND1,PSEN2,PTGFRN,SERINC5,SFXN3,SLAMF8,SLC1A3,SLC26A11,SLC27A3,SLC36A1,SLC38A6,SLC7A11,SLC7A8,SLCO2B1,SPINT2,SR…
Immunostates|D3|CD56bright natural killer cell	Immunostates	D3	CD56bright natural killer cell	TLR and inflammatory signaling (M16)|3|log2-Reads	TLR and inflammatory signaling (M16)	3	log2-Reads	22	-0.487847	0.0212651	1	0.124853	ALOX5,ANPEP,AQP9,BST1,C5AR1,CSF3R,CXCR2,DYSF,FCAR,FCGR1B,FCGR2C,FES,FGR,FPR1,FPR2,HSPA6,IRAK3,ITGAX,KCNJ15,KCNJ2,LILRA6,LILRB1,LILRB2,LILRB3,LY96,MGAM,MYD88,NCF4,NFE2,NPL,P2RY13,PADI4,PILRA,SIGLEC9,TLR1,TLR2,TLR4,TLR5,TLR6,TLR7,TLR8,TYROBP,WDFY3
Immunostates|D3|CD8 positive alpha beta T cell	Immunostates	D3	CD8 positive alpha beta T cell	Regulation of signal transduction (M3)|3|log2-Reads	Regulation of signal transduction (M3)	3	log2-Reads	22	-0.679277	0.000507826	0.107659	0.0124135	ADAP2,APCDD1,ASAP2,BCL6,BMP2,C5AR1,CCR1,CD3E,CDK14,CSF1R,CTGF,ECM1,ENG,FGD4,FOXO1,FPR1,FZD8,GAB1,GATA3,GH1,HMOX1,HPSE,IL1RN,JUP,KIF26A,KLF4,LRP1,LYN,NOD2,PLXNB2,PRKCD,PSD3,PTK2,RGL1,S100A12,SHANK3,SOX7,SULF2,SYK,TIAM2,TIMP2,TLR2,TLR5,TRAT1,UBASH3A,WLS,ZNF423
Immunostates|D3|CD8 positive alpha beta T cell	Immunostates	D3	CD8 positive alpha beta T cell	Regulation of signal transduction (M3)|7|log2-Reads	Regulation of signal transduction (M3)	7	log2-Reads	21	-0.471429	0.0309781	1	0.760024	ADAP2,APCDD1,ASAP2,BCL6,BMP2,C5AR1,CCR1,CD3E,CDK14,CSF1R,CTGF,ECM1,ENG,FGD4,FOXO1,FPR1,FZD8,GAB1,GATA3,GH1,HMOX1,HPSE,IL1RN,JUP,KIF26A,KLF4,LRP1,LYN,NOD2,PLXNB2,PRKCD,PSD3,PTK2,RGL1,S100A12,SHANK3,SOX7,SULF2,SYK,TIAM2,TIMP2,TLR2,TLR5,TRAT1,UBASH3A,WLS,ZNF423
Immunostates|D3|CD8 positive alpha beta T cell	Immunostates	D3	CD8 positive alpha beta T cell	TLR and inflammatory signaling (M16)|3|log2-Reads	TLR and inflammatory signaling (M16)	3	log2-Reads	22	-0.459063	0.0316258	1	0.161676	ALOX5,ANPEP,AQP9,BST1,C5AR1,CSF3R,CXCR2,DYSF,FCAR,FCGR1B,FCGR2C,FES,FGR,FPR1,FPR2,HSPA6,IRAK3,ITGAX,KCNJ15,KCNJ2,LILRA6,LILRB1,LILRB2,LILRB3,LY96,MGAM,MYD88,NCF4,NFE2,NPL,P2RY13,PADI4,PILRA,SIGLEC9,TLR1,TLR2,TLR4,TLR5,TLR6,TLR7,TLR8,TYROBP,WDFY3
Immunostates|D3|T cell	Immunostates	D3	T cell	Cell cycle and transcription (M4.0)|3|log2-FC	Cell cycle and transcription (M4.0)	3	log2-FC	22	-0.494071	0.0194321	1	0.610722	AIF1,ALDH2,ALOX5,ANLN,AOAH,APOBEC3A,APOBEC3B,ARHGAP11A,ASF1B,ASGR1,ASGR2,ASPM,ATAD2,AURKA,AURKB,BIRC5,BRCA1,BRIP1,BUB1,BUB1B,C1orf112,C5AR1,CCDC34,CCNA2,CCNB1,CCNB2,CCNE2,CCNF,CCR1,CD14,CD163,CD1D,CD300LF,CD302,CD33,CD36,CD86,CD93,CDC20,CDC25A,CDC25C,CDC45,CDC6,CDC7,CDCA2,CDCA3,CDCA5,CDCA7,CDCA8,CDK1,CDKN3,CDT1,CEACAM8,CEBPA,CEBPD,CENPA,CENPE,CENPF,CENPH,CENPI,CENPK,CENPM,CENPN,CENPW,CEP55,CFD,CF…
Immunostates|D3|T cell	Immunostates	D3	T cell	Cell cycle and transcription (M4.0)|3|log2-Reads	Cell cycle and transcription (M4.0)	3	log2-Reads	22	-0.627329	0.00177778	0.368	0.0267286	AIF1,ALDH2,ALOX5,ANLN,AOAH,APOBEC3A,APOBEC3B,ARHGAP11A,ASF1B,ASGR1,ASGR2,ASPM,ATAD2,AURKA,AURKB,BIRC5,BRCA1,BRIP1,BUB1,BUB1B,C1orf112,C5AR1,CCDC34,CCNA2,CCNB1,CCNB2,CCNE2,CCNF,CCR1,CD14,CD163,CD1D,CD300LF,CD302,CD33,CD36,CD86,CD93,CDC20,CDC25A,CDC25C,CDC45,CDC6,CDC7,CDCA2,CDCA3,CDCA5,CDCA7,CDCA8,CDK1,CDKN3,CDT1,CEACAM8,CEBPA,CEBPD,CENPA,CENPE,CENPF,CENPH,CENPI,CENPK,CENPM,CENPN,CENPW,CEP55,CFD,CF…
Immunostates|D3|T cell	Immunostates	D3	T cell	DC surface signature (S5)|3|log2-Reads	DC surface signature (S5)	3	log2-Reads	22	-0.61039	0.0025539	0.52355	0.033154	ABCA6,ABCC3,ABHD12,ACE,ADAM12,ADAM9,AGPAT3,ALCAM,ATP1B1,ATP1B2,CALCRL,CCRL2,CD151,CD1A,CD1B,CD1E,CD274,CD58,CD83,CD9,CLDN23,COLEC12,CRIM1,CSF2RB,CXCL16,DENND1B,DIRC2,EMP1,FPR3,FZD5,GJB2,GPNMB,GPR137B,GPR157,GRINA,HLA-DQA1,HLA-DQB1,IL1R1,ITPRIPL2,JAG1,KMO,LAMP2,LHFPL2,LRFN4,LRP11,MSR1,NRP1,NRP2,OLR1,P2RY6,PDCD1LG2,PRRG4,PSEN2,PTGFRN,RAMP1,SDC2,SIGLEC1,SLAMF8,SLC1A3,SLC36A1,SLC38A6,SLC41A2,SLC6A6,S…
Immunostates|D3|T cell	Immunostates	D3	T cell	IFN-inducible, antiviral molecules (M3.1)|3|log2-Reads	IFN-inducible, antiviral molecules (M3.1)	3	log2-Reads	22	-0.488425	0.0210892	1	0.124853	ADAR,AGRN,ANKRD22,BST2,C1GALT1,CACNA1A,CXCL10,DDX58,DTX3L,EIF2AK2,EPSTI1,ETV7,FBXO6,GBP1,GCH1,GTPBP1,HERC5,HERC6,IFI35,IFI44,IFI44L,IFIH1,IFIT2,IFIT3,IFITM1,IFITM2,IFITM3,IL15RA,IRF7,LAP3,LGALS3BP,LY6E,MT1X,MX1,MX2,NCOA7,NMI,OAS1,OAS2,OAS3,OASL,PARP14,PARP9,PGAP1,PHF11,PLAC8,PLSCR1,PML,PNPT1,PPM1K,RAB8A,RSAD2,SAMD9,SERPING1,SP100,SP110,STAT1,STAT2,TAP1,TAP2,TDRD7,TNFSF10,TREX1,TRIM22,TRIM5,UBE2L6…
Immunostates|D3|T cell	Immunostates	D3	T cell	IFNα response (Hallmark)|3|log2-Reads	IFNα response (Hallmark)	3	log2-Reads	22	-0.505364	0.0164322	1	0.109548	ADAR,B2M,BATF2,BST2,C1S,CASP1,CASP8,CCRL2,CD47,CD74,CMPK2,CNP,CSF1,CXCL10,CXCL11,DDX60,DHX58,EIF2AK2,ELF1,EPSTI1,FAM46A,GBP2,GBP4,GMPR,HERC6,HLA-C,IFI27,IFI30,IFI35,IFI44,IFI44L,IFIH1,IFIT2,IFIT3,IFITM1,IFITM2,IFITM3,IL15,IL4R,IL7,IRF1,IRF2,IRF7,IRF9,ISG15,ISG20,LAMP3,LAP3,LGALS3BP,LPAR6,LY6E,MOV10,MX1,NCOA7,NMI,NUB1,OAS1,OASL,OGFR,PARP12,PARP14,PARP9,PLSCR1,PNPT1,PROCR,PSMA3,PSMB8,PSMB9,PSME1,PS…
Immunostates|D3|T cell	Immunostates	D3	T cell	IFNγ response (Hallmark)|3|log2-Reads	IFNγ response (Hallmark)	3	log2-Reads	22	-0.607002	0.00273922	0.556061	0.0334793	ADAR,APOL6,ARID5B,ARL4A,AUTS2,B2M,BANK1,BATF2,BPGM,BST2,BTG1,C1R,C1S,CASP1,CASP3,CASP4,CASP7,CASP8,CCL2,CCL5,CCL7,CD274,CD38,CD40,CD69,CD74,CD86,CDKN1A,CFB,CFH,CIITA,CMKLR1,CMPK2,CSF2RB,CXCL10,CXCL11,CXCL9,DDX58,DDX60,DHX58,EIF2AK2,EIF4E3,EPSTI1,FAS,FCGR1A,FGL2,FPR1,GBP4,GBP6,GCH1,GPR18,GZMA,HERC6,HIF1A,HLA-A,HLA-B,HLA-DMA,HLA-DQA1,HLA-DRB1,HLA-G,ICAM1,IDO1,IFI27,IFI30,IFI35,IFI44,IFI44L,IFIH1,IF…
Immunostates|D3|T cell	Immunostates	D3	T cell	IFNγ-mediated signaling (GO)|3|log2-Reads	IFNγ-mediated signaling (GO)	3	log2-Reads	22	-0.518916	0.0133392	1	0.094665	B2M,CAMK2A,CAMK2B,CAMK2D,CAMK2G,CD44,CIITA,FCGR1A,FCGR1B,GBP1,GBP2,HCK,HLA-A,HLA-B,HLA-C,HLA-DPA1,HLA-DPB1,HLA-DQA1,HLA-DQA2,HLA-DQB1,HLA-DQB2,HLA-DRA,HLA-DRB1,HLA-DRB5,HLA-E,HLA-F,HLA-G,HLA-H,ICAM1,IFI30,IFNG,IFNGR1,IFNGR2,IRF1,IRF2,IRF3,IRF4,IRF5,IRF6,IRF7,IRF8,IRF9,JAK1,JAK2,MID1,MT2A,NCAM1,OAS1,OAS2,OAS3,OASL,PML,PRKCD,PTAFR,SP100,STAT1,TRIM21,TRIM22,TRIM25,TRIM26,TRIM31,TRIM34,TRIM38,TRIM5,T…
Immunostates|D3|T cell	Immunostates	D3	T cell	Immune-related surface molecules (M2.10)|3|log2-FC	Immune-related surface molecules (M2.10)	3	log2-FC	22	-0.566347	0.00599907	1	0.610722	AP1S2,ARHGAP18,ARRB1,ARSD,BMP2K,BTK,CASP1,CBFA2T3,CD300A,CD36,CD86,COMT,CSF1R,CTNND1,CTSS,CYBB,CYFIP1,DIAPH2,EIF4EBP1,FEZ2,FGL2,FYB,GLB1,HEXB,HFE,HMGN3,HNMT,HPSE,IL15,KCNE3,KDELR2,KIAA0513,KLF4,LILRB1,MLKL,MPEG1,MS4A6A,MS4A7,NLN,NUDT16,PAK1,PIK3AP1,PRRG4,RNASE6,RNF135,SCARB2,SIDT2,SLC24A4,SLC27A3,SLC8A1,SUMF1,TFEC,TICAM2
Immunostates|D3|T cell	Immunostates	D3	T cell	Immune-related surface molecules (M2.10)|3|log2-Reads	Immune-related surface molecules (M2.10)	3	log2-Reads	22	-0.744777	7.01231e-05	0.0152868	0.00475376	AP1S2,ARHGAP18,ARRB1,ARSD,BMP2K,BTK,CASP1,CBFA2T3,CD300A,CD36,CD86,COMT,CSF1R,CTNND1,CTSS,CYBB,CYFIP1,DIAPH2,EIF4EBP1,FEZ2,FGL2,FYB,GLB1,HEXB,HFE,HMGN3,HNMT,HPSE,IL15,KCNE3,KDELR2,KIAA0513,KLF4,LILRB1,MLKL,MPEG1,MS4A6A,MS4A7,NLN,NUDT16,PAK1,PIK3AP1,PRRG4,RNASE6,RNF135,SCARB2,SIDT2,SLC24A4,SLC27A3,SLC8A1,SUMF1,TFEC,TICAM2
Immunostates|D3|T cell	Immunostates	D3	T cell	Regulation of signal transduction (M3)|3|log2-Reads	Regulation of signal transduction (M3)	3	log2-Reads	22	-0.558442	0.00690896	1	0.0584605	ADAP2,APCDD1,ASAP2,BCL6,BMP2,C5AR1,CCR1,CD3E,CDK14,CSF1R,CTGF,ECM1,ENG,FGD4,FOXO1,FPR1,FZD8,GAB1,GATA3,GH1,HMOX1,HPSE,IL1RN,JUP,KIF26A,KLF4,LRP1,LYN,NOD2,PLXNB2,PRKCD,PSD3,PTK2,RGL1,S100A12,SHANK3,SOX7,SULF2,SYK,TIAM2,TIMP2,TLR2,TLR5,TRAT1,UBASH3A,WLS,ZNF423
Immunostates|D3|T cell	Immunostates	D3	T cell	Resting DC surface signature (S10)|3|log2-Reads	Resting DC surface signature (S10)	3	log2-Reads	22	-0.582157	0.00447556	0.899587	0.0492311	ABCA6,ABCC3,ABHD12,ACE,ADAM12,ADAM9,ATP1B1,CCRL2,CD151,CD1A,CD1B,CD1C,CD1E,CD86,CD9,CH25H,CLDN23,CLEC10A,CRIM1,CSF1R,DENND1B,DIRC2,EMP1,ENG,FCER1A,FZD1,FZD5,GPNMB,GPR137B,HLA-DMA,HLA-DQB1,IFNGR1,IGSF6,IL1R1,IL1R2,ITGAX,ITPRIPL2,JAG1,KMO,LHFPL2,LPCAT2,LRFN4,MFSD1,NRP1,P2RY6,PLD3,PLXDC2,PLXND1,PSEN2,PTGFRN,SERINC5,SFXN3,SLAMF8,SLC1A3,SLC26A11,SLC27A3,SLC36A1,SLC38A6,SLC7A11,SLC7A8,SLCO2B1,SPINT2,SR…
Immunostates|D3|T cell	Immunostates	D3	T cell	TLR and inflammatory signaling (M16)|3|log2-Reads	TLR and inflammatory signaling (M16)	3	log2-Reads	22	-0.725579	0.000132584	0.0286382	0.00580596	ALOX5,ANPEP,AQP9,BST1,C5AR1,CSF3R,CXCR2,DYSF,FCAR,FCGR1B,FCGR2C,FES,FGR,FPR1,FPR2,HSPA6,IRAK3,ITGAX,KCNJ15,KCNJ2,LILRA6,LILRB1,LILRB2,LILRB3,LY96,MGAM,MYD88,NCF4,NFE2,NPL,P2RY13,PADI4,PILRA,SIGLEC9,TLR1,TLR2,TLR4,TLR5,TLR6,TLR7,TLR8,TYROBP,WDFY3
Immunostates|D3|basophil	Immunostates	D3	basophil	IFN-inducible, antiviral molecules (M3.1)|7|log2-FC	IFN-inducible, antiviral molecules (M3.1)	7	log2-FC	21	-0.486473	0.0253368	1	0.925473	ADAR,AGRN,ANKRD22,BST2,C1GALT1,CACNA1A,CXCL10,DDX58,DTX3L,EIF2AK2,EPSTI1,ETV7,FBXO6,GBP1,GCH1,GTPBP1,HERC5,HERC6,IFI35,IFI44,IFI44L,IFIH1,IFIT2,IFIT3,IFITM1,IFITM2,IFITM3,IL15RA,IRF7,LAP3,LGALS3BP,LY6E,MT1X,MX1,MX2,NCOA7,NMI,OAS1,OAS2,OAS3,OASL,PARP14,PARP9,PGAP1,PHF11,PLAC8,PLSCR1,PML,PNPT1,PPM1K,RAB8A,RSAD2,SAMD9,SERPING1,SP100,SP110,STAT1,STAT2,TAP1,TAP2,TDRD7,TNFSF10,TREX1,TRIM22,TRIM5,UBE2L6…
Immunostates|D3|basophil	Immunostates	D3	basophil	IFNα response (Hallmark)|7|log2-FC	IFNα response (Hallmark)	7	log2-FC	21	-0.457128	0.0372152	1	0.925473	ADAR,B2M,BATF2,BST2,C1S,CASP1,CASP8,CCRL2,CD47,CD74,CMPK2,CNP,CSF1,CXCL10,CXCL11,DDX60,DHX58,EIF2AK2,ELF1,EPSTI1,FAM46A,GBP2,GBP4,GMPR,HERC6,HLA-C,IFI27,IFI30,IFI35,IFI44,IFI44L,IFIH1,IFIT2,IFIT3,IFITM1,IFITM2,IFITM3,IL15,IL4R,IL7,IRF1,IRF2,IRF7,IRF9,ISG15,ISG20,LAMP3,LAP3,LGALS3BP,LPAR6,LY6E,MOV10,MX1,NCOA7,NMI,NUB1,OAS1,OASL,OGFR,PARP12,PARP14,PARP9,PLSCR1,PNPT1,PROCR,PSMA3,PSMB8,PSMB9,PSME1,PS…
Immunostates|D3|basophil	Immunostates	D3	basophil	IFNγ-mediated signaling (GO)|1|log2-FC	IFNγ-mediated signaling (GO)	1	log2-FC	21	-0.459085	0.0363083	1	0.984924	B2M,CAMK2A,CAMK2B,CAMK2D,CAMK2G,CD44,CIITA,FCGR1A,FCGR1B,GBP1,GBP2,HCK,HLA-A,HLA-B,HLA-C,HLA-DPA1,HLA-DPB1,HLA-DQA1,HLA-DQA2,HLA-DQB1,HLA-DQB2,HLA-DRA,HLA-DRB1,HLA-DRB5,HLA-E,HLA-F,HLA-G,HLA-H,ICAM1,IFI30,IFNG,IFNGR1,IFNGR2,IRF1,IRF2,IRF3,IRF4,IRF5,IRF6,IRF7,IRF8,IRF9,JAK1,JAK2,MID1,MT2A,NCAM1,OAS1,OAS2,OAS3,OASL,PML,PRKCD,PTAFR,SP100,STAT1,TRIM21,TRIM22,TRIM25,TRIM26,TRIM31,TRIM34,TRIM38,TRIM5,T…
Immunostates|D3|basophil	Immunostates	D3	basophil	IFNγ-mediated signaling (GO)|3|log2-FC	IFNγ-mediated signaling (GO)	3	log2-FC	22	-0.42574	0.0482115	1	0.709754	B2M,CAMK2A,CAMK2B,CAMK2D,CAMK2G,CD44,CIITA,FCGR1A,FCGR1B,GBP1,GBP2,HCK,HLA-A,HLA-B,HLA-C,HLA-DPA1,HLA-DPB1,HLA-DQA1,HLA-DQA2,HLA-DQB1,HLA-DQB2,HLA-DRA,HLA-DRB1,HLA-DRB5,HLA-E,HLA-F,HLA-G,HLA-H,ICAM1,IFI30,IFNG,IFNGR1,IFNGR2,IRF1,IRF2,IRF3,IRF4,IRF5,IRF6,IRF7,IRF8,IRF9,JAK1,JAK2,MID1,MT2A,NCAM1,OAS1,OAS2,OAS3,OASL,PML,PRKCD,PTAFR,SP100,STAT1,TRIM21,TRIM22,TRIM25,TRIM26,TRIM31,TRIM34,TRIM38,TRIM5,T…
Immunostates|D3|basophil	Immunostates	D3	basophil	IFNγ-mediated signaling (GO)|7|log2-Reads	IFNγ-mediated signaling (GO)	7	log2-Reads	21	-0.462997	0.0345466	1	0.760024	B2M,CAMK2A,CAMK2B,CAMK2D,CAMK2G,CD44,CIITA,FCGR1A,FCGR1B,GBP1,GBP2,HCK,HLA-A,HLA-B,HLA-C,HLA-DPA1,HLA-DPB1,HLA-DQA1,HLA-DQA2,HLA-DQB1,HLA-DQB2,HLA-DRA,HLA-DRB1,HLA-DRB5,HLA-E,HLA-F,HLA-G,HLA-H,ICAM1,IFI30,IFNG,IFNGR1,IFNGR2,IRF1,IRF2,IRF3,IRF4,IRF5,IRF6,IRF7,IRF8,IRF9,JAK1,JAK2,MID1,MT2A,NCAM1,OAS1,OAS2,OAS3,OASL,PML,PRKCD,PTAFR,SP100,STAT1,TRIM21,TRIM22,TRIM25,TRIM26,TRIM31,TRIM34,TRIM38,TRIM5,T…
Immunostates|D3|eosinophil	Immunostates	D3	eosinophil	Cellular response to IFNγ (GO)|3|log2-Reads	Cellular response to IFNγ (GO)	3	log2-Reads	22	-0.528685	0.011418	1	0.086619	AIF1,AQP4,ASS1,B2M,CAMK2A,CAMK2B,CAMK2D,CAMK2G,CCL1,CCL11,CCL13,CCL14,CCL15,CCL16,CCL17,CCL18,CCL19,CCL2,CCL20,CCL21,CCL22,CCL23,CCL24,CCL25,CCL26,CCL3,CCL3L3,CCL4,CCL4L2,CCL5,CCL7,CCL8,CD44,CD58,CIITA,CX3CL1,DAPK1,DAPK3,EDN1,EPRS,FCGR1A,FCGR1B,GAPDH,GBP1,GBP2,GBP5,GBP6,HCK,HLA-A,HLA-B,HLA-C,HLA-DPA1,HLA-DPB1,HLA-DQA1,HLA-DQA2,HLA-DQB1,HLA-DQB2,HLA-DRA,HLA-DRB1,HLA-DRB5,HLA-E,HLA-F,HLA-G,HLA-H,IC…
Immunostates|D3|eosinophil	Immunostates	D3	eosinophil	Regulation of signal transduction (M3)|3|log2-Reads	Regulation of signal transduction (M3)	3	log2-Reads	22	-0.651345	0.00102505	0.214235	0.0187925	ADAP2,APCDD1,ASAP2,BCL6,BMP2,C5AR1,CCR1,CD3E,CDK14,CSF1R,CTGF,ECM1,ENG,FGD4,FOXO1,FPR1,FZD8,GAB1,GATA3,GH1,HMOX1,HPSE,IL1RN,JUP,KIF26A,KLF4,LRP1,LYN,NOD2,PLXNB2,PRKCD,PSD3,PTK2,RGL1,S100A12,SHANK3,SOX7,SULF2,SYK,TIAM2,TIMP2,TLR2,TLR5,TRAT1,UBASH3A,WLS,ZNF423
Immunostates|D3|eosinophil	Immunostates	D3	eosinophil	TLR and inflammatory signaling (M16)|3|log2-Reads	TLR and inflammatory signaling (M16)	3	log2-Reads	22	-0.469627	0.0274399	1	0.146757	ALOX5,ANPEP,AQP9,BST1,C5AR1,CSF3R,CXCR2,DYSF,FCAR,FCGR1B,FCGR2C,FES,FGR,FPR1,FPR2,HSPA6,IRAK3,ITGAX,KCNJ15,KCNJ2,LILRA6,LILRB1,LILRB2,LILRB3,LY96,MGAM,MYD88,NCF4,NFE2,NPL,P2RY13,PADI4,PILRA,SIGLEC9,TLR1,TLR2,TLR4,TLR5,TLR6,TLR7,TLR8,TYROBP,WDFY3
Immunostates|D3|granulocyte	Immunostates	D3	granulocyte	Cellular response to IFNγ (GO)|3|log2-Reads	Cellular response to IFNγ (GO)	3	log2-Reads	22	-0.486868	0.0215655	1	0.124853	AIF1,AQP4,ASS1,B2M,CAMK2A,CAMK2B,CAMK2D,CAMK2G,CCL1,CCL11,CCL13,CCL14,CCL15,CCL16,CCL17,CCL18,CCL19,CCL2,CCL20,CCL21,CCL22,CCL23,CCL24,CCL25,CCL26,CCL3,CCL3L3,CCL4,CCL4L2,CCL5,CCL7,CCL8,CD44,CD58,CIITA,CX3CL1,DAPK1,DAPK3,EDN1,EPRS,FCGR1A,FCGR1B,GAPDH,GBP1,GBP2,GBP5,GBP6,HCK,HLA-A,HLA-B,HLA-C,HLA-DPA1,HLA-DPB1,HLA-DQA1,HLA-DQA2,HLA-DQB1,HLA-DQB2,HLA-DRA,HLA-DRB1,HLA-DRB5,HLA-E,HLA-F,HLA-G,HLA-H,IC…
Immunostates|D3|granulocyte	Immunostates	D3	granulocyte	IFNγ-mediated signaling (GO)|3|log2-Reads	IFNγ-mediated signaling (GO)	3	log2-Reads	22	-0.444507	0.0382024	1	0.175094	B2M,CAMK2A,CAMK2B,CAMK2D,CAMK2G,CD44,CIITA,FCGR1A,FCGR1B,GBP1,GBP2,HCK,HLA-A,HLA-B,HLA-C,HLA-DPA1,HLA-DPB1,HLA-DQA1,HLA-DQA2,HLA-DQB1,HLA-DQB2,HLA-DRA,HLA-DRB1,HLA-DRB5,HLA-E,HLA-F,HLA-G,HLA-H,ICAM1,IFI30,IFNG,IFNGR1,IFNGR2,IRF1,IRF2,IRF3,IRF4,IRF5,IRF6,IRF7,IRF8,IRF9,JAK1,JAK2,MID1,MT2A,NCAM1,OAS1,OAS2,OAS3,OASL,PML,PRKCD,PTAFR,SP100,STAT1,TRIM21,TRIM22,TRIM25,TRIM26,TRIM31,TRIM34,TRIM38,TRIM5,T…
Immunostates|D3|granulocyte	Immunostates	D3	granulocyte	Regulation of signal transduction (M3)|3|log2-Reads	Regulation of signal transduction (M3)	3	log2-Reads	22	-0.447896	0.0365831	1	0.17124	ADAP2,APCDD1,ASAP2,BCL6,BMP2,C5AR1,CCR1,CD3E,CDK14,CSF1R,CTGF,ECM1,ENG,FGD4,FOXO1,FPR1,FZD8,GAB1,GATA3,GH1,HMOX1,HPSE,IL1RN,JUP,KIF26A,KLF4,LRP1,LYN,NOD2,PLXNB2,PRKCD,PSD3,PTK2,RGL1,S100A12,SHANK3,SOX7,SULF2,SYK,TIAM2,TIMP2,TLR2,TLR5,TRAT1,UBASH3A,WLS,ZNF423
Immunostates|D3|granulocyte	Immunostates	D3	granulocyte	TLR and inflammatory signaling (M16)|3|log2-Reads	TLR and inflammatory signaling (M16)	3	log2-Reads	22	-0.441118	0.0398774	1	0.179041	ALOX5,ANPEP,AQP9,BST1,C5AR1,CSF3R,CXCR2,DYSF,FCAR,FCGR1B,FCGR2C,FES,FGR,FPR1,FPR2,HSPA6,IRAK3,ITGAX,KCNJ15,KCNJ2,LILRA6,LILRB1,LILRB2,LILRB3,LY96,MGAM,MYD88,NCF4,NFE2,NPL,P2RY13,PADI4,PILRA,SIGLEC9,TLR1,TLR2,TLR4,TLR5,TLR6,TLR7,TLR8,TYROBP,WDFY3
Immunostates|D3|macrophage m2	Immunostates	D3	macrophage m2	DC surface signature (S5)|7|log2-FC	DC surface signature (S5)	7	log2-FC	21	-0.433766	0.0494675	1	0.925473	ABCA6,ABCC3,ABHD12,ACE,ADAM12,ADAM9,AGPAT3,ALCAM,ATP1B1,ATP1B2,CALCRL,CCRL2,CD151,CD1A,CD1B,CD1E,CD274,CD58,CD83,CD9,CLDN23,COLEC12,CRIM1,CSF2RB,CXCL16,DENND1B,DIRC2,EMP1,FPR3,FZD5,GJB2,GPNMB,GPR137B,GPR157,GRINA,HLA-DQA1,HLA-DQB1,IL1R1,ITPRIPL2,JAG1,KMO,LAMP2,LHFPL2,LRFN4,LRP11,MSR1,NRP1,NRP2,OLR1,P2RY6,PDCD1LG2,PRRG4,PSEN2,PTGFRN,RAMP1,SDC2,SIGLEC1,SLAMF8,SLC1A3,SLC36A1,SLC38A6,SLC41A2,SLC6A6,S…
Immunostates|D3|macrophage m2	Immunostates	D3	macrophage m2	Resting DC surface signature (S10)|7|log2-FC	Resting DC surface signature (S10)	7	log2-FC	21	-0.484416	0.0260562	1	0.925473	ABCA6,ABCC3,ABHD12,ACE,ADAM12,ADAM9,ATP1B1,CCRL2,CD151,CD1A,CD1B,CD1C,CD1E,CD86,CD9,CH25H,CLDN23,CLEC10A,CRIM1,CSF1R,DENND1B,DIRC2,EMP1,ENG,FCER1A,FZD1,FZD5,GPNMB,GPR137B,HLA-DMA,HLA-DQB1,IFNGR1,IGSF6,IL1R1,IL1R2,ITGAX,ITPRIPL2,JAG1,KMO,LHFPL2,LPCAT2,LRFN4,MFSD1,NRP1,P2RY6,PLD3,PLXDC2,PLXND1,PSEN2,PTGFRN,SERINC5,SFXN3,SLAMF8,SLC1A3,SLC26A11,SLC27A3,SLC36A1,SLC38A6,SLC7A11,SLC7A8,SLCO2B1,SPINT2,SR…
Immunostates|D3|monocyte	Immunostates	D3	monocyte	Cellular response to IFNγ (GO)|3|log2-Reads	Cellular response to IFNγ (GO)	3	log2-Reads	22	0.521174	0.0128731	1	0.0944031	AIF1,AQP4,ASS1,B2M,CAMK2A,CAMK2B,CAMK2D,CAMK2G,CCL1,CCL11,CCL13,CCL14,CCL15,CCL16,CCL17,CCL18,CCL19,CCL2,CCL20,CCL21,CCL22,CCL23,CCL24,CCL25,CCL26,CCL3,CCL3L3,CCL4,CCL4L2,CCL5,CCL7,CCL8,CD44,CD58,CIITA,CX3CL1,DAPK1,DAPK3,EDN1,EPRS,FCGR1A,FCGR1B,GAPDH,GBP1,GBP2,GBP5,GBP6,HCK,HLA-A,HLA-B,HLA-C,HLA-DPA1,HLA-DPB1,HLA-DQA1,HLA-DQA2,HLA-DQB1,HLA-DQB2,HLA-DRA,HLA-DRB1,HLA-DRB5,HLA-E,HLA-F,HLA-G,HLA-H,IC…
Immunostates|D3|monocyte	Immunostates	D3	monocyte	DC surface signature (S5)|1|log2-Reads	DC surface signature (S5)	1	log2-Reads	21	0.484416	0.0260562	1	0.286618	ABCA6,ABCC3,ABHD12,ACE,ADAM12,ADAM9,AGPAT3,ALCAM,ATP1B1,ATP1B2,CALCRL,CCRL2,CD151,CD1A,CD1B,CD1E,CD274,CD58,CD83,CD9,CLDN23,COLEC12,CRIM1,CSF2RB,CXCL16,DENND1B,DIRC2,EMP1,FPR3,FZD5,GJB2,GPNMB,GPR137B,GPR157,GRINA,HLA-DQA1,HLA-DQB1,IL1R1,ITPRIPL2,JAG1,KMO,LAMP2,LHFPL2,LRFN4,LRP11,MSR1,NRP1,NRP2,OLR1,P2RY6,PDCD1LG2,PRRG4,PSEN2,PTGFRN,RAMP1,SDC2,SIGLEC1,SLAMF8,SLC1A3,SLC36A1,SLC38A6,SLC41A2,SLC6A6,S…
Immunostates|D3|monocyte	Immunostates	D3	monocyte	DC surface signature (S5)|3|log2-Reads	DC surface signature (S5)	3	log2-Reads	22	0.568605	0.00575819	1	0.0517229	ABCA6,ABCC3,ABHD12,ACE,ADAM12,ADAM9,AGPAT3,ALCAM,ATP1B1,ATP1B2,CALCRL,CCRL2,CD151,CD1A,CD1B,CD1E,CD274,CD58,CD83,CD9,CLDN23,COLEC12,CRIM1,CSF2RB,CXCL16,DENND1B,DIRC2,EMP1,FPR3,FZD5,GJB2,GPNMB,GPR137B,GPR157,GRINA,HLA-DQA1,HLA-DQB1,IL1R1,ITPRIPL2,JAG1,KMO,LAMP2,LHFPL2,LRFN4,LRP11,MSR1,NRP1,NRP2,OLR1,P2RY6,PDCD1LG2,PRRG4,PSEN2,PTGFRN,RAMP1,SDC2,SIGLEC1,SLAMF8,SLC1A3,SLC36A1,SLC38A6,SLC41A2,SLC6A6,S…
Immunostates|D3|monocyte	Immunostates	D3	monocyte	IFN-inducible, antiviral molecules (M3.1)|3|log2-Reads	IFN-inducible, antiviral molecules (M3.1)	3	log2-Reads	22	0.505364	0.0164322	1	0.109548	ADAR,AGRN,ANKRD22,BST2,C1GALT1,CACNA1A,CXCL10,DDX58,DTX3L,EIF2AK2,EPSTI1,ETV7,FBXO6,GBP1,GCH1,GTPBP1,HERC5,HERC6,IFI35,IFI44,IFI44L,IFIH1,IFIT2,IFIT3,IFITM1,IFITM2,IFITM3,IL15RA,IRF7,LAP3,LGALS3BP,LY6E,MT1X,MX1,MX2,NCOA7,NMI,OAS1,OAS2,OAS3,OASL,PARP14,PARP9,PGAP1,PHF11,PLAC8,PLSCR1,PML,PNPT1,PPM1K,RAB8A,RSAD2,SAMD9,SERPING1,SP100,SP110,STAT1,STAT2,TAP1,TAP2,TDRD7,TNFSF10,TREX1,TRIM22,TRIM5,UBE2L6…
Immunostates|D3|monocyte	Immunostates	D3	monocyte	IFNα response (Hallmark)|3|log2-Reads	IFNα response (Hallmark)	3	log2-Reads	22	0.490683	0.0204133	1	0.124853	ADAR,B2M,BATF2,BST2,C1S,CASP1,CASP8,CCRL2,CD47,CD74,CMPK2,CNP,CSF1,CXCL10,CXCL11,DDX60,DHX58,EIF2AK2,ELF1,EPSTI1,FAM46A,GBP2,GBP4,GMPR,HERC6,HLA-C,IFI27,IFI30,IFI35,IFI44,IFI44L,IFIH1,IFIT2,IFIT3,IFITM1,IFITM2,IFITM3,IL15,IL4R,IL7,IRF1,IRF2,IRF7,IRF9,ISG15,ISG20,LAMP3,LAP3,LGALS3BP,LPAR6,LY6E,MOV10,MX1,NCOA7,NMI,NUB1,OAS1,OASL,OGFR,PARP12,PARP14,PARP9,PLSCR1,PNPT1,PROCR,PSMA3,PSMB8,PSMB9,PSME1,PS…
Immunostates|D3|monocyte	Immunostates	D3	monocyte	IFNγ response (Hallmark)|3|log2-Reads	IFNγ response (Hallmark)	3	log2-Reads	22	0.567476	0.0058776	1	0.0517229	ADAR,APOL6,ARID5B,ARL4A,AUTS2,B2M,BANK1,BATF2,BPGM,BST2,BTG1,C1R,C1S,CASP1,CASP3,CASP4,CASP7,CASP8,CCL2,CCL5,CCL7,CD274,CD38,CD40,CD69,CD74,CD86,CDKN1A,CFB,CFH,CIITA,CMKLR1,CMPK2,CSF2RB,CXCL10,CXCL11,CXCL9,DDX58,DDX60,DHX58,EIF2AK2,EIF4E3,EPSTI1,FAS,FCGR1A,FGL2,FPR1,GBP4,GBP6,GCH1,GPR18,GZMA,HERC6,HIF1A,HLA-A,HLA-B,HLA-DMA,HLA-DQA1,HLA-DRB1,HLA-G,ICAM1,IDO1,IFI27,IFI30,IFI35,IFI44,IFI44L,IFIH1,IF…
Immunostates|D3|monocyte	Immunostates	D3	monocyte	Immune-related surface molecules (M2.10)|1|log2-Reads	Immune-related surface molecules (M2.10)	1	log2-Reads	21	0.535065	0.012442	1	0.195517	AP1S2,ARHGAP18,ARRB1,ARSD,BMP2K,BTK,CASP1,CBFA2T3,CD300A,CD36,CD86,COMT,CSF1R,CTNND1,CTSS,CYBB,CYFIP1,DIAPH2,EIF4EBP1,FEZ2,FGL2,FYB,GLB1,HEXB,HFE,HMGN3,HNMT,HPSE,IL15,KCNE3,KDELR2,KIAA0513,KLF4,LILRB1,MLKL,MPEG1,MS4A6A,MS4A7,NLN,NUDT16,PAK1,PIK3AP1,PRRG4,RNASE6,RNF135,SCARB2,SIDT2,SLC24A4,SLC27A3,SLC8A1,SUMF1,TFEC,TICAM2
Immunostates|D3|monocyte	Immunostates	D3	monocyte	Immune-related surface molecules (M2.10)|3|log2-Reads	Immune-related surface molecules (M2.10)	3	log2-Reads	22	0.696217	0.000319626	0.0683999	0.0100454	AP1S2,ARHGAP18,ARRB1,ARSD,BMP2K,BTK,CASP1,CBFA2T3,CD300A,CD36,CD86,COMT,CSF1R,CTNND1,CTSS,CYBB,CYFIP1,DIAPH2,EIF4EBP1,FEZ2,FGL2,FYB,GLB1,HEXB,HFE,HMGN3,HNMT,HPSE,IL15,KCNE3,KDELR2,KIAA0513,KLF4,LILRB1,MLKL,MPEG1,MS4A6A,MS4A7,NLN,NUDT16,PAK1,PIK3AP1,PRRG4,RNASE6,RNF135,SCARB2,SIDT2,SLC24A4,SLC27A3,SLC8A1,SUMF1,TFEC,TICAM2
Immunostates|D3|monocyte	Immunostates	D3	monocyte	Regulation of signal transduction (M3)|1|log2-Reads	Regulation of signal transduction (M3)	1	log2-Reads	21	0.549351	0.00989594	1	0.181426	ADAP2,APCDD1,ASAP2,BCL6,BMP2,C5AR1,CCR1,CD3E,CDK14,CSF1R,CTGF,ECM1,ENG,FGD4,FOXO1,FPR1,FZD8,GAB1,GATA3,GH1,HMOX1,HPSE,IL1RN,JUP,KIF26A,KLF4,LRP1,LYN,NOD2,PLXNB2,PRKCD,PSD3,PTK2,RGL1,S100A12,SHANK3,SOX7,SULF2,SYK,TIAM2,TIMP2,TLR2,TLR5,TRAT1,UBASH3A,WLS,ZNF423
Immunostates|D3|monocyte	Immunostates	D3	monocyte	Regulation of signal transduction (M3)|3|log2-Reads	Regulation of signal transduction (M3)	3	log2-Reads	22	0.751553	5.52659e-05	0.0121032	0.00475376	ADAP2,APCDD1,ASAP2,BCL6,BMP2,C5AR1,CCR1,CD3E,CDK14,CSF1R,CTGF,ECM1,ENG,FGD4,FOXO1,FPR1,FZD8,GAB1,GATA3,GH1,HMOX1,HPSE,IL1RN,JUP,KIF26A,KLF4,LRP1,LYN,NOD2,PLXNB2,PRKCD,PSD3,PTK2,RGL1,S100A12,SHANK3,SOX7,SULF2,SYK,TIAM2,TIMP2,TLR2,TLR5,TRAT1,UBASH3A,WLS,ZNF423
Immunostates|D3|monocyte	Immunostates	D3	monocyte	Regulation of signal transduction (M3)|7|log2-Reads	Regulation of signal transduction (M3)	7	log2-Reads	21	0.436364	0.0479694	1	0.876387	ADAP2,APCDD1,ASAP2,BCL6,BMP2,C5AR1,CCR1,CD3E,CDK14,CSF1R,CTGF,ECM1,ENG,FGD4,FOXO1,FPR1,FZD8,GAB1,GATA3,GH1,HMOX1,HPSE,IL1RN,JUP,KIF26A,KLF4,LRP1,LYN,NOD2,PLXNB2,PRKCD,PSD3,PTK2,RGL1,S100A12,SHANK3,SOX7,SULF2,SYK,TIAM2,TIMP2,TLR2,TLR5,TRAT1,UBASH3A,WLS,ZNF423
Immunostates|D3|monocyte	Immunostates	D3	monocyte	Resting DC surface signature (S10)|1|log2-Reads	Resting DC surface signature (S10)	1	log2-Reads	21	0.649351	0.00144577	0.316624	0.155463	ABCA6,ABCC3,ABHD12,ACE,ADAM12,ADAM9,ATP1B1,CCRL2,CD151,CD1A,CD1B,CD1C,CD1E,CD86,CD9,CH25H,CLDN23,CLEC10A,CRIM1,CSF1R,DENND1B,DIRC2,EMP1,ENG,FCER1A,FZD1,FZD5,GPNMB,GPR137B,HLA-DMA,HLA-DQB1,IFNGR1,IGSF6,IL1R1,IL1R2,ITGAX,ITPRIPL2,JAG1,KMO,LHFPL2,LPCAT2,LRFN4,MFSD1,NRP1,P2RY6,PLD3,PLXDC2,PLXND1,PSEN2,PTGFRN,SERINC5,SFXN3,SLAMF8,SLC1A3,SLC26A11,SLC27A3,SLC36A1,SLC38A6,SLC7A11,SLC7A8,SLCO2B1,SPINT2,SR…
Immunostates|D3|monocyte	Immunostates	D3	monocyte	Resting DC surface signature (S10)|3|log2-Reads	Resting DC surface signature (S10)	3	log2-Reads	22	0.6262	0.00182241	0.375416	0.0267286	ABCA6,ABCC3,ABHD12,ACE,ADAM12,ADAM9,ATP1B1,CCRL2,CD151,CD1A,CD1B,CD1C,CD1E,CD86,CD9,CH25H,CLDN23,CLEC10A,CRIM1,CSF1R,DENND1B,DIRC2,EMP1,ENG,FCER1A,FZD1,FZD5,GPNMB,GPR137B,HLA-DMA,HLA-DQB1,IFNGR1,IGSF6,IL1R1,IL1R2,ITGAX,ITPRIPL2,JAG1,KMO,LHFPL2,LPCAT2,LRFN4,MFSD1,NRP1,P2RY6,PLD3,PLXDC2,PLXND1,PSEN2,PTGFRN,SERINC5,SFXN3,SLAMF8,SLC1A3,SLC26A11,SLC27A3,SLC36A1,SLC38A6,SLC7A11,SLC7A8,SLCO2B1,SPINT2,SR…
Immunostates|D3|monocyte	Immunostates	D3	monocyte	TLR and inflammatory signaling (M16)|1|log2-Reads	TLR and inflammatory signaling (M16)	1	log2-Reads	21	0.506494	0.019129	1	0.249852	ALOX5,ANPEP,AQP9,BST1,C5AR1,CSF3R,CXCR2,DYSF,FCAR,FCGR1B,FCGR2C,FES,FGR,FPR1,FPR2,HSPA6,IRAK3,ITGAX,KCNJ15,KCNJ2,LILRA6,LILRB1,LILRB2,LILRB3,LY96,MGAM,MYD88,NCF4,NFE2,NPL,P2RY13,PADI4,PILRA,SIGLEC9,TLR1,TLR2,TLR4,TLR5,TLR6,TLR7,TLR8,TYROBP,WDFY3
Immunostates|D3|monocyte	Immunostates	D3	monocyte	TLR and inflammatory signaling (M16)|3|log2-Reads	TLR and inflammatory signaling (M16)	3	log2-Reads	22	0.806889	5.70852e-06	0.00125587	0.00125587	ALOX5,ANPEP,AQP9,BST1,C5AR1,CSF3R,CXCR2,DYSF,FCAR,FCGR1B,FCGR2C,FES,FGR,FPR1,FPR2,HSPA6,IRAK3,ITGAX,KCNJ15,KCNJ2,LILRA6,LILRB1,LILRB2,LILRB3,LY96,MGAM,MYD88,NCF4,NFE2,NPL,P2RY13,PADI4,PILRA,SIGLEC9,TLR1,TLR2,TLR4,TLR5,TLR6,TLR7,TLR8,TYROBP,WDFY3
Immunostates|D3|naive B cell	Immunostates	D3	naive B cell	DC surface signature (S5)|1|log2-Reads	DC surface signature (S5)	1	log2-Reads	21	-0.505852	0.0193068	1	0.249852	ABCA6,ABCC3,ABHD12,ACE,ADAM12,ADAM9,AGPAT3,ALCAM,ATP1B1,ATP1B2,CALCRL,CCRL2,CD151,CD1A,CD1B,CD1E,CD274,CD58,CD83,CD9,CLDN23,COLEC12,CRIM1,CSF2RB,CXCL16,DENND1B,DIRC2,EMP1,FPR3,FZD5,GJB2,GPNMB,GPR137B,GPR157,GRINA,HLA-DQA1,HLA-DQB1,IL1R1,ITPRIPL2,JAG1,KMO,LAMP2,LHFPL2,LRFN4,LRP11,MSR1,NRP1,NRP2,OLR1,P2RY6,PDCD1LG2,PRRG4,PSEN2,PTGFRN,RAMP1,SDC2,SIGLEC1,SLAMF8,SLC1A3,SLC36A1,SLC38A6,SLC41A2,SLC6A6,S…
Immunostates|D3|naive B cell	Immunostates	D3	naive B cell	Immune-related surface molecules (M2.10)|1|log2-Reads	Immune-related surface molecules (M2.10)	1	log2-Reads	21	-0.521457	0.0153388	1	0.22497	AP1S2,ARHGAP18,ARRB1,ARSD,BMP2K,BTK,CASP1,CBFA2T3,CD300A,CD36,CD86,COMT,CSF1R,CTNND1,CTSS,CYBB,CYFIP1,DIAPH2,EIF4EBP1,FEZ2,FGL2,FYB,GLB1,HEXB,HFE,HMGN3,HNMT,HPSE,IL15,KCNE3,KDELR2,KIAA0513,KLF4,LILRB1,MLKL,MPEG1,MS4A6A,MS4A7,NLN,NUDT16,PAK1,PIK3AP1,PRRG4,RNASE6,RNF135,SCARB2,SIDT2,SLC24A4,SLC27A3,SLC8A1,SUMF1,TFEC,TICAM2
Immunostates|D3|naive B cell	Immunostates	D3	naive B cell	Resting DC surface signature (S10)|1|log2-Reads	Resting DC surface signature (S10)	1	log2-Reads	21	-0.589077	0.00495703	1	0.155463	ABCA6,ABCC3,ABHD12,ACE,ADAM12,ADAM9,ATP1B1,CCRL2,CD151,CD1A,CD1B,CD1C,CD1E,CD86,CD9,CH25H,CLDN23,CLEC10A,CRIM1,CSF1R,DENND1B,DIRC2,EMP1,ENG,FCER1A,FZD1,FZD5,GPNMB,GPR137B,HLA-DMA,HLA-DQB1,IFNGR1,IGSF6,IL1R1,IL1R2,ITGAX,ITPRIPL2,JAG1,KMO,LHFPL2,LPCAT2,LRFN4,MFSD1,NRP1,P2RY6,PLD3,PLXDC2,PLXND1,PSEN2,PTGFRN,SERINC5,SFXN3,SLAMF8,SLC1A3,SLC26A11,SLC27A3,SLC36A1,SLC38A6,SLC7A11,SLC7A8,SLCO2B1,SPINT2,SR…
Immunostates|D3|naive B cell	Immunostates	D3	naive B cell	Resting DC surface signature (S10)|3|log2-FC	Resting DC surface signature (S10)	3	log2-FC	22	-0.429056	0.0463094	1	0.709754	ABCA6,ABCC3,ABHD12,ACE,ADAM12,ADAM9,ATP1B1,CCRL2,CD151,CD1A,CD1B,CD1C,CD1E,CD86,CD9,CH25H,CLDN23,CLEC10A,CRIM1,CSF1R,DENND1B,DIRC2,EMP1,ENG,FCER1A,FZD1,FZD5,GPNMB,GPR137B,HLA-DMA,HLA-DQB1,IFNGR1,IGSF6,IL1R1,IL1R2,ITGAX,ITPRIPL2,JAG1,KMO,LHFPL2,LPCAT2,LRFN4,MFSD1,NRP1,P2RY6,PLD3,PLXDC2,PLXND1,PSEN2,PTGFRN,SERINC5,SFXN3,SLAMF8,SLC1A3,SLC26A11,SLC27A3,SLC36A1,SLC38A6,SLC7A11,SLC7A8,SLCO2B1,SPINT2,SR…
Immunostates|D3|naive B cell	Immunostates	D3	naive B cell	Resting DC surface signature (S10)|3|log2-Reads	Resting DC surface signature (S10)	3	log2-Reads	22	-0.424534	0.0489183	1	0.203057	ABCA6,ABCC3,ABHD12,ACE,ADAM12,ADAM9,ATP1B1,CCRL2,CD151,CD1A,CD1B,CD1C,CD1E,CD86,CD9,CH25H,CLDN23,CLEC10A,CRIM1,CSF1R,DENND1B,DIRC2,EMP1,ENG,FCER1A,FZD1,FZD5,GPNMB,GPR137B,HLA-DMA,HLA-DQB1,IFNGR1,IGSF6,IL1R1,IL1R2,ITGAX,ITPRIPL2,JAG1,KMO,LHFPL2,LPCAT2,LRFN4,MFSD1,NRP1,P2RY6,PLD3,PLXDC2,PLXND1,PSEN2,PTGFRN,SERINC5,SFXN3,SLAMF8,SLC1A3,SLC26A11,SLC27A3,SLC36A1,SLC38A6,SLC7A11,SLC7A8,SLCO2B1,SPINT2,SR…
Immunostates|D3|naive B cell	Immunostates	D3	naive B cell	TLR and inflammatory signaling (M16)|1|log2-FC	TLR and inflammatory signaling (M16)	1	log2-FC	21	-0.436931	0.0476466	1	0.984924	ALOX5,ANPEP,AQP9,BST1,C5AR1,CSF3R,CXCR2,DYSF,FCAR,FCGR1B,FCGR2C,FES,FGR,FPR1,FPR2,HSPA6,IRAK3,ITGAX,KCNJ15,KCNJ2,LILRA6,LILRB1,LILRB2,LILRB3,LY96,MGAM,MYD88,NCF4,NFE2,NPL,P2RY13,PADI4,PILRA,SIGLEC9,TLR1,TLR2,TLR4,TLR5,TLR6,TLR7,TLR8,TYROBP,WDFY3
Immunostates|D3|naive B cell	Immunostates	D3	naive B cell	TLR and inflammatory signaling (M16)|1|log2-Reads	TLR and inflammatory signaling (M16)	1	log2-Reads	21	-0.449935	0.0407024	1	0.330075	ALOX5,ANPEP,AQP9,BST1,C5AR1,CSF3R,CXCR2,DYSF,FCAR,FCGR1B,FCGR2C,FES,FGR,FPR1,FPR2,HSPA6,IRAK3,ITGAX,KCNJ15,KCNJ2,LILRA6,LILRB1,LILRB2,LILRB3,LY96,MGAM,MYD88,NCF4,NFE2,NPL,P2RY13,PADI4,PILRA,SIGLEC9,TLR1,TLR2,TLR4,TLR5,TLR6,TLR7,TLR8,TYROBP,WDFY3
Immunostates|D3|natural killer cell	Immunostates	D3	natural killer cell	DC surface signature (S5)|1|log2-Reads	DC surface signature (S5)	1	log2-Reads	21	-0.575512	0.00633729	1	0.155463	ABCA6,ABCC3,ABHD12,ACE,ADAM12,ADAM9,AGPAT3,ALCAM,ATP1B1,ATP1B2,CALCRL,CCRL2,CD151,CD1A,CD1B,CD1E,CD274,CD58,CD83,CD9,CLDN23,COLEC12,CRIM1,CSF2RB,CXCL16,DENND1B,DIRC2,EMP1,FPR3,FZD5,GJB2,GPNMB,GPR137B,GPR157,GRINA,HLA-DQA1,HLA-DQB1,IL1R1,ITPRIPL2,JAG1,KMO,LAMP2,LHFPL2,LRFN4,LRP11,MSR1,NRP1,NRP2,OLR1,P2RY6,PDCD1LG2,PRRG4,PSEN2,PTGFRN,RAMP1,SDC2,SIGLEC1,SLAMF8,SLC1A3,SLC36A1,SLC38A6,SLC41A2,SLC6A6,S…
Immunostates|D3|natural killer cell	Immunostates	D3	natural killer cell	Immune-related surface molecules (M2.10)|1|log2-Reads	Immune-related surface molecules (M2.10)	1	log2-Reads	21	-0.574862	0.00641061	1	0.155463	AP1S2,ARHGAP18,ARRB1,ARSD,BMP2K,BTK,CASP1,CBFA2T3,CD300A,CD36,CD86,COMT,CSF1R,CTNND1,CTSS,CYBB,CYFIP1,DIAPH2,EIF4EBP1,FEZ2,FGL2,FYB,GLB1,HEXB,HFE,HMGN3,HNMT,HPSE,IL15,KCNE3,KDELR2,KIAA0513,KLF4,LILRB1,MLKL,MPEG1,MS4A6A,MS4A7,NLN,NUDT16,PAK1,PIK3AP1,PRRG4,RNASE6,RNF135,SCARB2,SIDT2,SLC24A4,SLC27A3,SLC8A1,SUMF1,TFEC,TICAM2
Immunostates|D3|natural killer cell	Immunostates	D3	natural killer cell	Regulation of signal transduction (M3)|1|log2-Reads	Regulation of signal transduction (M3)	1	log2-Reads	21	-0.461838	0.0350613	1	0.330075	ADAP2,APCDD1,ASAP2,BCL6,BMP2,C5AR1,CCR1,CD3E,CDK14,CSF1R,CTGF,ECM1,ENG,FGD4,FOXO1,FPR1,FZD8,GAB1,GATA3,GH1,HMOX1,HPSE,IL1RN,JUP,KIF26A,KLF4,LRP1,LYN,NOD2,PLXNB2,PRKCD,PSD3,PTK2,RGL1,S100A12,SHANK3,SOX7,SULF2,SYK,TIAM2,TIMP2,TLR2,TLR5,TRAT1,UBASH3A,WLS,ZNF423
Immunostates|D3|natural killer cell	Immunostates	D3	natural killer cell	Regulation of signal transduction (M3)|3|log2-Reads	Regulation of signal transduction (M3)	3	log2-Reads	22	-0.574414	0.00517536	1	0.0517229	ADAP2,APCDD1,ASAP2,BCL6,BMP2,C5AR1,CCR1,CD3E,CDK14,CSF1R,CTGF,ECM1,ENG,FGD4,FOXO1,FPR1,FZD8,GAB1,GATA3,GH1,HMOX1,HPSE,IL1RN,JUP,KIF26A,KLF4,LRP1,LYN,NOD2,PLXNB2,PRKCD,PSD3,PTK2,RGL1,S100A12,SHANK3,SOX7,SULF2,SYK,TIAM2,TIMP2,TLR2,TLR5,TRAT1,UBASH3A,WLS,ZNF423
Immunostates|D3|natural killer cell	Immunostates	D3	natural killer cell	Regulation of signal transduction (M3)|7|log2-Reads	Regulation of signal transduction (M3)	7	log2-Reads	21	-0.486522	0.0253201	1	0.760024	ADAP2,APCDD1,ASAP2,BCL6,BMP2,C5AR1,CCR1,CD3E,CDK14,CSF1R,CTGF,ECM1,ENG,FGD4,FOXO1,FPR1,FZD8,GAB1,GATA3,GH1,HMOX1,HPSE,IL1RN,JUP,KIF26A,KLF4,LRP1,LYN,NOD2,PLXNB2,PRKCD,PSD3,PTK2,RGL1,S100A12,SHANK3,SOX7,SULF2,SYK,TIAM2,TIMP2,TLR2,TLR5,TRAT1,UBASH3A,WLS,ZNF423
Immunostates|D3|natural killer cell	Immunostates	D3	natural killer cell	Resting DC surface signature (S10)|1|log2-Reads	Resting DC surface signature (S10)	1	log2-Reads	21	-0.591101	0.00477434	1	0.155463	ABCA6,ABCC3,ABHD12,ACE,ADAM12,ADAM9,ATP1B1,CCRL2,CD151,CD1A,CD1B,CD1C,CD1E,CD86,CD9,CH25H,CLDN23,CLEC10A,CRIM1,CSF1R,DENND1B,DIRC2,EMP1,ENG,FCER1A,FZD1,FZD5,GPNMB,GPR137B,HLA-DMA,HLA-DQB1,IFNGR1,IGSF6,IL1R1,IL1R2,ITGAX,ITPRIPL2,JAG1,KMO,LHFPL2,LPCAT2,LRFN4,MFSD1,NRP1,P2RY6,PLD3,PLXDC2,PLXND1,PSEN2,PTGFRN,SERINC5,SFXN3,SLAMF8,SLC1A3,SLC26A11,SLC27A3,SLC36A1,SLC38A6,SLC7A11,SLC7A8,SLCO2B1,SPINT2,SR…
Immunostates|D3|natural killer cell	Immunostates	D3	natural killer cell	Resting DC surface signature (S10)|3|log2-Reads	Resting DC surface signature (S10)	3	log2-Reads	22	-0.456933	0.0325277	1	0.161676	ABCA6,ABCC3,ABHD12,ACE,ADAM12,ADAM9,ATP1B1,CCRL2,CD151,CD1A,CD1B,CD1C,CD1E,CD86,CD9,CH25H,CLDN23,CLEC10A,CRIM1,CSF1R,DENND1B,DIRC2,EMP1,ENG,FCER1A,FZD1,FZD5,GPNMB,GPR137B,HLA-DMA,HLA-DQB1,IFNGR1,IGSF6,IL1R1,IL1R2,ITGAX,ITPRIPL2,JAG1,KMO,LHFPL2,LPCAT2,LRFN4,MFSD1,NRP1,P2RY6,PLD3,PLXDC2,PLXND1,PSEN2,PTGFRN,SERINC5,SFXN3,SLAMF8,SLC1A3,SLC26A11,SLC27A3,SLC36A1,SLC38A6,SLC7A11,SLC7A8,SLCO2B1,SPINT2,SR…
Immunostates|D3|natural killer cell	Immunostates	D3	natural killer cell	TLR and inflammatory signaling (M16)|3|log2-Reads	TLR and inflammatory signaling (M16)	3	log2-Reads	22	-0.487433	0.0213917	1	0.124853	ALOX5,ANPEP,AQP9,BST1,C5AR1,CSF3R,CXCR2,DYSF,FCAR,FCGR1B,FCGR2C,FES,FGR,FPR1,FPR2,HSPA6,IRAK3,ITGAX,KCNJ15,KCNJ2,LILRA6,LILRB1,LILRB2,LILRB3,LY96,MGAM,MYD88,NCF4,NFE2,NPL,P2RY13,PADI4,PILRA,SIGLEC9,TLR1,TLR2,TLR4,TLR5,TLR6,TLR7,TLR8,TYROBP,WDFY3
Immunostates|D3|plasma cell	Immunostates	D3	plasma cell	Cell cycle and transcription (M4.0)|1|log2-Reads	Cell cycle and transcription (M4.0)	1	log2-Reads	21	0.468334	0.0322525	1	0.322525	AIF1,ALDH2,ALOX5,ANLN,AOAH,APOBEC3A,APOBEC3B,ARHGAP11A,ASF1B,ASGR1,ASGR2,ASPM,ATAD2,AURKA,AURKB,BIRC5,BRCA1,BRIP1,BUB1,BUB1B,C1orf112,C5AR1,CCDC34,CCNA2,CCNB1,CCNB2,CCNE2,CCNF,CCR1,CD14,CD163,CD1D,CD300LF,CD302,CD33,CD36,CD86,CD93,CDC20,CDC25A,CDC25C,CDC45,CDC6,CDC7,CDCA2,CDCA3,CDCA5,CDCA7,CDCA8,CDK1,CDKN3,CDT1,CEACAM8,CEBPA,CEBPD,CENPA,CENPE,CENPF,CENPH,CENPI,CENPK,CENPM,CENPN,CENPW,CEP55,CFD,CF…
Immunostates|D3|plasma cell	Immunostates	D3	plasma cell	DC surface signature (S5)|1|log2-Reads	DC surface signature (S5)	1	log2-Reads	21	0.484573	0.0260006	1	0.286618	ABCA6,ABCC3,ABHD12,ACE,ADAM12,ADAM9,AGPAT3,ALCAM,ATP1B1,ATP1B2,CALCRL,CCRL2,CD151,CD1A,CD1B,CD1E,CD274,CD58,CD83,CD9,CLDN23,COLEC12,CRIM1,CSF2RB,CXCL16,DENND1B,DIRC2,EMP1,FPR3,FZD5,GJB2,GPNMB,GPR137B,GPR157,GRINA,HLA-DQA1,HLA-DQB1,IL1R1,ITPRIPL2,JAG1,KMO,LAMP2,LHFPL2,LRFN4,LRP11,MSR1,NRP1,NRP2,OLR1,P2RY6,PDCD1LG2,PRRG4,PSEN2,PTGFRN,RAMP1,SDC2,SIGLEC1,SLAMF8,SLC1A3,SLC36A1,SLC38A6,SLC41A2,SLC6A6,S…
Immunostates|D3|plasmacytoid dendritic cell	Immunostates	D3	plasmacytoid dendritic cell	DC surface signature (S5)|1|log2-Reads	DC surface signature (S5)	1	log2-Reads	21	0.627878	0.00230783	0.503107	0.155463	ABCA6,ABCC3,ABHD12,ACE,ADAM12,ADAM9,AGPAT3,ALCAM,ATP1B1,ATP1B2,CALCRL,CCRL2,CD151,CD1A,CD1B,CD1E,CD274,CD58,CD83,CD9,CLDN23,COLEC12,CRIM1,CSF2RB,CXCL16,DENND1B,DIRC2,EMP1,FPR3,FZD5,GJB2,GPNMB,GPR137B,GPR157,GRINA,HLA-DQA1,HLA-DQB1,IL1R1,ITPRIPL2,JAG1,KMO,LAMP2,LHFPL2,LRFN4,LRP11,MSR1,NRP1,NRP2,OLR1,P2RY6,PDCD1LG2,PRRG4,PSEN2,PTGFRN,RAMP1,SDC2,SIGLEC1,SLAMF8,SLC1A3,SLC36A1,SLC38A6,SLC41A2,SLC6A6,S…
Immunostates|D3|plasmacytoid dendritic cell	Immunostates	D3	plasmacytoid dendritic cell	DC surface signature (S5)|3|log2-Reads	DC surface signature (S5)	3	log2-Reads	22	0.610239	0.0025619	0.52355	0.033154	ABCA6,ABCC3,ABHD12,ACE,ADAM12,ADAM9,AGPAT3,ALCAM,ATP1B1,ATP1B2,CALCRL,CCRL2,CD151,CD1A,CD1B,CD1E,CD274,CD58,CD83,CD9,CLDN23,COLEC12,CRIM1,CSF2RB,CXCL16,DENND1B,DIRC2,EMP1,FPR3,FZD5,GJB2,GPNMB,GPR137B,GPR157,GRINA,HLA-DQA1,HLA-DQB1,IL1R1,ITPRIPL2,JAG1,KMO,LAMP2,LHFPL2,LRFN4,LRP11,MSR1,NRP1,NRP2,OLR1,P2RY6,PDCD1LG2,PRRG4,PSEN2,PTGFRN,RAMP1,SDC2,SIGLEC1,SLAMF8,SLC1A3,SLC36A1,SLC38A6,SLC41A2,SLC6A6,S…
Immunostates|D3|plasmacytoid dendritic cell	Immunostates	D3	plasmacytoid dendritic cell	IFN-inducible, antiviral molecules (M3.1)|3|log2-Reads	IFN-inducible, antiviral molecules (M3.1)	3	log2-Reads	22	0.437509	0.0417241	1	0.181266	ADAR,AGRN,ANKRD22,BST2,C1GALT1,CACNA1A,CXCL10,DDX58,DTX3L,EIF2AK2,EPSTI1,ETV7,FBXO6,GBP1,GCH1,GTPBP1,HERC5,HERC6,IFI35,IFI44,IFI44L,IFIH1,IFIT2,IFIT3,IFITM1,IFITM2,IFITM3,IL15RA,IRF7,LAP3,LGALS3BP,LY6E,MT1X,MX1,MX2,NCOA7,NMI,OAS1,OAS2,OAS3,OASL,PARP14,PARP9,PGAP1,PHF11,PLAC8,PLSCR1,PML,PNPT1,PPM1K,RAB8A,RSAD2,SAMD9,SERPING1,SP100,SP110,STAT1,STAT2,TAP1,TAP2,TDRD7,TNFSF10,TREX1,TRIM22,TRIM5,UBE2L6…
Immunostates|D3|plasmacytoid dendritic cell	Immunostates	D3	plasmacytoid dendritic cell	IFNα response (Hallmark)|3|log2-Reads	IFNα response (Hallmark)	3	log2-Reads	22	0.43694	0.0420208	1	0.181266	ADAR,B2M,BATF2,BST2,C1S,CASP1,CASP8,CCRL2,CD47,CD74,CMPK2,CNP,CSF1,CXCL10,CXCL11,DDX60,DHX58,EIF2AK2,ELF1,EPSTI1,FAM46A,GBP2,GBP4,GMPR,HERC6,HLA-C,IFI27,IFI30,IFI35,IFI44,IFI44L,IFIH1,IFIT2,IFIT3,IFITM1,IFITM2,IFITM3,IL15,IL4R,IL7,IRF1,IRF2,IRF7,IRF9,ISG15,ISG20,LAMP3,LAP3,LGALS3BP,LPAR6,LY6E,MOV10,MX1,NCOA7,NMI,NUB1,OAS1,OASL,OGFR,PARP12,PARP14,PARP9,PLSCR1,PNPT1,PROCR,PSMA3,PSMB8,PSMB9,PSME1,PS…
Immunostates|D3|plasmacytoid dendritic cell	Immunostates	D3	plasmacytoid dendritic cell	IFNγ response (Hallmark)|3|log2-Reads	IFNγ response (Hallmark)	3	log2-Reads	22	0.536374	0.0100706	1	0.0820566	ADAR,APOL6,ARID5B,ARL4A,AUTS2,B2M,BANK1,BATF2,BPGM,BST2,BTG1,C1R,C1S,CASP1,CASP3,CASP4,CASP7,CASP8,CCL2,CCL5,CCL7,CD274,CD38,CD40,CD69,CD74,CD86,CDKN1A,CFB,CFH,CIITA,CMKLR1,CMPK2,CSF2RB,CXCL10,CXCL11,CXCL9,DDX58,DDX60,DHX58,EIF2AK2,EIF4E3,EPSTI1,FAS,FCGR1A,FGL2,FPR1,GBP4,GBP6,GCH1,GPR18,GZMA,HERC6,HIF1A,HLA-A,HLA-B,HLA-DMA,HLA-DQA1,HLA-DRB1,HLA-G,ICAM1,IDO1,IFI27,IFI30,IFI35,IFI44,IFI44L,IFIH1,IF…
Immunostates|D3|plasmacytoid dendritic cell	Immunostates	D3	plasmacytoid dendritic cell	Immune-related surface molecules (M2.10)|1|log2-Reads	Immune-related surface molecules (M2.10)	1	log2-Reads	21	0.563782	0.00777316	1	0.155463	AP1S2,ARHGAP18,ARRB1,ARSD,BMP2K,BTK,CASP1,CBFA2T3,CD300A,CD36,CD86,COMT,CSF1R,CTNND1,CTSS,CYBB,CYFIP1,DIAPH2,EIF4EBP1,FEZ2,FGL2,FYB,GLB1,HEXB,HFE,HMGN3,HNMT,HPSE,IL15,KCNE3,KDELR2,KIAA0513,KLF4,LILRB1,MLKL,MPEG1,MS4A6A,MS4A7,NLN,NUDT16,PAK1,PIK3AP1,PRRG4,RNASE6,RNF135,SCARB2,SIDT2,SLC24A4,SLC27A3,SLC8A1,SUMF1,TFEC,TICAM2
Immunostates|D3|plasmacytoid dendritic cell	Immunostates	D3	plasmacytoid dendritic cell	Immune-related surface molecules (M2.10)|3|log2-Reads	Immune-related surface molecules (M2.10)	3	log2-Reads	22	0.637512	0.00141545	0.294413	0.0239537	AP1S2,ARHGAP18,ARRB1,ARSD,BMP2K,BTK,CASP1,CBFA2T3,CD300A,CD36,CD86,COMT,CSF1R,CTNND1,CTSS,CYBB,CYFIP1,DIAPH2,EIF4EBP1,FEZ2,FGL2,FYB,GLB1,HEXB,HFE,HMGN3,HNMT,HPSE,IL15,KCNE3,KDELR2,KIAA0513,KLF4,LILRB1,MLKL,MPEG1,MS4A6A,MS4A7,NLN,NUDT16,PAK1,PIK3AP1,PRRG4,RNASE6,RNF135,SCARB2,SIDT2,SLC24A4,SLC27A3,SLC8A1,SUMF1,TFEC,TICAM2
Immunostates|D3|plasmacytoid dendritic cell	Immunostates	D3	plasmacytoid dendritic cell	Regulation of signal transduction (M3)|1|log2-Reads	Regulation of signal transduction (M3)	1	log2-Reads	21	0.487913	0.0248429	1	0.286618	ADAP2,APCDD1,ASAP2,BCL6,BMP2,C5AR1,CCR1,CD3E,CDK14,CSF1R,CTGF,ECM1,ENG,FGD4,FOXO1,FPR1,FZD8,GAB1,GATA3,GH1,HMOX1,HPSE,IL1RN,JUP,KIF26A,KLF4,LRP1,LYN,NOD2,PLXNB2,PRKCD,PSD3,PTK2,RGL1,S100A12,SHANK3,SOX7,SULF2,SYK,TIAM2,TIMP2,TLR2,TLR5,TRAT1,UBASH3A,WLS,ZNF423
Immunostates|D3|plasmacytoid dendritic cell	Immunostates	D3	plasmacytoid dendritic cell	Regulation of signal transduction (M3)|3|log2-Reads	Regulation of signal transduction (M3)	3	log2-Reads	22	0.652854	0.000988649	0.207616	0.0187925	ADAP2,APCDD1,ASAP2,BCL6,BMP2,C5AR1,CCR1,CD3E,CDK14,CSF1R,CTGF,ECM1,ENG,FGD4,FOXO1,FPR1,FZD8,GAB1,GATA3,GH1,HMOX1,HPSE,IL1RN,JUP,KIF26A,KLF4,LRP1,LYN,NOD2,PLXNB2,PRKCD,PSD3,PTK2,RGL1,S100A12,SHANK3,SOX7,SULF2,SYK,TIAM2,TIMP2,TLR2,TLR5,TRAT1,UBASH3A,WLS,ZNF423
Immunostates|D3|plasmacytoid dendritic cell	Immunostates	D3	plasmacytoid dendritic cell	Resting DC surface signature (S10)|1|log2-Reads	Resting DC surface signature (S10)	1	log2-Reads	21	0.652731	0.00133883	0.294542	0.155463	ABCA6,ABCC3,ABHD12,ACE,ADAM12,ADAM9,ATP1B1,CCRL2,CD151,CD1A,CD1B,CD1C,CD1E,CD86,CD9,CH25H,CLDN23,CLEC10A,CRIM1,CSF1R,DENND1B,DIRC2,EMP1,ENG,FCER1A,FZD1,FZD5,GPNMB,GPR137B,HLA-DMA,HLA-DQB1,IFNGR1,IGSF6,IL1R1,IL1R2,ITGAX,ITPRIPL2,JAG1,KMO,LHFPL2,LPCAT2,LRFN4,MFSD1,NRP1,P2RY6,PLD3,PLXDC2,PLXND1,PSEN2,PTGFRN,SERINC5,SFXN3,SLAMF8,SLC1A3,SLC26A11,SLC27A3,SLC36A1,SLC38A6,SLC7A11,SLC7A8,SLCO2B1,SPINT2,SR…
Immunostates|D3|plasmacytoid dendritic cell	Immunostates	D3	plasmacytoid dendritic cell	Resting DC surface signature (S10)|3|log2-Reads	Resting DC surface signature (S10)	3	log2-Reads	22	0.594898	0.00349639	0.70627	0.0404845	ABCA6,ABCC3,ABHD12,ACE,ADAM12,ADAM9,ATP1B1,CCRL2,CD151,CD1A,CD1B,CD1C,CD1E,CD86,CD9,CH25H,CLDN23,CLEC10A,CRIM1,CSF1R,DENND1B,DIRC2,EMP1,ENG,FCER1A,FZD1,FZD5,GPNMB,GPR137B,HLA-DMA,HLA-DQB1,IFNGR1,IGSF6,IL1R1,IL1R2,ITGAX,ITPRIPL2,JAG1,KMO,LHFPL2,LPCAT2,LRFN4,MFSD1,NRP1,P2RY6,PLD3,PLXDC2,PLXND1,PSEN2,PTGFRN,SERINC5,SFXN3,SLAMF8,SLC1A3,SLC26A11,SLC27A3,SLC36A1,SLC38A6,SLC7A11,SLC7A8,SLCO2B1,SPINT2,SR…
Immunostates|D3|plasmacytoid dendritic cell	Immunostates	D3	plasmacytoid dendritic cell	TLR and inflammatory signaling (M16)|1|log2-Reads	TLR and inflammatory signaling (M16)	1	log2-Reads	21	0.447363	0.0420095	1	0.330075	ALOX5,ANPEP,AQP9,BST1,C5AR1,CSF3R,CXCR2,DYSF,FCAR,FCGR1B,FCGR2C,FES,FGR,FPR1,FPR2,HSPA6,IRAK3,ITGAX,KCNJ15,KCNJ2,LILRA6,LILRB1,LILRB2,LILRB3,LY96,MGAM,MYD88,NCF4,NFE2,NPL,P2RY13,PADI4,PILRA,SIGLEC9,TLR1,TLR2,TLR4,TLR5,TLR6,TLR7,TLR8,TYROBP,WDFY3
Immunostates|D3|plasmacytoid dendritic cell	Immunostates	D3	plasmacytoid dendritic cell	TLR and inflammatory signaling (M16)|3|log2-Reads	TLR and inflammatory signaling (M16)	3	log2-Reads	22	0.738651	8.64319e-05	0.0187557	0.00475376	ALOX5,ANPEP,AQP9,BST1,C5AR1,CSF3R,CXCR2,DYSF,FCAR,FCGR1B,FCGR2C,FES,FGR,FPR1,FPR2,HSPA6,IRAK3,ITGAX,KCNJ15,KCNJ2,LILRA6,LILRB1,LILRB2,LILRB3,LY96,MGAM,MYD88,NCF4,NFE2,NPL,P2RY13,PADI4,PILRA,SIGLEC9,TLR1,TLR2,TLR4,TLR5,TLR6,TLR7,TLR8,TYROBP,WDFY3
Immunostates|D7|B cell	Immunostates	D7	B cell	Cellular response to IFNγ (GO)|3|log2-FC	Cellular response to IFNγ (GO)	3	log2-FC	21	-0.516883	0.0164265	1	0.756358	AIF1,AQP4,ASS1,B2M,CAMK2A,CAMK2B,CAMK2D,CAMK2G,CCL1,CCL11,CCL13,CCL14,CCL15,CCL16,CCL17,CCL18,CCL19,CCL2,CCL20,CCL21,CCL22,CCL23,CCL24,CCL25,CCL26,CCL3,CCL3L3,CCL4,CCL4L2,CCL5,CCL7,CCL8,CD44,CD58,CIITA,CX3CL1,DAPK1,DAPK3,EDN1,EPRS,FCGR1A,FCGR1B,GAPDH,GBP1,GBP2,GBP5,GBP6,HCK,HLA-A,HLA-B,HLA-C,HLA-DPA1,HLA-DPB1,HLA-DQA1,HLA-DQA2,HLA-DQB1,HLA-DQB2,HLA-DRA,HLA-DRB1,HLA-DRB5,HLA-E,HLA-F,HLA-G,HLA-H,IC…
Immunostates|D7|B cell	Immunostates	D7	B cell	DC surface signature (S5)|7|log2-Reads	DC surface signature (S5)	7	log2-Reads	24	-0.478261	0.0180806	1	0.181059	ABCA6,ABCC3,ABHD12,ACE,ADAM12,ADAM9,AGPAT3,ALCAM,ATP1B1,ATP1B2,CALCRL,CCRL2,CD151,CD1A,CD1B,CD1E,CD274,CD58,CD83,CD9,CLDN23,COLEC12,CRIM1,CSF2RB,CXCL16,DENND1B,DIRC2,EMP1,FPR3,FZD5,GJB2,GPNMB,GPR137B,GPR157,GRINA,HLA-DQA1,HLA-DQB1,IL1R1,ITPRIPL2,JAG1,KMO,LAMP2,LHFPL2,LRFN4,LRP11,MSR1,NRP1,NRP2,OLR1,P2RY6,PDCD1LG2,PRRG4,PSEN2,PTGFRN,RAMP1,SDC2,SIGLEC1,SLAMF8,SLC1A3,SLC36A1,SLC38A6,SLC41A2,SLC6A6,S…
Immunostates|D7|B cell	Immunostates	D7	B cell	Immune-related surface molecules (M2.10)|7|log2-Reads	Immune-related surface molecules (M2.10)	7	log2-Reads	24	-0.550435	0.00531889	1	0.0877616	AP1S2,ARHGAP18,ARRB1,ARSD,BMP2K,BTK,CASP1,CBFA2T3,CD300A,CD36,CD86,COMT,CSF1R,CTNND1,CTSS,CYBB,CYFIP1,DIAPH2,EIF4EBP1,FEZ2,FGL2,FYB,GLB1,HEXB,HFE,HMGN3,HNMT,HPSE,IL15,KCNE3,KDELR2,KIAA0513,KLF4,LILRB1,MLKL,MPEG1,MS4A6A,MS4A7,NLN,NUDT16,PAK1,PIK3AP1,PRRG4,RNASE6,RNF135,SCARB2,SIDT2,SLC24A4,SLC27A3,SLC8A1,SUMF1,TFEC,TICAM2
Immunostates|D7|B cell	Immunostates	D7	B cell	Regulation of signal transduction (M3)|7|log2-Reads	Regulation of signal transduction (M3)	7	log2-Reads	24	-0.449565	0.0275219	1	0.235465	ADAP2,APCDD1,ASAP2,BCL6,BMP2,C5AR1,CCR1,CD3E,CDK14,CSF1R,CTGF,ECM1,ENG,FGD4,FOXO1,FPR1,FZD8,GAB1,GATA3,GH1,HMOX1,HPSE,IL1RN,JUP,KIF26A,KLF4,LRP1,LYN,NOD2,PLXNB2,PRKCD,PSD3,PTK2,RGL1,S100A12,SHANK3,SOX7,SULF2,SYK,TIAM2,TIMP2,TLR2,TLR5,TRAT1,UBASH3A,WLS,ZNF423
Immunostates|D7|B cell	Immunostates	D7	B cell	Resting DC surface signature (S10)|7|log2-Reads	Resting DC surface signature (S10)	7	log2-Reads	24	-0.59913	0.00197679	0.440825	0.0507377	ABCA6,ABCC3,ABHD12,ACE,ADAM12,ADAM9,ATP1B1,CCRL2,CD151,CD1A,CD1B,CD1C,CD1E,CD86,CD9,CH25H,CLDN23,CLEC10A,CRIM1,CSF1R,DENND1B,DIRC2,EMP1,ENG,FCER1A,FZD1,FZD5,GPNMB,GPR137B,HLA-DMA,HLA-DQB1,IFNGR1,IGSF6,IL1R1,IL1R2,ITGAX,ITPRIPL2,JAG1,KMO,LHFPL2,LPCAT2,LRFN4,MFSD1,NRP1,P2RY6,PLD3,PLXDC2,PLXND1,PSEN2,PTGFRN,SERINC5,SFXN3,SLAMF8,SLC1A3,SLC26A11,SLC27A3,SLC36A1,SLC38A6,SLC7A11,SLC7A8,SLCO2B1,SPINT2,SR…
Immunostates|D7|CD14 positive monocyte	Immunostates	D7	CD14 positive monocyte	Cell cycle and transcription (M4.0)|7|log2-FC	Cell cycle and transcription (M4.0)	7	log2-FC	24	0.43913	0.0318036	1	0.761543	AIF1,ALDH2,ALOX5,ANLN,AOAH,APOBEC3A,APOBEC3B,ARHGAP11A,ASF1B,ASGR1,ASGR2,ASPM,ATAD2,AURKA,AURKB,BIRC5,BRCA1,BRIP1,BUB1,BUB1B,C1orf112,C5AR1,CCDC34,CCNA2,CCNB1,CCNB2,CCNE2,CCNF,CCR1,CD14,CD163,CD1D,CD300LF,CD302,CD33,CD36,CD86,CD93,CDC20,CDC25A,CDC25C,CDC45,CDC6,CDC7,CDCA2,CDCA3,CDCA5,CDCA7,CDCA8,CDK1,CDKN3,CDT1,CEACAM8,CEBPA,CEBPD,CENPA,CENPE,CENPF,CENPH,CENPI,CENPK,CENPM,CENPN,CENPW,CEP55,CFD,CF…
Immunostates|D7|CD14 positive monocyte	Immunostates	D7	CD14 positive monocyte	DC surface signature (S5)|7|log2-Reads	DC surface signature (S5)	7	log2-Reads	24	0.581739	0.00286474	0.633108	0.0601596	ABCA6,ABCC3,ABHD12,ACE,ADAM12,ADAM9,AGPAT3,ALCAM,ATP1B1,ATP1B2,CALCRL,CCRL2,CD151,CD1A,CD1B,CD1E,CD274,CD58,CD83,CD9,CLDN23,COLEC12,CRIM1,CSF2RB,CXCL16,DENND1B,DIRC2,EMP1,FPR3,FZD5,GJB2,GPNMB,GPR137B,GPR157,GRINA,HLA-DQA1,HLA-DQB1,IL1R1,ITPRIPL2,JAG1,KMO,LAMP2,LHFPL2,LRFN4,LRP11,MSR1,NRP1,NRP2,OLR1,P2RY6,PDCD1LG2,PRRG4,PSEN2,PTGFRN,RAMP1,SDC2,SIGLEC1,SLAMF8,SLC1A3,SLC36A1,SLC38A6,SLC41A2,SLC6A6,S…
Immunostates|D7|CD14 positive monocyte	Immunostates	D7	CD14 positive monocyte	Immune-related surface molecules (M2.10)|3|log2-FC	Immune-related surface molecules (M2.10)	3	log2-FC	21	0.441558	0.0450783	1	0.756358	AP1S2,ARHGAP18,ARRB1,ARSD,BMP2K,BTK,CASP1,CBFA2T3,CD300A,CD36,CD86,COMT,CSF1R,CTNND1,CTSS,CYBB,CYFIP1,DIAPH2,EIF4EBP1,FEZ2,FGL2,FYB,GLB1,HEXB,HFE,HMGN3,HNMT,HPSE,IL15,KCNE3,KDELR2,KIAA0513,KLF4,LILRB1,MLKL,MPEG1,MS4A6A,MS4A7,NLN,NUDT16,PAK1,PIK3AP1,PRRG4,RNASE6,RNF135,SCARB2,SIDT2,SLC24A4,SLC27A3,SLC8A1,SUMF1,TFEC,TICAM2
Immunostates|D7|CD14 positive monocyte	Immunostates	D7	CD14 positive monocyte	Immune-related surface molecules (M2.10)|7|log2-FC	Immune-related surface molecules (M2.10)	7	log2-FC	24	0.581739	0.00286474	0.661755	0.661755	AP1S2,ARHGAP18,ARRB1,ARSD,BMP2K,BTK,CASP1,CBFA2T3,CD300A,CD36,CD86,COMT,CSF1R,CTNND1,CTSS,CYBB,CYFIP1,DIAPH2,EIF4EBP1,FEZ2,FGL2,FYB,GLB1,HEXB,HFE,HMGN3,HNMT,HPSE,IL15,KCNE3,KDELR2,KIAA0513,KLF4,LILRB1,MLKL,MPEG1,MS4A6A,MS4A7,NLN,NUDT16,PAK1,PIK3AP1,PRRG4,RNASE6,RNF135,SCARB2,SIDT2,SLC24A4,SLC27A3,SLC8A1,SUMF1,TFEC,TICAM2
Immunostates|D7|CD14 positive monocyte	Immunostates	D7	CD14 positive monocyte	Immune-related surface molecules (M2.10)|7|log2-Reads	Immune-related surface molecules (M2.10)	7	log2-Reads	24	0.84087	2.68153e-07	6.19434e-05	3.65655e-05	AP1S2,ARHGAP18,ARRB1,ARSD,BMP2K,BTK,CASP1,CBFA2T3,CD300A,CD36,CD86,COMT,CSF1R,CTNND1,CTSS,CYBB,CYFIP1,DIAPH2,EIF4EBP1,FEZ2,FGL2,FYB,GLB1,HEXB,HFE,HMGN3,HNMT,HPSE,IL15,KCNE3,KDELR2,KIAA0513,KLF4,LILRB1,MLKL,MPEG1,MS4A6A,MS4A7,NLN,NUDT16,PAK1,PIK3AP1,PRRG4,RNASE6,RNF135,SCARB2,SIDT2,SLC24A4,SLC27A3,SLC8A1,SUMF1,TFEC,TICAM2
Immunostates|D7|CD14 positive monocyte	Immunostates	D7	CD14 positive monocyte	Resting DC surface signature (S10)|7|log2-Reads	Resting DC surface signature (S10)	7	log2-Reads	24	0.726957	5.72761e-05	0.0130589	0.00330769	ABCA6,ABCC3,ABHD12,ACE,ADAM12,ADAM9,ATP1B1,CCRL2,CD151,CD1A,CD1B,CD1C,CD1E,CD86,CD9,CH25H,CLDN23,CLEC10A,CRIM1,CSF1R,DENND1B,DIRC2,EMP1,ENG,FCER1A,FZD1,FZD5,GPNMB,GPR137B,HLA-DMA,HLA-DQB1,IFNGR1,IGSF6,IL1R1,IL1R2,ITGAX,ITPRIPL2,JAG1,KMO,LHFPL2,LPCAT2,LRFN4,MFSD1,NRP1,P2RY6,PLD3,PLXDC2,PLXND1,PSEN2,PTGFRN,SERINC5,SFXN3,SLAMF8,SLC1A3,SLC26A11,SLC27A3,SLC36A1,SLC38A6,SLC7A11,SLC7A8,SLCO2B1,SPINT2,SR…
Immunostates|D7|CD14 positive monocyte	Immunostates	D7	CD14 positive monocyte	TLR and inflammatory signaling (M16)|7|log2-Reads	TLR and inflammatory signaling (M16)	7	log2-Reads	24	0.502609	0.0123112	1	0.157994	ALOX5,ANPEP,AQP9,BST1,C5AR1,CSF3R,CXCR2,DYSF,FCAR,FCGR1B,FCGR2C,FES,FGR,FPR1,FPR2,HSPA6,IRAK3,ITGAX,KCNJ15,KCNJ2,LILRA6,LILRB1,LILRB2,LILRB3,LY96,MGAM,MYD88,NCF4,NFE2,NPL,P2RY13,PADI4,PILRA,SIGLEC9,TLR1,TLR2,TLR4,TLR5,TLR6,TLR7,TLR8,TYROBP,WDFY3
Immunostates|D7|CD16 positive monocyte	Immunostates	D7	CD16 positive monocyte	DC surface signature (S5)|3|log2-FC	DC surface signature (S5)	3	log2-FC	21	-0.554545	0.00908313	1	0.756358	ABCA6,ABCC3,ABHD12,ACE,ADAM12,ADAM9,AGPAT3,ALCAM,ATP1B1,ATP1B2,CALCRL,CCRL2,CD151,CD1A,CD1B,CD1E,CD274,CD58,CD83,CD9,CLDN23,COLEC12,CRIM1,CSF2RB,CXCL16,DENND1B,DIRC2,EMP1,FPR3,FZD5,GJB2,GPNMB,GPR137B,GPR157,GRINA,HLA-DQA1,HLA-DQB1,IL1R1,ITPRIPL2,JAG1,KMO,LAMP2,LHFPL2,LRFN4,LRP11,MSR1,NRP1,NRP2,OLR1,P2RY6,PDCD1LG2,PRRG4,PSEN2,PTGFRN,RAMP1,SDC2,SIGLEC1,SLAMF8,SLC1A3,SLC36A1,SLC38A6,SLC41A2,SLC6A6,S…
Immunostates|D7|CD16 positive monocyte	Immunostates	D7	CD16 positive monocyte	Immune-related surface molecules (M2.10)|1|log2-Reads	Immune-related surface molecules (M2.10)	1	log2-Reads	24	0.546087	0.00576957	1	0.666386	AP1S2,ARHGAP18,ARRB1,ARSD,BMP2K,BTK,CASP1,CBFA2T3,CD300A,CD36,CD86,COMT,CSF1R,CTNND1,CTSS,CYBB,CYFIP1,DIAPH2,EIF4EBP1,FEZ2,FGL2,FYB,GLB1,HEXB,HFE,HMGN3,HNMT,HPSE,IL15,KCNE3,KDELR2,KIAA0513,KLF4,LILRB1,MLKL,MPEG1,MS4A6A,MS4A7,NLN,NUDT16,PAK1,PIK3AP1,PRRG4,RNASE6,RNF135,SCARB2,SIDT2,SLC24A4,SLC27A3,SLC8A1,SUMF1,TFEC,TICAM2
Immunostates|D7|CD16 positive monocyte	Immunostates	D7	CD16 positive monocyte	Regulation of signal transduction (M3)|3|log2-FC	Regulation of signal transduction (M3)	3	log2-FC	21	-0.462338	0.0348388	1	0.756358	ADAP2,APCDD1,ASAP2,BCL6,BMP2,C5AR1,CCR1,CD3E,CDK14,CSF1R,CTGF,ECM1,ENG,FGD4,FOXO1,FPR1,FZD8,GAB1,GATA3,GH1,HMOX1,HPSE,IL1RN,JUP,KIF26A,KLF4,LRP1,LYN,NOD2,PLXNB2,PRKCD,PSD3,PTK2,RGL1,S100A12,SHANK3,SOX7,SULF2,SYK,TIAM2,TIMP2,TLR2,TLR5,TRAT1,UBASH3A,WLS,ZNF423
Immunostates|D7|CD16 positive monocyte	Immunostates	D7	CD16 positive monocyte	Resting DC surface signature (S10)|3|log2-FC	Resting DC surface signature (S10)	3	log2-FC	21	-0.479221	0.0279444	1	0.756358	ABCA6,ABCC3,ABHD12,ACE,ADAM12,ADAM9,ATP1B1,CCRL2,CD151,CD1A,CD1B,CD1C,CD1E,CD86,CD9,CH25H,CLDN23,CLEC10A,CRIM1,CSF1R,DENND1B,DIRC2,EMP1,ENG,FCER1A,FZD1,FZD5,GPNMB,GPR137B,HLA-DMA,HLA-DQB1,IFNGR1,IGSF6,IL1R1,IL1R2,ITGAX,ITPRIPL2,JAG1,KMO,LHFPL2,LPCAT2,LRFN4,MFSD1,NRP1,P2RY6,PLD3,PLXDC2,PLXND1,PSEN2,PTGFRN,SERINC5,SFXN3,SLAMF8,SLC1A3,SLC26A11,SLC27A3,SLC36A1,SLC38A6,SLC7A11,SLC7A8,SLCO2B1,SPINT2,SR…
Immunostates|D7|CD16 positive monocyte	Immunostates	D7	CD16 positive monocyte	TLR and inflammatory signaling (M16)|3|log2-FC	TLR and inflammatory signaling (M16)	3	log2-FC	21	-0.468831	0.032045	1	0.756358	ALOX5,ANPEP,AQP9,BST1,C5AR1,CSF3R,CXCR2,DYSF,FCAR,FCGR1B,FCGR2C,FES,FGR,FPR1,FPR2,HSPA6,IRAK3,ITGAX,KCNJ15,KCNJ2,LILRA6,LILRB1,LILRB2,LILRB3,LY96,MGAM,MYD88,NCF4,NFE2,NPL,P2RY13,PADI4,PILRA,SIGLEC9,TLR1,TLR2,TLR4,TLR5,TLR6,TLR7,TLR8,TYROBP,WDFY3
Immunostates|D7|CD56bright natural killer cell	Immunostates	D7	CD56bright natural killer cell	IFNγ-mediated signaling (GO)|7|log2-Reads	IFNγ-mediated signaling (GO)	7	log2-Reads	24	0.444107	0.0297	1	0.236576	B2M,CAMK2A,CAMK2B,CAMK2D,CAMK2G,CD44,CIITA,FCGR1A,FCGR1B,GBP1,GBP2,HCK,HLA-A,HLA-B,HLA-C,HLA-DPA1,HLA-DPB1,HLA-DQA1,HLA-DQA2,HLA-DQB1,HLA-DQB2,HLA-DRA,HLA-DRB1,HLA-DRB5,HLA-E,HLA-F,HLA-G,HLA-H,ICAM1,IFI30,IFNG,IFNGR1,IFNGR2,IRF1,IRF2,IRF3,IRF4,IRF5,IRF6,IRF7,IRF8,IRF9,JAK1,JAK2,MID1,MT2A,NCAM1,OAS1,OAS2,OAS3,OASL,PML,PRKCD,PTAFR,SP100,STAT1,TRIM21,TRIM22,TRIM25,TRIM26,TRIM31,TRIM34,TRIM38,TRIM5,T…
Immunostates|D7|CD56bright natural killer cell	Immunostates	D7	CD56bright natural killer cell	Regulation of signal transduction (M3)|7|log2-Reads	Regulation of signal transduction (M3)	7	log2-Reads	24	-0.62759	0.00102743	0.2322	0.0344261	ADAP2,APCDD1,ASAP2,BCL6,BMP2,C5AR1,CCR1,CD3E,CDK14,CSF1R,CTGF,ECM1,ENG,FGD4,FOXO1,FPR1,FZD8,GAB1,GATA3,GH1,HMOX1,HPSE,IL1RN,JUP,KIF26A,KLF4,LRP1,LYN,NOD2,PLXNB2,PRKCD,PSD3,PTK2,RGL1,S100A12,SHANK3,SOX7,SULF2,SYK,TIAM2,TIMP2,TLR2,TLR5,TRAT1,UBASH3A,WLS,ZNF423
Immunostates|D7|CD8 positive alpha beta T cell	Immunostates	D7	CD8 positive alpha beta T cell	DC surface signature (S5)|7|log2-Reads	DC surface signature (S5)	7	log2-Reads	24	-0.433913	0.034135	1	0.254361	ABCA6,ABCC3,ABHD12,ACE,ADAM12,ADAM9,AGPAT3,ALCAM,ATP1B1,ATP1B2,CALCRL,CCRL2,CD151,CD1A,CD1B,CD1E,CD274,CD58,CD83,CD9,CLDN23,COLEC12,CRIM1,CSF2RB,CXCL16,DENND1B,DIRC2,EMP1,FPR3,FZD5,GJB2,GPNMB,GPR137B,GPR157,GRINA,HLA-DQA1,HLA-DQB1,IL1R1,ITPRIPL2,JAG1,KMO,LAMP2,LHFPL2,LRFN4,LRP11,MSR1,NRP1,NRP2,OLR1,P2RY6,PDCD1LG2,PRRG4,PSEN2,PTGFRN,RAMP1,SDC2,SIGLEC1,SLAMF8,SLC1A3,SLC36A1,SLC38A6,SLC41A2,SLC6A6,S…
Immunostates|D7|CD8 positive alpha beta T cell	Immunostates	D7	CD8 positive alpha beta T cell	Regulation of signal transduction (M3)|3|log2-Reads	Regulation of signal transduction (M3)	3	log2-Reads	21	-0.487013	0.0251508	1	0.930797	ADAP2,APCDD1,ASAP2,BCL6,BMP2,C5AR1,CCR1,CD3E,CDK14,CSF1R,CTGF,ECM1,ENG,FGD4,FOXO1,FPR1,FZD8,GAB1,GATA3,GH1,HMOX1,HPSE,IL1RN,JUP,KIF26A,KLF4,LRP1,LYN,NOD2,PLXNB2,PRKCD,PSD3,PTK2,RGL1,S100A12,SHANK3,SOX7,SULF2,SYK,TIAM2,TIMP2,TLR2,TLR5,TRAT1,UBASH3A,WLS,ZNF423
Immunostates|D7|CD8 positive alpha beta T cell	Immunostates	D7	CD8 positive alpha beta T cell	Regulation of signal transduction (M3)|7|log2-Reads	Regulation of signal transduction (M3)	7	log2-Reads	24	-0.626957	0.00104321	0.234723	0.0344261	ADAP2,APCDD1,ASAP2,BCL6,BMP2,C5AR1,CCR1,CD3E,CDK14,CSF1R,CTGF,ECM1,ENG,FGD4,FOXO1,FPR1,FZD8,GAB1,GATA3,GH1,HMOX1,HPSE,IL1RN,JUP,KIF26A,KLF4,LRP1,LYN,NOD2,PLXNB2,PRKCD,PSD3,PTK2,RGL1,S100A12,SHANK3,SOX7,SULF2,SYK,TIAM2,TIMP2,TLR2,TLR5,TRAT1,UBASH3A,WLS,ZNF423
Immunostates|D7|CD8 positive alpha beta T cell	Immunostates	D7	CD8 positive alpha beta T cell	Resting DC surface signature (S10)|7|log2-Reads	Resting DC surface signature (S10)	7	log2-Reads	24	-0.475652	0.0188113	1	0.181059	ABCA6,ABCC3,ABHD12,ACE,ADAM12,ADAM9,ATP1B1,CCRL2,CD151,CD1A,CD1B,CD1C,CD1E,CD86,CD9,CH25H,CLDN23,CLEC10A,CRIM1,CSF1R,DENND1B,DIRC2,EMP1,ENG,FCER1A,FZD1,FZD5,GPNMB,GPR137B,HLA-DMA,HLA-DQB1,IFNGR1,IGSF6,IL1R1,IL1R2,ITGAX,ITPRIPL2,JAG1,KMO,LHFPL2,LPCAT2,LRFN4,MFSD1,NRP1,P2RY6,PLD3,PLXDC2,PLXND1,PSEN2,PTGFRN,SERINC5,SFXN3,SLAMF8,SLC1A3,SLC26A11,SLC27A3,SLC36A1,SLC38A6,SLC7A11,SLC7A8,SLCO2B1,SPINT2,SR…
Immunostates|D7|CD8 positive alpha beta T cell	Immunostates	D7	CD8 positive alpha beta T cell	TLR and inflammatory signaling (M16)|1|log2-Reads	TLR and inflammatory signaling (M16)	1	log2-Reads	24	-0.457391	0.0246244	1	0.812605	ALOX5,ANPEP,AQP9,BST1,C5AR1,CSF3R,CXCR2,DYSF,FCAR,FCGR1B,FCGR2C,FES,FGR,FPR1,FPR2,HSPA6,IRAK3,ITGAX,KCNJ15,KCNJ2,LILRA6,LILRB1,LILRB2,LILRB3,LY96,MGAM,MYD88,NCF4,NFE2,NPL,P2RY13,PADI4,PILRA,SIGLEC9,TLR1,TLR2,TLR4,TLR5,TLR6,TLR7,TLR8,TYROBP,WDFY3
Immunostates|D7|CD8 positive alpha beta T cell	Immunostates	D7	CD8 positive alpha beta T cell	TLR and inflammatory signaling (M16)|7|log2-Reads	TLR and inflammatory signaling (M16)	7	log2-Reads	24	-0.437391	0.0325662	1	0.25076	ALOX5,ANPEP,AQP9,BST1,C5AR1,CSF3R,CXCR2,DYSF,FCAR,FCGR1B,FCGR2C,FES,FGR,FPR1,FPR2,HSPA6,IRAK3,ITGAX,KCNJ15,KCNJ2,LILRA6,LILRB1,LILRB2,LILRB3,LY96,MGAM,MYD88,NCF4,NFE2,NPL,P2RY13,PADI4,PILRA,SIGLEC9,TLR1,TLR2,TLR4,TLR5,TLR6,TLR7,TLR8,TYROBP,WDFY3
Immunostates|D7|T cell	Immunostates	D7	T cell	Cell cycle and transcription (M4.0)|7|log2-FC	Cell cycle and transcription (M4.0)	7	log2-FC	24	-0.434442	0.0338925	1	0.761543	AIF1,ALDH2,ALOX5,ANLN,AOAH,APOBEC3A,APOBEC3B,ARHGAP11A,ASF1B,ASGR1,ASGR2,ASPM,ATAD2,AURKA,AURKB,BIRC5,BRCA1,BRIP1,BUB1,BUB1B,C1orf112,C5AR1,CCDC34,CCNA2,CCNB1,CCNB2,CCNE2,CCNF,CCR1,CD14,CD163,CD1D,CD300LF,CD302,CD33,CD36,CD86,CD93,CDC20,CDC25A,CDC25C,CDC45,CDC6,CDC7,CDCA2,CDCA3,CDCA5,CDCA7,CDCA8,CDK1,CDKN3,CDT1,CEACAM8,CEBPA,CEBPD,CENPA,CENPE,CENPF,CENPH,CENPI,CENPK,CENPM,CENPN,CENPW,CEP55,CFD,CF…
Immunostates|D7|T cell	Immunostates	D7	T cell	DC surface signature (S5)|7|log2-Reads	DC surface signature (S5)	7	log2-Reads	24	-0.412698	0.0450462	1	0.289046	ABCA6,ABCC3,ABHD12,ACE,ADAM12,ADAM9,AGPAT3,ALCAM,ATP1B1,ATP1B2,CALCRL,CCRL2,CD151,CD1A,CD1B,CD1E,CD274,CD58,CD83,CD9,CLDN23,COLEC12,CRIM1,CSF2RB,CXCL16,DENND1B,DIRC2,EMP1,FPR3,FZD5,GJB2,GPNMB,GPR137B,GPR157,GRINA,HLA-DQA1,HLA-DQB1,IL1R1,ITPRIPL2,JAG1,KMO,LAMP2,LHFPL2,LRFN4,LRP11,MSR1,NRP1,NRP2,OLR1,P2RY6,PDCD1LG2,PRRG4,PSEN2,PTGFRN,RAMP1,SDC2,SIGLEC1,SLAMF8,SLC1A3,SLC36A1,SLC38A6,SLC41A2,SLC6A6,S…
Immunostates|D7|T cell	Immunostates	D7	T cell	Immune-related surface molecules (M2.10)|7|log2-FC	Immune-related surface molecules (M2.10)	7	log2-FC	24	-0.489237	0.0152549	1	0.761543	AP1S2,ARHGAP18,ARRB1,ARSD,BMP2K,BTK,CASP1,CBFA2T3,CD300A,CD36,CD86,COMT,CSF1R,CTNND1,CTSS,CYBB,CYFIP1,DIAPH2,EIF4EBP1,FEZ2,FGL2,FYB,GLB1,HEXB,HFE,HMGN3,HNMT,HPSE,IL15,KCNE3,KDELR2,KIAA0513,KLF4,LILRB1,MLKL,MPEG1,MS4A6A,MS4A7,NLN,NUDT16,PAK1,PIK3AP1,PRRG4,RNASE6,RNF135,SCARB2,SIDT2,SLC24A4,SLC27A3,SLC8A1,SUMF1,TFEC,TICAM2
Immunostates|D7|T cell	Immunostates	D7	T cell	Immune-related surface molecules (M2.10)|7|log2-Reads	Immune-related surface molecules (M2.10)	7	log2-Reads	24	-0.768428	1.15715e-05	0.00264987	0.000891003	AP1S2,ARHGAP18,ARRB1,ARSD,BMP2K,BTK,CASP1,CBFA2T3,CD300A,CD36,CD86,COMT,CSF1R,CTNND1,CTSS,CYBB,CYFIP1,DIAPH2,EIF4EBP1,FEZ2,FGL2,FYB,GLB1,HEXB,HFE,HMGN3,HNMT,HPSE,IL15,KCNE3,KDELR2,KIAA0513,KLF4,LILRB1,MLKL,MPEG1,MS4A6A,MS4A7,NLN,NUDT16,PAK1,PIK3AP1,PRRG4,RNASE6,RNF135,SCARB2,SIDT2,SLC24A4,SLC27A3,SLC8A1,SUMF1,TFEC,TICAM2
Immunostates|D7|T cell	Immunostates	D7	T cell	Resting DC surface signature (S10)|7|log2-Reads	Resting DC surface signature (S10)	7	log2-Reads	24	-0.532725	0.00735959	1	0.106254	ABCA6,ABCC3,ABHD12,ACE,ADAM12,ADAM9,ATP1B1,CCRL2,CD151,CD1A,CD1B,CD1C,CD1E,CD86,CD9,CH25H,CLDN23,CLEC10A,CRIM1,CSF1R,DENND1B,DIRC2,EMP1,ENG,FCER1A,FZD1,FZD5,GPNMB,GPR137B,HLA-DMA,HLA-DQB1,IFNGR1,IGSF6,IL1R1,IL1R2,ITGAX,ITPRIPL2,JAG1,KMO,LHFPL2,LPCAT2,LRFN4,MFSD1,NRP1,P2RY6,PLD3,PLXDC2,PLXND1,PSEN2,PTGFRN,SERINC5,SFXN3,SLAMF8,SLC1A3,SLC26A11,SLC27A3,SLC36A1,SLC38A6,SLC7A11,SLC7A8,SLCO2B1,SPINT2,SR…
Immunostates|D7|T cell	Immunostates	D7	T cell	TLR and inflammatory signaling (M16)|7|log2-Reads	TLR and inflammatory signaling (M16)	7	log2-Reads	24	-0.533594	0.00724604	1	0.106254	ALOX5,ANPEP,AQP9,BST1,C5AR1,CSF3R,CXCR2,DYSF,FCAR,FCGR1B,FCGR2C,FES,FGR,FPR1,FPR2,HSPA6,IRAK3,ITGAX,KCNJ15,KCNJ2,LILRA6,LILRB1,LILRB2,LILRB3,LY96,MGAM,MYD88,NCF4,NFE2,NPL,P2RY13,PADI4,PILRA,SIGLEC9,TLR1,TLR2,TLR4,TLR5,TLR6,TLR7,TLR8,TYROBP,WDFY3
Immunostates|D7|basophil	Immunostates	D7	basophil	IFN-inducible, antiviral molecules (M3.1)|7|log2-FC	IFN-inducible, antiviral molecules (M3.1)	7	log2-FC	24	-0.435566	0.0333819	1	0.761543	ADAR,AGRN,ANKRD22,BST2,C1GALT1,CACNA1A,CXCL10,DDX58,DTX3L,EIF2AK2,EPSTI1,ETV7,FBXO6,GBP1,GCH1,GTPBP1,HERC5,HERC6,IFI35,IFI44,IFI44L,IFIH1,IFIT2,IFIT3,IFITM1,IFITM2,IFITM3,IL15RA,IRF7,LAP3,LGALS3BP,LY6E,MT1X,MX1,MX2,NCOA7,NMI,OAS1,OAS2,OAS3,OASL,PARP14,PARP9,PGAP1,PHF11,PLAC8,PLSCR1,PML,PNPT1,PPM1K,RAB8A,RSAD2,SAMD9,SERPING1,SP100,SP110,STAT1,STAT2,TAP1,TAP2,TDRD7,TNFSF10,TREX1,TRIM22,TRIM5,UBE2L6…
Immunostates|D7|basophil	Immunostates	D7	basophil	IFNα response (Hallmark)|7|log2-FC	IFNα response (Hallmark)	7	log2-FC	24	-0.405859	0.0490929	1	0.761543	ADAR,B2M,BATF2,BST2,C1S,CASP1,CASP8,CCRL2,CD47,CD74,CMPK2,CNP,CSF1,CXCL10,CXCL11,DDX60,DHX58,EIF2AK2,ELF1,EPSTI1,FAM46A,GBP2,GBP4,GMPR,HERC6,HLA-C,IFI27,IFI30,IFI35,IFI44,IFI44L,IFIH1,IFIT2,IFIT3,IFITM1,IFITM2,IFITM3,IL15,IL4R,IL7,IRF1,IRF2,IRF7,IRF9,ISG15,ISG20,LAMP3,LAP3,LGALS3BP,LPAR6,LY6E,MOV10,MX1,NCOA7,NMI,NUB1,OAS1,OASL,OGFR,PARP12,PARP14,PARP9,PLSCR1,PNPT1,PROCR,PSMA3,PSMB8,PSMB9,PSME1,PS…
Immunostates|D7|basophil	Immunostates	D7	basophil	Regulation of signal transduction (M3)|7|log2-Reads	Regulation of signal transduction (M3)	7	log2-Reads	24	0.445615	0.029085	1	0.236576	ADAP2,APCDD1,ASAP2,BCL6,BMP2,C5AR1,CCR1,CD3E,CDK14,CSF1R,CTGF,ECM1,ENG,FGD4,FOXO1,FPR1,FZD8,GAB1,GATA3,GH1,HMOX1,HPSE,IL1RN,JUP,KIF26A,KLF4,LRP1,LYN,NOD2,PLXNB2,PRKCD,PSD3,PTK2,RGL1,S100A12,SHANK3,SOX7,SULF2,SYK,TIAM2,TIMP2,TLR2,TLR5,TRAT1,UBASH3A,WLS,ZNF423
Immunostates|D7|eosinophil	Immunostates	D7	eosinophil	DC surface signature (S5)|3|log2-FC	DC surface signature (S5)	3	log2-FC	21	0.581559	0.00568726	1	0.756358	ABCA6,ABCC3,ABHD12,ACE,ADAM12,ADAM9,AGPAT3,ALCAM,ATP1B1,ATP1B2,CALCRL,CCRL2,CD151,CD1A,CD1B,CD1E,CD274,CD58,CD83,CD9,CLDN23,COLEC12,CRIM1,CSF2RB,CXCL16,DENND1B,DIRC2,EMP1,FPR3,FZD5,GJB2,GPNMB,GPR137B,GPR157,GRINA,HLA-DQA1,HLA-DQB1,IL1R1,ITPRIPL2,JAG1,KMO,LAMP2,LHFPL2,LRFN4,LRP11,MSR1,NRP1,NRP2,OLR1,P2RY6,PDCD1LG2,PRRG4,PSEN2,PTGFRN,RAMP1,SDC2,SIGLEC1,SLAMF8,SLC1A3,SLC36A1,SLC38A6,SLC41A2,SLC6A6,S…
Immunostates|D7|eosinophil	Immunostates	D7	eosinophil	Regulation of signal transduction (M3)|3|log2-FC	Regulation of signal transduction (M3)	3	log2-FC	21	0.500411	0.0208694	1	0.756358	ADAP2,APCDD1,ASAP2,BCL6,BMP2,C5AR1,CCR1,CD3E,CDK14,CSF1R,CTGF,ECM1,ENG,FGD4,FOXO1,FPR1,FZD8,GAB1,GATA3,GH1,HMOX1,HPSE,IL1RN,JUP,KIF26A,KLF4,LRP1,LYN,NOD2,PLXNB2,PRKCD,PSD3,PTK2,RGL1,S100A12,SHANK3,SOX7,SULF2,SYK,TIAM2,TIMP2,TLR2,TLR5,TRAT1,UBASH3A,WLS,ZNF423
Immunostates|D7|eosinophil	Immunostates	D7	eosinophil	Resting DC surface signature (S10)|3|log2-FC	Resting DC surface signature (S10)	3	log2-FC	21	0.463895	0.034152	1	0.756358	ABCA6,ABCC3,ABHD12,ACE,ADAM12,ADAM9,ATP1B1,CCRL2,CD151,CD1A,CD1B,CD1C,CD1E,CD86,CD9,CH25H,CLDN23,CLEC10A,CRIM1,CSF1R,DENND1B,DIRC2,EMP1,ENG,FCER1A,FZD1,FZD5,GPNMB,GPR137B,HLA-DMA,HLA-DQB1,IFNGR1,IGSF6,IL1R1,IL1R2,ITGAX,ITPRIPL2,JAG1,KMO,LHFPL2,LPCAT2,LRFN4,MFSD1,NRP1,P2RY6,PLD3,PLXDC2,PLXND1,PSEN2,PTGFRN,SERINC5,SFXN3,SLAMF8,SLC1A3,SLC26A11,SLC27A3,SLC36A1,SLC38A6,SLC7A11,SLC7A8,SLCO2B1,SPINT2,SR…
Immunostates|D7|granulocyte	Immunostates	D7	granulocyte	DC surface signature (S5)|1|log2-Reads	DC surface signature (S5)	1	log2-Reads	24	0.486087	0.0160261	1	0.723443	ABCA6,ABCC3,ABHD12,ACE,ADAM12,ADAM9,AGPAT3,ALCAM,ATP1B1,ATP1B2,CALCRL,CCRL2,CD151,CD1A,CD1B,CD1E,CD274,CD58,CD83,CD9,CLDN23,COLEC12,CRIM1,CSF2RB,CXCL16,DENND1B,DIRC2,EMP1,FPR3,FZD5,GJB2,GPNMB,GPR137B,GPR157,GRINA,HLA-DQA1,HLA-DQB1,IL1R1,ITPRIPL2,JAG1,KMO,LAMP2,LHFPL2,LRFN4,LRP11,MSR1,NRP1,NRP2,OLR1,P2RY6,PDCD1LG2,PRRG4,PSEN2,PTGFRN,RAMP1,SDC2,SIGLEC1,SLAMF8,SLC1A3,SLC36A1,SLC38A6,SLC41A2,SLC6A6,S…
Immunostates|D7|granulocyte	Immunostates	D7	granulocyte	IFN-inducible, antiviral molecules (M3.1)|7|log2-FC	IFN-inducible, antiviral molecules (M3.1)	7	log2-FC	24	-0.413913	0.0443557	1	0.761543	ADAR,AGRN,ANKRD22,BST2,C1GALT1,CACNA1A,CXCL10,DDX58,DTX3L,EIF2AK2,EPSTI1,ETV7,FBXO6,GBP1,GCH1,GTPBP1,HERC5,HERC6,IFI35,IFI44,IFI44L,IFIH1,IFIT2,IFIT3,IFITM1,IFITM2,IFITM3,IL15RA,IRF7,LAP3,LGALS3BP,LY6E,MT1X,MX1,MX2,NCOA7,NMI,OAS1,OAS2,OAS3,OASL,PARP14,PARP9,PGAP1,PHF11,PLAC8,PLSCR1,PML,PNPT1,PPM1K,RAB8A,RSAD2,SAMD9,SERPING1,SP100,SP110,STAT1,STAT2,TAP1,TAP2,TDRD7,TNFSF10,TREX1,TRIM22,TRIM5,UBE2L6…
Immunostates|D7|granulocyte	Immunostates	D7	granulocyte	IFNα response (Hallmark)|7|log2-Reads	IFNα response (Hallmark)	7	log2-Reads	24	-0.406087	0.0489534	1	0.297585	ADAR,B2M,BATF2,BST2,C1S,CASP1,CASP8,CCRL2,CD47,CD74,CMPK2,CNP,CSF1,CXCL10,CXCL11,DDX60,DHX58,EIF2AK2,ELF1,EPSTI1,FAM46A,GBP2,GBP4,GMPR,HERC6,HLA-C,IFI27,IFI30,IFI35,IFI44,IFI44L,IFIH1,IFIT2,IFIT3,IFITM1,IFITM2,IFITM3,IL15,IL4R,IL7,IRF1,IRF2,IRF7,IRF9,ISG15,ISG20,LAMP3,LAP3,LGALS3BP,LPAR6,LY6E,MOV10,MX1,NCOA7,NMI,NUB1,OAS1,OASL,OGFR,PARP12,PARP14,PARP9,PLSCR1,PNPT1,PROCR,PSMA3,PSMB8,PSMB9,PSME1,PS…
Immunostates|D7|granulocyte	Immunostates	D7	granulocyte	IFNγ-mediated signaling (GO)|7|log2-Reads	IFNγ-mediated signaling (GO)	7	log2-Reads	24	-0.413043	0.0448492	1	0.289046	B2M,CAMK2A,CAMK2B,CAMK2D,CAMK2G,CD44,CIITA,FCGR1A,FCGR1B,GBP1,GBP2,HCK,HLA-A,HLA-B,HLA-C,HLA-DPA1,HLA-DPB1,HLA-DQA1,HLA-DQA2,HLA-DQB1,HLA-DQB2,HLA-DRA,HLA-DRB1,HLA-DRB5,HLA-E,HLA-F,HLA-G,HLA-H,ICAM1,IFI30,IFNG,IFNGR1,IFNGR2,IRF1,IRF2,IRF3,IRF4,IRF5,IRF6,IRF7,IRF8,IRF9,JAK1,JAK2,MID1,MT2A,NCAM1,OAS1,OAS2,OAS3,OASL,PML,PRKCD,PTAFR,SP100,STAT1,TRIM21,TRIM22,TRIM25,TRIM26,TRIM31,TRIM34,TRIM38,TRIM5,T…
Immunostates|D7|hematopoietic progenitor	Immunostates	D7	hematopoietic progenitor	Cellular response to IFNγ (GO)|1|log2-FC	Cellular response to IFNγ (GO)	1	log2-FC	24	-0.436067	0.0331565	1	0.991816	AIF1,AQP4,ASS1,B2M,CAMK2A,CAMK2B,CAMK2D,CAMK2G,CCL1,CCL11,CCL13,CCL14,CCL15,CCL16,CCL17,CCL18,CCL19,CCL2,CCL20,CCL21,CCL22,CCL23,CCL24,CCL25,CCL26,CCL3,CCL3L3,CCL4,CCL4L2,CCL5,CCL7,CCL8,CD44,CD58,CIITA,CX3CL1,DAPK1,DAPK3,EDN1,EPRS,FCGR1A,FCGR1B,GAPDH,GBP1,GBP2,GBP5,GBP6,HCK,HLA-A,HLA-B,HLA-C,HLA-DPA1,HLA-DPB1,HLA-DQA1,HLA-DQA2,HLA-DQB1,HLA-DQB2,HLA-DRA,HLA-DRB1,HLA-DRB5,HLA-E,HLA-F,HLA-G,HLA-H,IC…
Immunostates|D7|hematopoietic progenitor	Immunostates	D7	hematopoietic progenitor	DC surface signature (S5)|7|log2-FC	DC surface signature (S5)	7	log2-FC	24	0.417029	0.0426224	1	0.761543	ABCA6,ABCC3,ABHD12,ACE,ADAM12,ADAM9,AGPAT3,ALCAM,ATP1B1,ATP1B2,CALCRL,CCRL2,CD151,CD1A,CD1B,CD1E,CD274,CD58,CD83,CD9,CLDN23,COLEC12,CRIM1,CSF2RB,CXCL16,DENND1B,DIRC2,EMP1,FPR3,FZD5,GJB2,GPNMB,GPR137B,GPR157,GRINA,HLA-DQA1,HLA-DQB1,IL1R1,ITPRIPL2,JAG1,KMO,LAMP2,LHFPL2,LRFN4,LRP11,MSR1,NRP1,NRP2,OLR1,P2RY6,PDCD1LG2,PRRG4,PSEN2,PTGFRN,RAMP1,SDC2,SIGLEC1,SLAMF8,SLC1A3,SLC36A1,SLC38A6,SLC41A2,SLC6A6,S…
Immunostates|D7|hematopoietic progenitor	Immunostates	D7	hematopoietic progenitor	DC surface signature (S5)|7|log2-Reads	DC surface signature (S5)	7	log2-Reads	24	0.417029	0.0426224	1	0.289046	ABCA6,ABCC3,ABHD12,ACE,ADAM12,ADAM9,AGPAT3,ALCAM,ATP1B1,ATP1B2,CALCRL,CCRL2,CD151,CD1A,CD1B,CD1E,CD274,CD58,CD83,CD9,CLDN23,COLEC12,CRIM1,CSF2RB,CXCL16,DENND1B,DIRC2,EMP1,FPR3,FZD5,GJB2,GPNMB,GPR137B,GPR157,GRINA,HLA-DQA1,HLA-DQB1,IL1R1,ITPRIPL2,JAG1,KMO,LAMP2,LHFPL2,LRFN4,LRP11,MSR1,NRP1,NRP2,OLR1,P2RY6,PDCD1LG2,PRRG4,PSEN2,PTGFRN,RAMP1,SDC2,SIGLEC1,SLAMF8,SLC1A3,SLC36A1,SLC38A6,SLC41A2,SLC6A6,S…
Immunostates|D7|hematopoietic progenitor	Immunostates	D7	hematopoietic progenitor	IFNγ-mediated signaling (GO)|1|log2-Reads	IFNγ-mediated signaling (GO)	1	log2-Reads	24	-0.436067	0.0331565	1	0.85432	B2M,CAMK2A,CAMK2B,CAMK2D,CAMK2G,CD44,CIITA,FCGR1A,FCGR1B,GBP1,GBP2,HCK,HLA-A,HLA-B,HLA-C,HLA-DPA1,HLA-DPB1,HLA-DQA1,HLA-DQA2,HLA-DQB1,HLA-DQB2,HLA-DRA,HLA-DRB1,HLA-DRB5,HLA-E,HLA-F,HLA-G,HLA-H,ICAM1,IFI30,IFNG,IFNGR1,IFNGR2,IRF1,IRF2,IRF3,IRF4,IRF5,IRF6,IRF7,IRF8,IRF9,JAK1,JAK2,MID1,MT2A,NCAM1,OAS1,OAS2,OAS3,OASL,PML,PRKCD,PTAFR,SP100,STAT1,TRIM21,TRIM22,TRIM25,TRIM26,TRIM31,TRIM34,TRIM38,TRIM5,T…
Immunostates|D7|hematopoietic progenitor	Immunostates	D7	hematopoietic progenitor	Regulation of signal transduction (M3)|7|log2-Reads	Regulation of signal transduction (M3)	7	log2-Reads	24	0.455105	0.0254441	1	0.226464	ADAP2,APCDD1,ASAP2,BCL6,BMP2,C5AR1,CCR1,CD3E,CDK14,CSF1R,CTGF,ECM1,ENG,FGD4,FOXO1,FPR1,FZD8,GAB1,GATA3,GH1,HMOX1,HPSE,IL1RN,JUP,KIF26A,KLF4,LRP1,LYN,NOD2,PLXNB2,PRKCD,PSD3,PTK2,RGL1,S100A12,SHANK3,SOX7,SULF2,SYK,TIAM2,TIMP2,TLR2,TLR5,TRAT1,UBASH3A,WLS,ZNF423
Immunostates|D7|hematopoietic progenitor	Immunostates	D7	hematopoietic progenitor	Resting DC surface signature (S10)|7|log2-FC	Resting DC surface signature (S10)	7	log2-FC	24	0.417029	0.0426224	1	0.761543	ABCA6,ABCC3,ABHD12,ACE,ADAM12,ADAM9,ATP1B1,CCRL2,CD151,CD1A,CD1B,CD1C,CD1E,CD86,CD9,CH25H,CLDN23,CLEC10A,CRIM1,CSF1R,DENND1B,DIRC2,EMP1,ENG,FCER1A,FZD1,FZD5,GPNMB,GPR137B,HLA-DMA,HLA-DQB1,IFNGR1,IGSF6,IL1R1,IL1R2,ITGAX,ITPRIPL2,JAG1,KMO,LHFPL2,LPCAT2,LRFN4,MFSD1,NRP1,P2RY6,PLD3,PLXDC2,PLXND1,PSEN2,PTGFRN,SERINC5,SFXN3,SLAMF8,SLC1A3,SLC26A11,SLC27A3,SLC36A1,SLC38A6,SLC7A11,SLC7A8,SLCO2B1,SPINT2,SR…
Immunostates|D7|hematopoietic progenitor	Immunostates	D7	hematopoietic progenitor	Resting DC surface signature (S10)|7|log2-Reads	Resting DC surface signature (S10)	7	log2-Reads	24	0.47777	0.0182163	1	0.181059	ABCA6,ABCC3,ABHD12,ACE,ADAM12,ADAM9,ATP1B1,CCRL2,CD151,CD1A,CD1B,CD1C,CD1E,CD86,CD9,CH25H,CLDN23,CLEC10A,CRIM1,CSF1R,DENND1B,DIRC2,EMP1,ENG,FCER1A,FZD1,FZD5,GPNMB,GPR137B,HLA-DMA,HLA-DQB1,IFNGR1,IGSF6,IL1R1,IL1R2,ITGAX,ITPRIPL2,JAG1,KMO,LHFPL2,LPCAT2,LRFN4,MFSD1,NRP1,P2RY6,PLD3,PLXDC2,PLXND1,PSEN2,PTGFRN,SERINC5,SFXN3,SLAMF8,SLC1A3,SLC26A11,SLC27A3,SLC36A1,SLC38A6,SLC7A11,SLC7A8,SLCO2B1,SPINT2,SR…
Immunostates|D7|macrophage m2	Immunostates	D7	macrophage m2	IFNα response (Hallmark)|7|log2-FC	IFNα response (Hallmark)	7	log2-FC	24	-0.427049	0.0374064	1	0.761543	ADAR,B2M,BATF2,BST2,C1S,CASP1,CASP8,CCRL2,CD47,CD74,CMPK2,CNP,CSF1,CXCL10,CXCL11,DDX60,DHX58,EIF2AK2,ELF1,EPSTI1,FAM46A,GBP2,GBP4,GMPR,HERC6,HLA-C,IFI27,IFI30,IFI35,IFI44,IFI44L,IFIH1,IFIT2,IFIT3,IFITM1,IFITM2,IFITM3,IL15,IL4R,IL7,IRF1,IRF2,IRF7,IRF9,ISG15,ISG20,LAMP3,LAP3,LGALS3BP,LPAR6,LY6E,MOV10,MX1,NCOA7,NMI,NUB1,OAS1,OASL,OGFR,PARP12,PARP14,PARP9,PLSCR1,PNPT1,PROCR,PSMA3,PSMB8,PSMB9,PSME1,PS…
Immunostates|D7|macrophage m2	Immunostates	D7	macrophage m2	Regulation of signal transduction (M3)|3|log2-Reads	Regulation of signal transduction (M3)	3	log2-Reads	21	0.450649	0.0403453	1	0.930797	ADAP2,APCDD1,ASAP2,BCL6,BMP2,C5AR1,CCR1,CD3E,CDK14,CSF1R,CTGF,ECM1,ENG,FGD4,FOXO1,FPR1,FZD8,GAB1,GATA3,GH1,HMOX1,HPSE,IL1RN,JUP,KIF26A,KLF4,LRP1,LYN,NOD2,PLXNB2,PRKCD,PSD3,PTK2,RGL1,S100A12,SHANK3,SOX7,SULF2,SYK,TIAM2,TIMP2,TLR2,TLR5,TRAT1,UBASH3A,WLS,ZNF423
Immunostates|D7|macrophage m2	Immunostates	D7	macrophage m2	Regulation of signal transduction (M3)|7|log2-Reads	Regulation of signal transduction (M3)	7	log2-Reads	24	0.430528	0.0357186	1	0.257843	ADAP2,APCDD1,ASAP2,BCL6,BMP2,C5AR1,CCR1,CD3E,CDK14,CSF1R,CTGF,ECM1,ENG,FGD4,FOXO1,FPR1,FZD8,GAB1,GATA3,GH1,HMOX1,HPSE,IL1RN,JUP,KIF26A,KLF4,LRP1,LYN,NOD2,PLXNB2,PRKCD,PSD3,PTK2,RGL1,S100A12,SHANK3,SOX7,SULF2,SYK,TIAM2,TIMP2,TLR2,TLR5,TRAT1,UBASH3A,WLS,ZNF423
Immunostates|D7|memory B cell	Immunostates	D7	memory B cell	Immune-related surface molecules (M2.10)|7|log2-FC	Immune-related surface molecules (M2.10)	7	log2-FC	24	-0.459353	0.023938	1	0.761543	AP1S2,ARHGAP18,ARRB1,ARSD,BMP2K,BTK,CASP1,CBFA2T3,CD300A,CD36,CD86,COMT,CSF1R,CTNND1,CTSS,CYBB,CYFIP1,DIAPH2,EIF4EBP1,FEZ2,FGL2,FYB,GLB1,HEXB,HFE,HMGN3,HNMT,HPSE,IL15,KCNE3,KDELR2,KIAA0513,KLF4,LILRB1,MLKL,MPEG1,MS4A6A,MS4A7,NLN,NUDT16,PAK1,PIK3AP1,PRRG4,RNASE6,RNF135,SCARB2,SIDT2,SLC24A4,SLC27A3,SLC8A1,SUMF1,TFEC,TICAM2
Immunostates|D7|monocyte	Immunostates	D7	monocyte	Immune-related surface molecules (M2.10)|1|log2-Reads	Immune-related surface molecules (M2.10)	1	log2-Reads	24	0.481739	0.0171425	1	0.723443	AP1S2,ARHGAP18,ARRB1,ARSD,BMP2K,BTK,CASP1,CBFA2T3,CD300A,CD36,CD86,COMT,CSF1R,CTNND1,CTSS,CYBB,CYFIP1,DIAPH2,EIF4EBP1,FEZ2,FGL2,FYB,GLB1,HEXB,HFE,HMGN3,HNMT,HPSE,IL15,KCNE3,KDELR2,KIAA0513,KLF4,LILRB1,MLKL,MPEG1,MS4A6A,MS4A7,NLN,NUDT16,PAK1,PIK3AP1,PRRG4,RNASE6,RNF135,SCARB2,SIDT2,SLC24A4,SLC27A3,SLC8A1,SUMF1,TFEC,TICAM2
Immunostates|D7|monocyte	Immunostates	D7	monocyte	Immune-related surface molecules (M2.10)|7|log2-Reads	Immune-related surface molecules (M2.10)	7	log2-Reads	24	0.838261	3.16585e-07	7.28145e-05	3.65655e-05	AP1S2,ARHGAP18,ARRB1,ARSD,BMP2K,BTK,CASP1,CBFA2T3,CD300A,CD36,CD86,COMT,CSF1R,CTNND1,CTSS,CYBB,CYFIP1,DIAPH2,EIF4EBP1,FEZ2,FGL2,FYB,GLB1,HEXB,HFE,HMGN3,HNMT,HPSE,IL15,KCNE3,KDELR2,KIAA0513,KLF4,LILRB1,MLKL,MPEG1,MS4A6A,MS4A7,NLN,NUDT16,PAK1,PIK3AP1,PRRG4,RNASE6,RNF135,SCARB2,SIDT2,SLC24A4,SLC27A3,SLC8A1,SUMF1,TFEC,TICAM2
Immunostates|D7|monocyte	Immunostates	D7	monocyte	Regulation of signal transduction (M3)|7|log2-Reads	Regulation of signal transduction (M3)	7	log2-Reads	24	0.503478	0.0121373	1	0.157994	ADAP2,APCDD1,ASAP2,BCL6,BMP2,C5AR1,CCR1,CD3E,CDK14,CSF1R,CTGF,ECM1,ENG,FGD4,FOXO1,FPR1,FZD8,GAB1,GATA3,GH1,HMOX1,HPSE,IL1RN,JUP,KIF26A,KLF4,LRP1,LYN,NOD2,PLXNB2,PRKCD,PSD3,PTK2,RGL1,S100A12,SHANK3,SOX7,SULF2,SYK,TIAM2,TIMP2,TLR2,TLR5,TRAT1,UBASH3A,WLS,ZNF423
Immunostates|D7|monocyte	Immunostates	D7	monocyte	Resting DC surface signature (S10)|7|log2-Reads	Resting DC surface signature (S10)	7	log2-Reads	24	0.557391	0.00465934	1	0.0827928	ABCA6,ABCC3,ABHD12,ACE,ADAM12,ADAM9,ATP1B1,CCRL2,CD151,CD1A,CD1B,CD1C,CD1E,CD86,CD9,CH25H,CLDN23,CLEC10A,CRIM1,CSF1R,DENND1B,DIRC2,EMP1,ENG,FCER1A,FZD1,FZD5,GPNMB,GPR137B,HLA-DMA,HLA-DQB1,IFNGR1,IGSF6,IL1R1,IL1R2,ITGAX,ITPRIPL2,JAG1,KMO,LHFPL2,LPCAT2,LRFN4,MFSD1,NRP1,P2RY6,PLD3,PLXDC2,PLXND1,PSEN2,PTGFRN,SERINC5,SFXN3,SLAMF8,SLC1A3,SLC26A11,SLC27A3,SLC36A1,SLC38A6,SLC7A11,SLC7A8,SLCO2B1,SPINT2,SR…
Immunostates|D7|monocyte	Immunostates	D7	monocyte	TLR and inflammatory signaling (M16)|1|log2-Reads	TLR and inflammatory signaling (M16)	1	log2-Reads	24	0.583478	0.00276294	0.63824	0.63824	ALOX5,ANPEP,AQP9,BST1,C5AR1,CSF3R,CXCR2,DYSF,FCAR,FCGR1B,FCGR2C,FES,FGR,FPR1,FPR2,HSPA6,IRAK3,ITGAX,KCNJ15,KCNJ2,LILRA6,LILRB1,LILRB2,LILRB3,LY96,MGAM,MYD88,NCF4,NFE2,NPL,P2RY13,PADI4,PILRA,SIGLEC9,TLR1,TLR2,TLR4,TLR5,TLR6,TLR7,TLR8,TYROBP,WDFY3
Immunostates|D7|monocyte	Immunostates	D7	monocyte	TLR and inflammatory signaling (M16)|7|log2-Reads	TLR and inflammatory signaling (M16)	7	log2-Reads	24	0.576522	0.00318941	0.701671	0.0613962	ALOX5,ANPEP,AQP9,BST1,C5AR1,CSF3R,CXCR2,DYSF,FCAR,FCGR1B,FCGR2C,FES,FGR,FPR1,FPR2,HSPA6,IRAK3,ITGAX,KCNJ15,KCNJ2,LILRA6,LILRB1,LILRB2,LILRB3,LY96,MGAM,MYD88,NCF4,NFE2,NPL,P2RY13,PADI4,PILRA,SIGLEC9,TLR1,TLR2,TLR4,TLR5,TLR6,TLR7,TLR8,TYROBP,WDFY3
Immunostates|D7|naive B cell	Immunostates	D7	naive B cell	Regulation of signal transduction (M3)|7|log2-Reads	Regulation of signal transduction (M3)	7	log2-Reads	24	-0.406957	0.0484249	1	0.297585	ADAP2,APCDD1,ASAP2,BCL6,BMP2,C5AR1,CCR1,CD3E,CDK14,CSF1R,CTGF,ECM1,ENG,FGD4,FOXO1,FPR1,FZD8,GAB1,GATA3,GH1,HMOX1,HPSE,IL1RN,JUP,KIF26A,KLF4,LRP1,LYN,NOD2,PLXNB2,PRKCD,PSD3,PTK2,RGL1,S100A12,SHANK3,SOX7,SULF2,SYK,TIAM2,TIMP2,TLR2,TLR5,TRAT1,UBASH3A,WLS,ZNF423
Immunostates|D7|naive B cell	Immunostates	D7	naive B cell	Resting DC surface signature (S10)|7|log2-Reads	Resting DC surface signature (S10)	7	log2-Reads	24	-0.422609	0.0396518	1	0.277563	ABCA6,ABCC3,ABHD12,ACE,ADAM12,ADAM9,ATP1B1,CCRL2,CD151,CD1A,CD1B,CD1C,CD1E,CD86,CD9,CH25H,CLDN23,CLEC10A,CRIM1,CSF1R,DENND1B,DIRC2,EMP1,ENG,FCER1A,FZD1,FZD5,GPNMB,GPR137B,HLA-DMA,HLA-DQB1,IFNGR1,IGSF6,IL1R1,IL1R2,ITGAX,ITPRIPL2,JAG1,KMO,LHFPL2,LPCAT2,LRFN4,MFSD1,NRP1,P2RY6,PLD3,PLXDC2,PLXND1,PSEN2,PTGFRN,SERINC5,SFXN3,SLAMF8,SLC1A3,SLC26A11,SLC27A3,SLC36A1,SLC38A6,SLC7A11,SLC7A8,SLCO2B1,SPINT2,SR…
Immunostates|D7|natural killer cell	Immunostates	D7	natural killer cell	IFNγ-mediated signaling (GO)|7|log2-Reads	IFNγ-mediated signaling (GO)	7	log2-Reads	24	0.45498	0.0254895	1	0.226464	B2M,CAMK2A,CAMK2B,CAMK2D,CAMK2G,CD44,CIITA,FCGR1A,FCGR1B,GBP1,GBP2,HCK,HLA-A,HLA-B,HLA-C,HLA-DPA1,HLA-DPB1,HLA-DQA1,HLA-DQA2,HLA-DQB1,HLA-DQB2,HLA-DRA,HLA-DRB1,HLA-DRB5,HLA-E,HLA-F,HLA-G,HLA-H,ICAM1,IFI30,IFNG,IFNGR1,IFNGR2,IRF1,IRF2,IRF3,IRF4,IRF5,IRF6,IRF7,IRF8,IRF9,JAK1,JAK2,MID1,MT2A,NCAM1,OAS1,OAS2,OAS3,OASL,PML,PRKCD,PTAFR,SP100,STAT1,TRIM21,TRIM22,TRIM25,TRIM26,TRIM31,TRIM34,TRIM38,TRIM5,T…
Immunostates|D7|natural killer cell	Immunostates	D7	natural killer cell	Regulation of signal transduction (M3)|7|log2-Reads	Regulation of signal transduction (M3)	7	log2-Reads	24	-0.61244	0.00146682	0.328567	0.0423544	ADAP2,APCDD1,ASAP2,BCL6,BMP2,C5AR1,CCR1,CD3E,CDK14,CSF1R,CTGF,ECM1,ENG,FGD4,FOXO1,FPR1,FZD8,GAB1,GATA3,GH1,HMOX1,HPSE,IL1RN,JUP,KIF26A,KLF4,LRP1,LYN,NOD2,PLXNB2,PRKCD,PSD3,PTK2,RGL1,S100A12,SHANK3,SOX7,SULF2,SYK,TIAM2,TIMP2,TLR2,TLR5,TRAT1,UBASH3A,WLS,ZNF423
Immunostates|D7|plasma cell	Immunostates	D7	plasma cell	Cellular response to IFNγ (GO)|3|log2-Reads	Cellular response to IFNγ (GO)	3	log2-Reads	21	-0.593892	0.00453156	1	0.930797	AIF1,AQP4,ASS1,B2M,CAMK2A,CAMK2B,CAMK2D,CAMK2G,CCL1,CCL11,CCL13,CCL14,CCL15,CCL16,CCL17,CCL18,CCL19,CCL2,CCL20,CCL21,CCL22,CCL23,CCL24,CCL25,CCL26,CCL3,CCL3L3,CCL4,CCL4L2,CCL5,CCL7,CCL8,CD44,CD58,CIITA,CX3CL1,DAPK1,DAPK3,EDN1,EPRS,FCGR1A,FCGR1B,GAPDH,GBP1,GBP2,GBP5,GBP6,HCK,HLA-A,HLA-B,HLA-C,HLA-DPA1,HLA-DPB1,HLA-DQA1,HLA-DQA2,HLA-DQB1,HLA-DQB2,HLA-DRA,HLA-DRB1,HLA-DRB5,HLA-E,HLA-F,HLA-G,HLA-H,IC…
Immunostates|D7|plasma cell	Immunostates	D7	plasma cell	IFNγ-mediated signaling (GO)|3|log2-Reads	IFNγ-mediated signaling (GO)	3	log2-Reads	21	-0.443795	0.043876	1	0.930797	B2M,CAMK2A,CAMK2B,CAMK2D,CAMK2G,CD44,CIITA,FCGR1A,FCGR1B,GBP1,GBP2,HCK,HLA-A,HLA-B,HLA-C,HLA-DPA1,HLA-DPB1,HLA-DQA1,HLA-DQA2,HLA-DQB1,HLA-DQB2,HLA-DRA,HLA-DRB1,HLA-DRB5,HLA-E,HLA-F,HLA-G,HLA-H,ICAM1,IFI30,IFNG,IFNGR1,IFNGR2,IRF1,IRF2,IRF3,IRF4,IRF5,IRF6,IRF7,IRF8,IRF9,JAK1,JAK2,MID1,MT2A,NCAM1,OAS1,OAS2,OAS3,OASL,PML,PRKCD,PTAFR,SP100,STAT1,TRIM21,TRIM22,TRIM25,TRIM26,TRIM31,TRIM34,TRIM38,TRIM5,T…
Immunostates|D7|plasmacytoid dendritic cell	Immunostates	D7	plasmacytoid dendritic cell	DC surface signature (S5)|3|log2-FC	DC surface signature (S5)	3	log2-FC	21	-0.549133	0.00993122	1	0.756358	ABCA6,ABCC3,ABHD12,ACE,ADAM12,ADAM9,AGPAT3,ALCAM,ATP1B1,ATP1B2,CALCRL,CCRL2,CD151,CD1A,CD1B,CD1E,CD274,CD58,CD83,CD9,CLDN23,COLEC12,CRIM1,CSF2RB,CXCL16,DENND1B,DIRC2,EMP1,FPR3,FZD5,GJB2,GPNMB,GPR137B,GPR157,GRINA,HLA-DQA1,HLA-DQB1,IL1R1,ITPRIPL2,JAG1,KMO,LAMP2,LHFPL2,LRFN4,LRP11,MSR1,NRP1,NRP2,OLR1,P2RY6,PDCD1LG2,PRRG4,PSEN2,PTGFRN,RAMP1,SDC2,SIGLEC1,SLAMF8,SLC1A3,SLC36A1,SLC38A6,SLC41A2,SLC6A6,S…
Immunostates|D7|plasmacytoid dendritic cell	Immunostates	D7	plasmacytoid dendritic cell	DC surface signature (S5)|7|log2-Reads	DC surface signature (S5)	7	log2-Reads	24	0.490785	0.0148872	1	0.171943	ABCA6,ABCC3,ABHD12,ACE,ADAM12,ADAM9,AGPAT3,ALCAM,ATP1B1,ATP1B2,CALCRL,CCRL2,CD151,CD1A,CD1B,CD1E,CD274,CD58,CD83,CD9,CLDN23,COLEC12,CRIM1,CSF2RB,CXCL16,DENND1B,DIRC2,EMP1,FPR3,FZD5,GJB2,GPNMB,GPR137B,GPR157,GRINA,HLA-DQA1,HLA-DQB1,IL1R1,ITPRIPL2,JAG1,KMO,LAMP2,LHFPL2,LRFN4,LRP11,MSR1,NRP1,NRP2,OLR1,P2RY6,PDCD1LG2,PRRG4,PSEN2,PTGFRN,RAMP1,SDC2,SIGLEC1,SLAMF8,SLC1A3,SLC36A1,SLC38A6,SLC41A2,SLC6A6,S…
Immunostates|D7|plasmacytoid dendritic cell	Immunostates	D7	plasmacytoid dendritic cell	Immune-related surface molecules (M2.10)|1|log2-Reads	Immune-related surface molecules (M2.10)	1	log2-Reads	24	0.504516	0.0119323	1	0.723443	AP1S2,ARHGAP18,ARRB1,ARSD,BMP2K,BTK,CASP1,CBFA2T3,CD300A,CD36,CD86,COMT,CSF1R,CTNND1,CTSS,CYBB,CYFIP1,DIAPH2,EIF4EBP1,FEZ2,FGL2,FYB,GLB1,HEXB,HFE,HMGN3,HNMT,HPSE,IL15,KCNE3,KDELR2,KIAA0513,KLF4,LILRB1,MLKL,MPEG1,MS4A6A,MS4A7,NLN,NUDT16,PAK1,PIK3AP1,PRRG4,RNASE6,RNF135,SCARB2,SIDT2,SLC24A4,SLC27A3,SLC8A1,SUMF1,TFEC,TICAM2
Immunostates|D7|plasmacytoid dendritic cell	Immunostates	D7	plasmacytoid dendritic cell	Immune-related surface molecules (M2.10)|7|log2-Reads	Immune-related surface molecules (M2.10)	7	log2-Reads	24	0.487684	0.0156312	1	0.171943	AP1S2,ARHGAP18,ARRB1,ARSD,BMP2K,BTK,CASP1,CBFA2T3,CD300A,CD36,CD86,COMT,CSF1R,CTNND1,CTSS,CYBB,CYFIP1,DIAPH2,EIF4EBP1,FEZ2,FGL2,FYB,GLB1,HEXB,HFE,HMGN3,HNMT,HPSE,IL15,KCNE3,KDELR2,KIAA0513,KLF4,LILRB1,MLKL,MPEG1,MS4A6A,MS4A7,NLN,NUDT16,PAK1,PIK3AP1,PRRG4,RNASE6,RNF135,SCARB2,SIDT2,SLC24A4,SLC27A3,SLC8A1,SUMF1,TFEC,TICAM2
Immunostates|D7|plasmacytoid dendritic cell	Immunostates	D7	plasmacytoid dendritic cell	Regulation of signal transduction (M3)|3|log2-FC	Regulation of signal transduction (M3)	3	log2-FC	21	-0.440752	0.0455182	1	0.756358	ADAP2,APCDD1,ASAP2,BCL6,BMP2,C5AR1,CCR1,CD3E,CDK14,CSF1R,CTGF,ECM1,ENG,FGD4,FOXO1,FPR1,FZD8,GAB1,GATA3,GH1,HMOX1,HPSE,IL1RN,JUP,KIF26A,KLF4,LRP1,LYN,NOD2,PLXNB2,PRKCD,PSD3,PTK2,RGL1,S100A12,SHANK3,SOX7,SULF2,SYK,TIAM2,TIMP2,TLR2,TLR5,TRAT1,UBASH3A,WLS,ZNF423
Immunostates|D7|plasmacytoid dendritic cell	Immunostates	D7	plasmacytoid dendritic cell	Regulation of signal transduction (M3)|7|log2-Reads	Regulation of signal transduction (M3)	7	log2-Reads	24	0.713587	9.04005e-05	0.0205209	0.0041765	ADAP2,APCDD1,ASAP2,BCL6,BMP2,C5AR1,CCR1,CD3E,CDK14,CSF1R,CTGF,ECM1,ENG,FGD4,FOXO1,FPR1,FZD8,GAB1,GATA3,GH1,HMOX1,HPSE,IL1RN,JUP,KIF26A,KLF4,LRP1,LYN,NOD2,PLXNB2,PRKCD,PSD3,PTK2,RGL1,S100A12,SHANK3,SOX7,SULF2,SYK,TIAM2,TIMP2,TLR2,TLR5,TRAT1,UBASH3A,WLS,ZNF423
Immunostates|D7|plasmacytoid dendritic cell	Immunostates	D7	plasmacytoid dendritic cell	Resting DC surface signature (S10)|1|log2-Reads	Resting DC surface signature (S10)	1	log2-Reads	24	0.418141	0.0420166	1	0.85432	ABCA6,ABCC3,ABHD12,ACE,ADAM12,ADAM9,ATP1B1,CCRL2,CD151,CD1A,CD1B,CD1C,CD1E,CD86,CD9,CH25H,CLDN23,CLEC10A,CRIM1,CSF1R,DENND1B,DIRC2,EMP1,ENG,FCER1A,FZD1,FZD5,GPNMB,GPR137B,HLA-DMA,HLA-DQB1,IFNGR1,IGSF6,IL1R1,IL1R2,ITGAX,ITPRIPL2,JAG1,KMO,LHFPL2,LPCAT2,LRFN4,MFSD1,NRP1,P2RY6,PLD3,PLXDC2,PLXND1,PSEN2,PTGFRN,SERINC5,SFXN3,SLAMF8,SLC1A3,SLC26A11,SLC27A3,SLC36A1,SLC38A6,SLC7A11,SLC7A8,SLCO2B1,SPINT2,SR…
Immunostates|D7|plasmacytoid dendritic cell	Immunostates	D7	plasmacytoid dendritic cell	Resting DC surface signature (S10)|7|log2-Reads	Resting DC surface signature (S10)	7	log2-Reads	24	0.495657	0.0137769	1	0.167499	ABCA6,ABCC3,ABHD12,ACE,ADAM12,ADAM9,ATP1B1,CCRL2,CD151,CD1A,CD1B,CD1C,CD1E,CD86,CD9,CH25H,CLDN23,CLEC10A,CRIM1,CSF1R,DENND1B,DIRC2,EMP1,ENG,FCER1A,FZD1,FZD5,GPNMB,GPR137B,HLA-DMA,HLA-DQB1,IFNGR1,IGSF6,IL1R1,IL1R2,ITGAX,ITPRIPL2,JAG1,KMO,LHFPL2,LPCAT2,LRFN4,MFSD1,NRP1,P2RY6,PLD3,PLXDC2,PLXND1,PSEN2,PTGFRN,SERINC5,SFXN3,SLAMF8,SLC1A3,SLC26A11,SLC27A3,SLC36A1,SLC38A6,SLC7A11,SLC7A8,SLCO2B1,SPINT2,SR…
Immunostates|D7|plasmacytoid dendritic cell	Immunostates	D7	plasmacytoid dendritic cell	TLR and inflammatory signaling (M16)|1|log2-Reads	TLR and inflammatory signaling (M16)	1	log2-Reads	24	0.475724	0.0187907	1	0.723443	ALOX5,ANPEP,AQP9,BST1,C5AR1,CSF3R,CXCR2,DYSF,FCAR,FCGR1B,FCGR2C,FES,FGR,FPR1,FPR2,HSPA6,IRAK3,ITGAX,KCNJ15,KCNJ2,LILRA6,LILRB1,LILRB2,LILRB3,LY96,MGAM,MYD88,NCF4,NFE2,NPL,P2RY13,PADI4,PILRA,SIGLEC9,TLR1,TLR2,TLR4,TLR5,TLR6,TLR7,TLR8,TYROBP,WDFY3
Immunostates|D7|plasmacytoid dendritic cell	Immunostates	D7	plasmacytoid dendritic cell	TLR and inflammatory signaling (M16)|7|log2-Reads	TLR and inflammatory signaling (M16)	7	log2-Reads	24	0.591333	0.00234049	0.51959	0.0540654	ALOX5,ANPEP,AQP9,BST1,C5AR1,CSF3R,CXCR2,DYSF,FCAR,FCGR1B,FCGR2C,FES,FGR,FPR1,FPR2,HSPA6,IRAK3,ITGAX,KCNJ15,KCNJ2,LILRA6,LILRB1,LILRB2,LILRB3,LY96,MGAM,MYD88,NCF4,NFE2,NPL,P2RY13,PADI4,PILRA,SIGLEC9,TLR1,TLR2,TLR4,TLR5,TLR6,TLR7,TLR8,TYROBP,WDFY3
MSD-FC|D1|CCL8	MSD-FC	D1	CCL8	Cellular response to IFNγ (GO)|1|log2-FC	Cellular response to IFNγ (GO)	1	log2-FC	24	0.52087	0.00906105	0.453052	0.0351782	AIF1,AQP4,ASS1,B2M,CAMK2A,CAMK2B,CAMK2D,CAMK2G,CCL1,CCL11,CCL13,CCL14,CCL15,CCL16,CCL17,CCL18,CCL19,CCL2,CCL20,CCL21,CCL22,CCL23,CCL24,CCL25,CCL26,CCL3,CCL3L3,CCL4,CCL4L2,CCL5,CCL7,CCL8,CD44,CD58,CIITA,CX3CL1,DAPK1,DAPK3,EDN1,EPRS,FCGR1A,FCGR1B,GAPDH,GBP1,GBP2,GBP5,GBP6,HCK,HLA-A,HLA-B,HLA-C,HLA-DPA1,HLA-DPB1,HLA-DQA1,HLA-DQA2,HLA-DQB1,HLA-DQB2,HLA-DRA,HLA-DRB1,HLA-DRB5,HLA-E,HLA-F,HLA-G,HLA-H,IC…
MSD-FC|D1|CCL8	MSD-FC	D1	CCL8	Cellular response to IFNγ (GO)|7|log2-FC	Cellular response to IFNγ (GO)	7	log2-FC	24	0.409565	0.0468662	1	0.625434	AIF1,AQP4,ASS1,B2M,CAMK2A,CAMK2B,CAMK2D,CAMK2G,CCL1,CCL11,CCL13,CCL14,CCL15,CCL16,CCL17,CCL18,CCL19,CCL2,CCL20,CCL21,CCL22,CCL23,CCL24,CCL25,CCL26,CCL3,CCL3L3,CCL4,CCL4L2,CCL5,CCL7,CCL8,CD44,CD58,CIITA,CX3CL1,DAPK1,DAPK3,EDN1,EPRS,FCGR1A,FCGR1B,GAPDH,GBP1,GBP2,GBP5,GBP6,HCK,HLA-A,HLA-B,HLA-C,HLA-DPA1,HLA-DPB1,HLA-DQA1,HLA-DQA2,HLA-DQB1,HLA-DQB2,HLA-DRA,HLA-DRB1,HLA-DRB5,HLA-E,HLA-F,HLA-G,HLA-H,IC…
MSD-FC|D1|CCL8	MSD-FC	D1	CCL8	DC surface signature (S5)|1|log2-FC	DC surface signature (S5)	1	log2-FC	24	0.43913	0.0318036	1	0.110476	ABCA6,ABCC3,ABHD12,ACE,ADAM12,ADAM9,AGPAT3,ALCAM,ATP1B1,ATP1B2,CALCRL,CCRL2,CD151,CD1A,CD1B,CD1E,CD274,CD58,CD83,CD9,CLDN23,COLEC12,CRIM1,CSF2RB,CXCL16,DENND1B,DIRC2,EMP1,FPR3,FZD5,GJB2,GPNMB,GPR137B,GPR157,GRINA,HLA-DQA1,HLA-DQB1,IL1R1,ITPRIPL2,JAG1,KMO,LAMP2,LHFPL2,LRFN4,LRP11,MSR1,NRP1,NRP2,OLR1,P2RY6,PDCD1LG2,PRRG4,PSEN2,PTGFRN,RAMP1,SDC2,SIGLEC1,SLAMF8,SLC1A3,SLC36A1,SLC38A6,SLC41A2,SLC6A6,S…
MSD-FC|D1|CCL8	MSD-FC	D1	CCL8	DC surface signature (S5)|1|log2-Reads	DC surface signature (S5)	1	log2-Reads	24	0.436522	0.0329529	1	0.127935	ABCA6,ABCC3,ABHD12,ACE,ADAM12,ADAM9,AGPAT3,ALCAM,ATP1B1,ATP1B2,CALCRL,CCRL2,CD151,CD1A,CD1B,CD1E,CD274,CD58,CD83,CD9,CLDN23,COLEC12,CRIM1,CSF2RB,CXCL16,DENND1B,DIRC2,EMP1,FPR3,FZD5,GJB2,GPNMB,GPR137B,GPR157,GRINA,HLA-DQA1,HLA-DQB1,IL1R1,ITPRIPL2,JAG1,KMO,LAMP2,LHFPL2,LRFN4,LRP11,MSR1,NRP1,NRP2,OLR1,P2RY6,PDCD1LG2,PRRG4,PSEN2,PTGFRN,RAMP1,SDC2,SIGLEC1,SLAMF8,SLC1A3,SLC36A1,SLC38A6,SLC41A2,SLC6A6,S…
MSD-FC|D1|CCL8	MSD-FC	D1	CCL8	IFN-inducible, antiviral molecules (M3.1)|1|log2-FC	IFN-inducible, antiviral molecules (M3.1)	1	log2-FC	24	0.754783	2.02625e-05	0.00125628	0.000267465	ADAR,AGRN,ANKRD22,BST2,C1GALT1,CACNA1A,CXCL10,DDX58,DTX3L,EIF2AK2,EPSTI1,ETV7,FBXO6,GBP1,GCH1,GTPBP1,HERC5,HERC6,IFI35,IFI44,IFI44L,IFIH1,IFIT2,IFIT3,IFITM1,IFITM2,IFITM3,IL15RA,IRF7,LAP3,LGALS3BP,LY6E,MT1X,MX1,MX2,NCOA7,NMI,OAS1,OAS2,OAS3,OASL,PARP14,PARP9,PGAP1,PHF11,PLAC8,PLSCR1,PML,PNPT1,PPM1K,RAB8A,RSAD2,SAMD9,SERPING1,SP100,SP110,STAT1,STAT2,TAP1,TAP2,TDRD7,TNFSF10,TREX1,TRIM22,TRIM5,UBE2L6…
MSD-FC|D1|CCL8	MSD-FC	D1	CCL8	IFN-inducible, antiviral molecules (M3.1)|1|log2-Reads	IFN-inducible, antiviral molecules (M3.1)	1	log2-Reads	24	0.696522	0.000156263	0.0101571	0.00372571	ADAR,AGRN,ANKRD22,BST2,C1GALT1,CACNA1A,CXCL10,DDX58,DTX3L,EIF2AK2,EPSTI1,ETV7,FBXO6,GBP1,GCH1,GTPBP1,HERC5,HERC6,IFI35,IFI44,IFI44L,IFIH1,IFIT2,IFIT3,IFITM1,IFITM2,IFITM3,IL15RA,IRF7,LAP3,LGALS3BP,LY6E,MT1X,MX1,MX2,NCOA7,NMI,OAS1,OAS2,OAS3,OASL,PARP14,PARP9,PGAP1,PHF11,PLAC8,PLSCR1,PML,PNPT1,PPM1K,RAB8A,RSAD2,SAMD9,SERPING1,SP100,SP110,STAT1,STAT2,TAP1,TAP2,TDRD7,TNFSF10,TREX1,TRIM22,TRIM5,UBE2L6…
MSD-FC|D1|CCL8	MSD-FC	D1	CCL8	IFNα response (Hallmark)|1|log2-FC	IFNα response (Hallmark)	1	log2-FC	24	0.756522	1.89039e-05	0.00119095	0.000267465	ADAR,B2M,BATF2,BST2,C1S,CASP1,CASP8,CCRL2,CD47,CD74,CMPK2,CNP,CSF1,CXCL10,CXCL11,DDX60,DHX58,EIF2AK2,ELF1,EPSTI1,FAM46A,GBP2,GBP4,GMPR,HERC6,HLA-C,IFI27,IFI30,IFI35,IFI44,IFI44L,IFIH1,IFIT2,IFIT3,IFITM1,IFITM2,IFITM3,IL15,IL4R,IL7,IRF1,IRF2,IRF7,IRF9,ISG15,ISG20,LAMP3,LAP3,LGALS3BP,LPAR6,LY6E,MOV10,MX1,NCOA7,NMI,NUB1,OAS1,OASL,OGFR,PARP12,PARP14,PARP9,PLSCR1,PNPT1,PROCR,PSMA3,PSMB8,PSMB9,PSME1,PS…
MSD-FC|D1|CCL8	MSD-FC	D1	CCL8	IFNα response (Hallmark)|1|log2-Reads	IFNα response (Hallmark)	1	log2-Reads	24	0.693913	0.000169351	0.0108384	0.00372571	ADAR,B2M,BATF2,BST2,C1S,CASP1,CASP8,CCRL2,CD47,CD74,CMPK2,CNP,CSF1,CXCL10,CXCL11,DDX60,DHX58,EIF2AK2,ELF1,EPSTI1,FAM46A,GBP2,GBP4,GMPR,HERC6,HLA-C,IFI27,IFI30,IFI35,IFI44,IFI44L,IFIH1,IFIT2,IFIT3,IFITM1,IFITM2,IFITM3,IL15,IL4R,IL7,IRF1,IRF2,IRF7,IRF9,ISG15,ISG20,LAMP3,LAP3,LGALS3BP,LPAR6,LY6E,MOV10,MX1,NCOA7,NMI,NUB1,OAS1,OASL,OGFR,PARP12,PARP14,PARP9,PLSCR1,PNPT1,PROCR,PSMA3,PSMB8,PSMB9,PSME1,PS…
MSD-FC|D1|CCL8	MSD-FC	D1	CCL8	IFNγ response (Hallmark)|1|log2-FC	IFNγ response (Hallmark)	1	log2-FC	24	0.78087	6.71354e-06	0.00043638	0.000221547	ADAR,APOL6,ARID5B,ARL4A,AUTS2,B2M,BANK1,BATF2,BPGM,BST2,BTG1,C1R,C1S,CASP1,CASP3,CASP4,CASP7,CASP8,CCL2,CCL5,CCL7,CD274,CD38,CD40,CD69,CD74,CD86,CDKN1A,CFB,CFH,CIITA,CMKLR1,CMPK2,CSF2RB,CXCL10,CXCL11,CXCL9,DDX58,DDX60,DHX58,EIF2AK2,EIF4E3,EPSTI1,FAS,FCGR1A,FGL2,FPR1,GBP4,GBP6,GCH1,GPR18,GZMA,HERC6,HIF1A,HLA-A,HLA-B,HLA-DMA,HLA-DQA1,HLA-DRB1,HLA-G,ICAM1,IDO1,IFI27,IFI30,IFI35,IFI44,IFI44L,IFIH1,IF…
MSD-FC|D1|CCL8	MSD-FC	D1	CCL8	IFNγ response (Hallmark)|1|log2-Reads	IFNγ response (Hallmark)	1	log2-Reads	24	0.66	0.000449402	0.0283123	0.00741513	ADAR,APOL6,ARID5B,ARL4A,AUTS2,B2M,BANK1,BATF2,BPGM,BST2,BTG1,C1R,C1S,CASP1,CASP3,CASP4,CASP7,CASP8,CCL2,CCL5,CCL7,CD274,CD38,CD40,CD69,CD74,CD86,CDKN1A,CFB,CFH,CIITA,CMKLR1,CMPK2,CSF2RB,CXCL10,CXCL11,CXCL9,DDX58,DDX60,DHX58,EIF2AK2,EIF4E3,EPSTI1,FAS,FCGR1A,FGL2,FPR1,GBP4,GBP6,GCH1,GPR18,GZMA,HERC6,HIF1A,HLA-A,HLA-B,HLA-DMA,HLA-DQA1,HLA-DRB1,HLA-G,ICAM1,IDO1,IFI27,IFI30,IFI35,IFI44,IFI44L,IFIH1,IF…
MSD-FC|D1|CCL8	MSD-FC	D1	CCL8	IFNγ-mediated signaling (GO)|1|log2-FC	IFNγ-mediated signaling (GO)	1	log2-FC	24	0.592174	0.00229874	0.133327	0.0168574	B2M,CAMK2A,CAMK2B,CAMK2D,CAMK2G,CD44,CIITA,FCGR1A,FCGR1B,GBP1,GBP2,HCK,HLA-A,HLA-B,HLA-C,HLA-DPA1,HLA-DPB1,HLA-DQA1,HLA-DQA2,HLA-DQB1,HLA-DQB2,HLA-DRA,HLA-DRB1,HLA-DRB5,HLA-E,HLA-F,HLA-G,HLA-H,ICAM1,IFI30,IFNG,IFNGR1,IFNGR2,IRF1,IRF2,IRF3,IRF4,IRF5,IRF6,IRF7,IRF8,IRF9,JAK1,JAK2,MID1,MT2A,NCAM1,OAS1,OAS2,OAS3,OASL,PML,PRKCD,PTAFR,SP100,STAT1,TRIM21,TRIM22,TRIM25,TRIM26,TRIM31,TRIM34,TRIM38,TRIM5,T…
MSD-FC|D1|CCL8	MSD-FC	D1	CCL8	IFNγ-mediated signaling (GO)|1|log2-Reads	IFNγ-mediated signaling (GO)	1	log2-Reads	24	0.443478	0.0299593	1	0.123582	B2M,CAMK2A,CAMK2B,CAMK2D,CAMK2G,CD44,CIITA,FCGR1A,FCGR1B,GBP1,GBP2,HCK,HLA-A,HLA-B,HLA-C,HLA-DPA1,HLA-DPB1,HLA-DQA1,HLA-DQA2,HLA-DQB1,HLA-DQB2,HLA-DRA,HLA-DRB1,HLA-DRB5,HLA-E,HLA-F,HLA-G,HLA-H,ICAM1,IFI30,IFNG,IFNGR1,IFNGR2,IRF1,IRF2,IRF3,IRF4,IRF5,IRF6,IRF7,IRF8,IRF9,JAK1,JAK2,MID1,MT2A,NCAM1,OAS1,OAS2,OAS3,OASL,PML,PRKCD,PTAFR,SP100,STAT1,TRIM21,TRIM22,TRIM25,TRIM26,TRIM31,TRIM34,TRIM38,TRIM5,T…
MSD-FC|D1|CCL8	MSD-FC	D1	CCL8	TLR and inflammatory signaling (M16)|1|log2-FC	TLR and inflammatory signaling (M16)	1	log2-FC	24	0.407826	0.0479009	1	0.150546	ALOX5,ANPEP,AQP9,BST1,C5AR1,CSF3R,CXCR2,DYSF,FCAR,FCGR1B,FCGR2C,FES,FGR,FPR1,FPR2,HSPA6,IRAK3,ITGAX,KCNJ15,KCNJ2,LILRA6,LILRB1,LILRB2,LILRB3,LY96,MGAM,MYD88,NCF4,NFE2,NPL,P2RY13,PADI4,PILRA,SIGLEC9,TLR1,TLR2,TLR4,TLR5,TLR6,TLR7,TLR8,TYROBP,WDFY3
MSD-FC|D1|CXCL10	MSD-FC	D1	CXCL10	Cell cycle and transcription (M4.0)|7|log2-FC	Cell cycle and transcription (M4.0)	7	log2-FC	24	0.408696	0.0473813	1	0.625434	AIF1,ALDH2,ALOX5,ANLN,AOAH,APOBEC3A,APOBEC3B,ARHGAP11A,ASF1B,ASGR1,ASGR2,ASPM,ATAD2,AURKA,AURKB,BIRC5,BRCA1,BRIP1,BUB1,BUB1B,C1orf112,C5AR1,CCDC34,CCNA2,CCNB1,CCNB2,CCNE2,CCNF,CCR1,CD14,CD163,CD1D,CD300LF,CD302,CD33,CD36,CD86,CD93,CDC20,CDC25A,CDC25C,CDC45,CDC6,CDC7,CDCA2,CDCA3,CDCA5,CDCA7,CDCA8,CDK1,CDKN3,CDT1,CEACAM8,CEBPA,CEBPD,CENPA,CENPE,CENPF,CENPH,CENPI,CENPK,CENPM,CENPN,CENPW,CEP55,CFD,CF…
MSD-FC|D1|CXCL10	MSD-FC	D1	CXCL10	IFN-inducible, antiviral molecules (M3.1)|1|log2-FC	IFN-inducible, antiviral molecules (M3.1)	1	log2-FC	24	0.548696	0.00549548	0.296756	0.0279001	ADAR,AGRN,ANKRD22,BST2,C1GALT1,CACNA1A,CXCL10,DDX58,DTX3L,EIF2AK2,EPSTI1,ETV7,FBXO6,GBP1,GCH1,GTPBP1,HERC5,HERC6,IFI35,IFI44,IFI44L,IFIH1,IFIT2,IFIT3,IFITM1,IFITM2,IFITM3,IL15RA,IRF7,LAP3,LGALS3BP,LY6E,MT1X,MX1,MX2,NCOA7,NMI,OAS1,OAS2,OAS3,OASL,PARP14,PARP9,PGAP1,PHF11,PLAC8,PLSCR1,PML,PNPT1,PPM1K,RAB8A,RSAD2,SAMD9,SERPING1,SP100,SP110,STAT1,STAT2,TAP1,TAP2,TDRD7,TNFSF10,TREX1,TRIM22,TRIM5,UBE2L6…
MSD-FC|D1|CXCL10	MSD-FC	D1	CXCL10	IFN-inducible, antiviral molecules (M3.1)|1|log2-Reads	IFN-inducible, antiviral molecules (M3.1)	1	log2-Reads	24	0.557391	0.00465934	0.265582	0.0307516	ADAR,AGRN,ANKRD22,BST2,C1GALT1,CACNA1A,CXCL10,DDX58,DTX3L,EIF2AK2,EPSTI1,ETV7,FBXO6,GBP1,GCH1,GTPBP1,HERC5,HERC6,IFI35,IFI44,IFI44L,IFIH1,IFIT2,IFIT3,IFITM1,IFITM2,IFITM3,IL15RA,IRF7,LAP3,LGALS3BP,LY6E,MT1X,MX1,MX2,NCOA7,NMI,OAS1,OAS2,OAS3,OASL,PARP14,PARP9,PGAP1,PHF11,PLAC8,PLSCR1,PML,PNPT1,PPM1K,RAB8A,RSAD2,SAMD9,SERPING1,SP100,SP110,STAT1,STAT2,TAP1,TAP2,TDRD7,TNFSF10,TREX1,TRIM22,TRIM5,UBE2L6…
MSD-FC|D1|CXCL10	MSD-FC	D1	CXCL10	IFNα response (Hallmark)|1|log2-FC	IFNα response (Hallmark)	1	log2-FC	24	0.556522	0.00473781	0.26058	0.026058	ADAR,B2M,BATF2,BST2,C1S,CASP1,CASP8,CCRL2,CD47,CD74,CMPK2,CNP,CSF1,CXCL10,CXCL11,DDX60,DHX58,EIF2AK2,ELF1,EPSTI1,FAM46A,GBP2,GBP4,GMPR,HERC6,HLA-C,IFI27,IFI30,IFI35,IFI44,IFI44L,IFIH1,IFIT2,IFIT3,IFITM1,IFITM2,IFITM3,IL15,IL4R,IL7,IRF1,IRF2,IRF7,IRF9,ISG15,ISG20,LAMP3,LAP3,LGALS3BP,LPAR6,LY6E,MOV10,MX1,NCOA7,NMI,NUB1,OAS1,OASL,OGFR,PARP12,PARP14,PARP9,PLSCR1,PNPT1,PROCR,PSMA3,PSMB8,PSMB9,PSME1,PS…
MSD-FC|D1|CXCL10	MSD-FC	D1	CXCL10	IFNα response (Hallmark)|1|log2-Reads	IFNα response (Hallmark)	1	log2-Reads	24	0.544348	0.00595859	0.333681	0.034937	ADAR,B2M,BATF2,BST2,C1S,CASP1,CASP8,CCRL2,CD47,CD74,CMPK2,CNP,CSF1,CXCL10,CXCL11,DDX60,DHX58,EIF2AK2,ELF1,EPSTI1,FAM46A,GBP2,GBP4,GMPR,HERC6,HLA-C,IFI27,IFI30,IFI35,IFI44,IFI44L,IFIH1,IFIT2,IFIT3,IFITM1,IFITM2,IFITM3,IL15,IL4R,IL7,IRF1,IRF2,IRF7,IRF9,ISG15,ISG20,LAMP3,LAP3,LGALS3BP,LPAR6,LY6E,MOV10,MX1,NCOA7,NMI,NUB1,OAS1,OASL,OGFR,PARP12,PARP14,PARP9,PLSCR1,PNPT1,PROCR,PSMA3,PSMB8,PSMB9,PSME1,PS…
MSD-FC|D1|CXCL10	MSD-FC	D1	CXCL10	IFNγ response (Hallmark)|1|log2-FC	IFNγ response (Hallmark)	1	log2-FC	24	0.585217	0.00266423	0.151861	0.0175839	ADAR,APOL6,ARID5B,ARL4A,AUTS2,B2M,BANK1,BATF2,BPGM,BST2,BTG1,C1R,C1S,CASP1,CASP3,CASP4,CASP7,CASP8,CCL2,CCL5,CCL7,CD274,CD38,CD40,CD69,CD74,CD86,CDKN1A,CFB,CFH,CIITA,CMKLR1,CMPK2,CSF2RB,CXCL10,CXCL11,CXCL9,DDX58,DDX60,DHX58,EIF2AK2,EIF4E3,EPSTI1,FAS,FCGR1A,FGL2,FPR1,GBP4,GBP6,GCH1,GPR18,GZMA,HERC6,HIF1A,HLA-A,HLA-B,HLA-DMA,HLA-DQA1,HLA-DRB1,HLA-G,ICAM1,IDO1,IFI27,IFI30,IFI35,IFI44,IFI44L,IFIH1,IF…
MSD-FC|D1|CXCL10	MSD-FC	D1	CXCL10	IFNγ response (Hallmark)|1|log2-Reads	IFNγ response (Hallmark)	1	log2-Reads	24	0.54087	0.00635219	0.34937	0.034937	ADAR,APOL6,ARID5B,ARL4A,AUTS2,B2M,BANK1,BATF2,BPGM,BST2,BTG1,C1R,C1S,CASP1,CASP3,CASP4,CASP7,CASP8,CCL2,CCL5,CCL7,CD274,CD38,CD40,CD69,CD74,CD86,CDKN1A,CFB,CFH,CIITA,CMKLR1,CMPK2,CSF2RB,CXCL10,CXCL11,CXCL9,DDX58,DDX60,DHX58,EIF2AK2,EIF4E3,EPSTI1,FAS,FCGR1A,FGL2,FPR1,GBP4,GBP6,GCH1,GPR18,GZMA,HERC6,HIF1A,HLA-A,HLA-B,HLA-DMA,HLA-DQA1,HLA-DRB1,HLA-G,ICAM1,IDO1,IFI27,IFI30,IFI35,IFI44,IFI44L,IFIH1,IF…
MSD-FC|D1|CXCL8	MSD-FC	D1	CXCL8	IFNγ-mediated signaling (GO)|3|log2-Reads	IFNγ-mediated signaling (GO)	3	log2-Reads	22	-0.435347	0.0428613	1	0.794852	B2M,CAMK2A,CAMK2B,CAMK2D,CAMK2G,CD44,CIITA,FCGR1A,FCGR1B,GBP1,GBP2,HCK,HLA-A,HLA-B,HLA-C,HLA-DPA1,HLA-DPB1,HLA-DQA1,HLA-DQA2,HLA-DQB1,HLA-DQB2,HLA-DRA,HLA-DRB1,HLA-DRB5,HLA-E,HLA-F,HLA-G,HLA-H,ICAM1,IFI30,IFNG,IFNGR1,IFNGR2,IRF1,IRF2,IRF3,IRF4,IRF5,IRF6,IRF7,IRF8,IRF9,JAK1,JAK2,MID1,MT2A,NCAM1,OAS1,OAS2,OAS3,OASL,PML,PRKCD,PTAFR,SP100,STAT1,TRIM21,TRIM22,TRIM25,TRIM26,TRIM31,TRIM34,TRIM38,TRIM5,T…
MSD-FC|D1|IFN-gamma	MSD-FC	D1	IFN-gamma	Cellular response to IFNγ (GO)|1|log2-FC	Cellular response to IFNγ (GO)	1	log2-FC	24	0.429565	0.0361797	1	0.119393	AIF1,AQP4,ASS1,B2M,CAMK2A,CAMK2B,CAMK2D,CAMK2G,CCL1,CCL11,CCL13,CCL14,CCL15,CCL16,CCL17,CCL18,CCL19,CCL2,CCL20,CCL21,CCL22,CCL23,CCL24,CCL25,CCL26,CCL3,CCL3L3,CCL4,CCL4L2,CCL5,CCL7,CCL8,CD44,CD58,CIITA,CX3CL1,DAPK1,DAPK3,EDN1,EPRS,FCGR1A,FCGR1B,GAPDH,GBP1,GBP2,GBP5,GBP6,HCK,HLA-A,HLA-B,HLA-C,HLA-DPA1,HLA-DPB1,HLA-DQA1,HLA-DQA2,HLA-DQB1,HLA-DQB2,HLA-DRA,HLA-DRB1,HLA-DRB5,HLA-E,HLA-F,HLA-G,HLA-H,IC…
MSD-FC|D1|IFN-gamma	MSD-FC	D1	IFN-gamma	Cellular response to IFNγ (GO)|7|log2-FC	Cellular response to IFNγ (GO)	7	log2-FC	24	0.573913	0.00336309	0.221964	0.203041	AIF1,AQP4,ASS1,B2M,CAMK2A,CAMK2B,CAMK2D,CAMK2G,CCL1,CCL11,CCL13,CCL14,CCL15,CCL16,CCL17,CCL18,CCL19,CCL2,CCL20,CCL21,CCL22,CCL23,CCL24,CCL25,CCL26,CCL3,CCL3L3,CCL4,CCL4L2,CCL5,CCL7,CCL8,CD44,CD58,CIITA,CX3CL1,DAPK1,DAPK3,EDN1,EPRS,FCGR1A,FCGR1B,GAPDH,GBP1,GBP2,GBP5,GBP6,HCK,HLA-A,HLA-B,HLA-C,HLA-DPA1,HLA-DPB1,HLA-DQA1,HLA-DQA2,HLA-DQB1,HLA-DQB2,HLA-DRA,HLA-DRB1,HLA-DRB5,HLA-E,HLA-F,HLA-G,HLA-H,IC…
MSD-FC|D1|IFN-gamma	MSD-FC	D1	IFN-gamma	DC surface signature (S5)|1|log2-FC	DC surface signature (S5)	1	log2-FC	24	0.528696	0.00790509	0.411064	0.0341382	ABCA6,ABCC3,ABHD12,ACE,ADAM12,ADAM9,AGPAT3,ALCAM,ATP1B1,ATP1B2,CALCRL,CCRL2,CD151,CD1A,CD1B,CD1E,CD274,CD58,CD83,CD9,CLDN23,COLEC12,CRIM1,CSF2RB,CXCL16,DENND1B,DIRC2,EMP1,FPR3,FZD5,GJB2,GPNMB,GPR137B,GPR157,GRINA,HLA-DQA1,HLA-DQB1,IL1R1,ITPRIPL2,JAG1,KMO,LAMP2,LHFPL2,LRFN4,LRP11,MSR1,NRP1,NRP2,OLR1,P2RY6,PDCD1LG2,PRRG4,PSEN2,PTGFRN,RAMP1,SDC2,SIGLEC1,SLAMF8,SLC1A3,SLC36A1,SLC38A6,SLC41A2,SLC6A6,S…
MSD-FC|D1|IFN-gamma	MSD-FC	D1	IFN-gamma	IFN-inducible, antiviral molecules (M3.1)|1|log2-FC	IFN-inducible, antiviral molecules (M3.1)	1	log2-FC	24	0.793913	3.65019e-06	0.000240912	0.000221547	ADAR,AGRN,ANKRD22,BST2,C1GALT1,CACNA1A,CXCL10,DDX58,DTX3L,EIF2AK2,EPSTI1,ETV7,FBXO6,GBP1,GCH1,GTPBP1,HERC5,HERC6,IFI35,IFI44,IFI44L,IFIH1,IFIT2,IFIT3,IFITM1,IFITM2,IFITM3,IL15RA,IRF7,LAP3,LGALS3BP,LY6E,MT1X,MX1,MX2,NCOA7,NMI,OAS1,OAS2,OAS3,OASL,PARP14,PARP9,PGAP1,PHF11,PLAC8,PLSCR1,PML,PNPT1,PPM1K,RAB8A,RSAD2,SAMD9,SERPING1,SP100,SP110,STAT1,STAT2,TAP1,TAP2,TDRD7,TNFSF10,TREX1,TRIM22,TRIM5,UBE2L6…
MSD-FC|D1|IFN-gamma	MSD-FC	D1	IFN-gamma	IFN-inducible, antiviral molecules (M3.1)|1|log2-Reads	IFN-inducible, antiviral molecules (M3.1)	1	log2-Reads	24	0.598261	0.0020148	0.122903	0.0200513	ADAR,AGRN,ANKRD22,BST2,C1GALT1,CACNA1A,CXCL10,DDX58,DTX3L,EIF2AK2,EPSTI1,ETV7,FBXO6,GBP1,GCH1,GTPBP1,HERC5,HERC6,IFI35,IFI44,IFI44L,IFIH1,IFIT2,IFIT3,IFITM1,IFITM2,IFITM3,IL15RA,IRF7,LAP3,LGALS3BP,LY6E,MT1X,MX1,MX2,NCOA7,NMI,OAS1,OAS2,OAS3,OASL,PARP14,PARP9,PGAP1,PHF11,PLAC8,PLSCR1,PML,PNPT1,PPM1K,RAB8A,RSAD2,SAMD9,SERPING1,SP100,SP110,STAT1,STAT2,TAP1,TAP2,TDRD7,TNFSF10,TREX1,TRIM22,TRIM5,UBE2L6…
MSD-FC|D1|IFN-gamma	MSD-FC	D1	IFN-gamma	IFNα response (Hallmark)|1|log2-FC	IFNα response (Hallmark)	1	log2-FC	24	0.757391	1.82553e-05	0.00116834	0.000267465	ADAR,B2M,BATF2,BST2,C1S,CASP1,CASP8,CCRL2,CD47,CD74,CMPK2,CNP,CSF1,CXCL10,CXCL11,DDX60,DHX58,EIF2AK2,ELF1,EPSTI1,FAM46A,GBP2,GBP4,GMPR,HERC6,HLA-C,IFI27,IFI30,IFI35,IFI44,IFI44L,IFIH1,IFIT2,IFIT3,IFITM1,IFITM2,IFITM3,IL15,IL4R,IL7,IRF1,IRF2,IRF7,IRF9,ISG15,ISG20,LAMP3,LAP3,LGALS3BP,LPAR6,LY6E,MOV10,MX1,NCOA7,NMI,NUB1,OAS1,OASL,OGFR,PARP12,PARP14,PARP9,PLSCR1,PNPT1,PROCR,PSMA3,PSMB8,PSMB9,PSME1,PS…
MSD-FC|D1|IFN-gamma	MSD-FC	D1	IFN-gamma	IFNα response (Hallmark)|1|log2-Reads	IFNα response (Hallmark)	1	log2-Reads	24	0.633913	0.000880708	0.0546039	0.0116253	ADAR,B2M,BATF2,BST2,C1S,CASP1,CASP8,CCRL2,CD47,CD74,CMPK2,CNP,CSF1,CXCL10,CXCL11,DDX60,DHX58,EIF2AK2,ELF1,EPSTI1,FAM46A,GBP2,GBP4,GMPR,HERC6,HLA-C,IFI27,IFI30,IFI35,IFI44,IFI44L,IFIH1,IFIT2,IFIT3,IFITM1,IFITM2,IFITM3,IL15,IL4R,IL7,IRF1,IRF2,IRF7,IRF9,ISG15,ISG20,LAMP3,LAP3,LGALS3BP,LPAR6,LY6E,MOV10,MX1,NCOA7,NMI,NUB1,OAS1,OASL,OGFR,PARP12,PARP14,PARP9,PLSCR1,PNPT1,PROCR,PSMA3,PSMB8,PSMB9,PSME1,PS…
MSD-FC|D1|IFN-gamma	MSD-FC	D1	IFN-gamma	IFNγ response (Hallmark)|1|log2-FC	IFNγ response (Hallmark)	1	log2-FC	24	0.729565	5.22369e-05	0.00318645	0.000574606	ADAR,APOL6,ARID5B,ARL4A,AUTS2,B2M,BANK1,BATF2,BPGM,BST2,BTG1,C1R,C1S,CASP1,CASP3,CASP4,CASP7,CASP8,CCL2,CCL5,CCL7,CD274,CD38,CD40,CD69,CD74,CD86,CDKN1A,CFB,CFH,CIITA,CMKLR1,CMPK2,CSF2RB,CXCL10,CXCL11,CXCL9,DDX58,DDX60,DHX58,EIF2AK2,EIF4E3,EPSTI1,FAS,FCGR1A,FGL2,FPR1,GBP4,GBP6,GCH1,GPR18,GZMA,HERC6,HIF1A,HLA-A,HLA-B,HLA-DMA,HLA-DQA1,HLA-DRB1,HLA-G,ICAM1,IDO1,IFI27,IFI30,IFI35,IFI44,IFI44L,IFIH1,IF…
MSD-FC|D1|IFN-gamma	MSD-FC	D1	IFN-gamma	IFNγ response (Hallmark)|1|log2-Reads	IFNγ response (Hallmark)	1	log2-Reads	24	0.592174	0.00229874	0.137924	0.0200513	ADAR,APOL6,ARID5B,ARL4A,AUTS2,B2M,BANK1,BATF2,BPGM,BST2,BTG1,C1R,C1S,CASP1,CASP3,CASP4,CASP7,CASP8,CCL2,CCL5,CCL7,CD274,CD38,CD40,CD69,CD74,CD86,CDKN1A,CFB,CFH,CIITA,CMKLR1,CMPK2,CSF2RB,CXCL10,CXCL11,CXCL9,DDX58,DDX60,DHX58,EIF2AK2,EIF4E3,EPSTI1,FAS,FCGR1A,FGL2,FPR1,GBP4,GBP6,GCH1,GPR18,GZMA,HERC6,HIF1A,HLA-A,HLA-B,HLA-DMA,HLA-DQA1,HLA-DRB1,HLA-G,ICAM1,IDO1,IFI27,IFI30,IFI35,IFI44,IFI44L,IFIH1,IF…
MSD-FC|D1|IFN-gamma	MSD-FC	D1	IFN-gamma	IFNγ-mediated signaling (GO)|1|log2-FC	IFNγ-mediated signaling (GO)	1	log2-FC	24	0.706087	0.000115516	0.00693096	0.00108915	B2M,CAMK2A,CAMK2B,CAMK2D,CAMK2G,CD44,CIITA,FCGR1A,FCGR1B,GBP1,GBP2,HCK,HLA-A,HLA-B,HLA-C,HLA-DPA1,HLA-DPB1,HLA-DQA1,HLA-DQA2,HLA-DQB1,HLA-DQB2,HLA-DRA,HLA-DRB1,HLA-DRB5,HLA-E,HLA-F,HLA-G,HLA-H,ICAM1,IFI30,IFNG,IFNGR1,IFNGR2,IRF1,IRF2,IRF3,IRF4,IRF5,IRF6,IRF7,IRF8,IRF9,JAK1,JAK2,MID1,MT2A,NCAM1,OAS1,OAS2,OAS3,OASL,PML,PRKCD,PTAFR,SP100,STAT1,TRIM21,TRIM22,TRIM25,TRIM26,TRIM31,TRIM34,TRIM38,TRIM5,T…
MSD-FC|D1|IFN-gamma	MSD-FC	D1	IFN-gamma	IFNγ-mediated signaling (GO)|1|log2-Reads	IFNγ-mediated signaling (GO)	1	log2-Reads	24	0.496522	0.0135872	0.720121	0.0640538	B2M,CAMK2A,CAMK2B,CAMK2D,CAMK2G,CD44,CIITA,FCGR1A,FCGR1B,GBP1,GBP2,HCK,HLA-A,HLA-B,HLA-C,HLA-DPA1,HLA-DPB1,HLA-DQA1,HLA-DQA2,HLA-DQB1,HLA-DQB2,HLA-DRA,HLA-DRB1,HLA-DRB5,HLA-E,HLA-F,HLA-G,HLA-H,ICAM1,IFI30,IFNG,IFNGR1,IFNGR2,IRF1,IRF2,IRF3,IRF4,IRF5,IRF6,IRF7,IRF8,IRF9,JAK1,JAK2,MID1,MT2A,NCAM1,OAS1,OAS2,OAS3,OASL,PML,PRKCD,PTAFR,SP100,STAT1,TRIM21,TRIM22,TRIM25,TRIM26,TRIM31,TRIM34,TRIM38,TRIM5,T…
MSD-FC|D1|IFN-gamma	MSD-FC	D1	IFN-gamma	IFNγ-mediated signaling (GO)|7|log2-FC	IFNγ-mediated signaling (GO)	7	log2-FC	24	0.448696	0.02786	1	0.612921	B2M,CAMK2A,CAMK2B,CAMK2D,CAMK2G,CD44,CIITA,FCGR1A,FCGR1B,GBP1,GBP2,HCK,HLA-A,HLA-B,HLA-C,HLA-DPA1,HLA-DPB1,HLA-DQA1,HLA-DQA2,HLA-DQB1,HLA-DQB2,HLA-DRA,HLA-DRB1,HLA-DRB5,HLA-E,HLA-F,HLA-G,HLA-H,ICAM1,IFI30,IFNG,IFNGR1,IFNGR2,IRF1,IRF2,IRF3,IRF4,IRF5,IRF6,IRF7,IRF8,IRF9,JAK1,JAK2,MID1,MT2A,NCAM1,OAS1,OAS2,OAS3,OASL,PML,PRKCD,PTAFR,SP100,STAT1,TRIM21,TRIM22,TRIM25,TRIM26,TRIM31,TRIM34,TRIM38,TRIM5,T…
MSD-FC|D1|IFN-gamma	MSD-FC	D1	IFN-gamma	Immune-related surface molecules (M2.10)|1|log2-FC	Immune-related surface molecules (M2.10)	1	log2-FC	24	0.455652	0.0252461	1	0.0925689	AP1S2,ARHGAP18,ARRB1,ARSD,BMP2K,BTK,CASP1,CBFA2T3,CD300A,CD36,CD86,COMT,CSF1R,CTNND1,CTSS,CYBB,CYFIP1,DIAPH2,EIF4EBP1,FEZ2,FGL2,FYB,GLB1,HEXB,HFE,HMGN3,HNMT,HPSE,IL15,KCNE3,KDELR2,KIAA0513,KLF4,LILRB1,MLKL,MPEG1,MS4A6A,MS4A7,NLN,NUDT16,PAK1,PIK3AP1,PRRG4,RNASE6,RNF135,SCARB2,SIDT2,SLC24A4,SLC27A3,SLC8A1,SUMF1,TFEC,TICAM2
MSD-FC|D1|IFN-gamma	MSD-FC	D1	IFN-gamma	Regulation of signal transduction (M3)|7|log2-FC	Regulation of signal transduction (M3)	7	log2-FC	24	0.542609	0.00615276	0.399929	0.203041	ADAP2,APCDD1,ASAP2,BCL6,BMP2,C5AR1,CCR1,CD3E,CDK14,CSF1R,CTGF,ECM1,ENG,FGD4,FOXO1,FPR1,FZD8,GAB1,GATA3,GH1,HMOX1,HPSE,IL1RN,JUP,KIF26A,KLF4,LRP1,LYN,NOD2,PLXNB2,PRKCD,PSD3,PTK2,RGL1,S100A12,SHANK3,SOX7,SULF2,SYK,TIAM2,TIMP2,TLR2,TLR5,TRAT1,UBASH3A,WLS,ZNF423
MSD-FC|D1|IL-15	MSD-FC	D1	IL-15	Cellular response to IFNγ (GO)|1|log2-Reads	Cellular response to IFNγ (GO)	1	log2-Reads	24	0.444348	0.0296009	1	0.123582	AIF1,AQP4,ASS1,B2M,CAMK2A,CAMK2B,CAMK2D,CAMK2G,CCL1,CCL11,CCL13,CCL14,CCL15,CCL16,CCL17,CCL18,CCL19,CCL2,CCL20,CCL21,CCL22,CCL23,CCL24,CCL25,CCL26,CCL3,CCL3L3,CCL4,CCL4L2,CCL5,CCL7,CCL8,CD44,CD58,CIITA,CX3CL1,DAPK1,DAPK3,EDN1,EPRS,FCGR1A,FCGR1B,GAPDH,GBP1,GBP2,GBP5,GBP6,HCK,HLA-A,HLA-B,HLA-C,HLA-DPA1,HLA-DPB1,HLA-DQA1,HLA-DQA2,HLA-DQB1,HLA-DQB2,HLA-DRA,HLA-DRB1,HLA-DRB5,HLA-E,HLA-F,HLA-G,HLA-H,IC…
MSD-FC|D1|IL-15	MSD-FC	D1	IL-15	DC surface signature (S5)|3|log2-FC	DC surface signature (S5)	3	log2-FC	22	-0.621683	0.00201053	0.128674	0.0442316	ABCA6,ABCC3,ABHD12,ACE,ADAM12,ADAM9,AGPAT3,ALCAM,ATP1B1,ATP1B2,CALCRL,CCRL2,CD151,CD1A,CD1B,CD1E,CD274,CD58,CD83,CD9,CLDN23,COLEC12,CRIM1,CSF2RB,CXCL16,DENND1B,DIRC2,EMP1,FPR3,FZD5,GJB2,GPNMB,GPR137B,GPR157,GRINA,HLA-DQA1,HLA-DQB1,IL1R1,ITPRIPL2,JAG1,KMO,LAMP2,LHFPL2,LRFN4,LRP11,MSR1,NRP1,NRP2,OLR1,P2RY6,PDCD1LG2,PRRG4,PSEN2,PTGFRN,RAMP1,SDC2,SIGLEC1,SLAMF8,SLC1A3,SLC36A1,SLC38A6,SLC41A2,SLC6A6,S…
MSD-FC|D1|IL-15	MSD-FC	D1	IL-15	DC surface signature (S5)|3|log2-Reads	DC surface signature (S5)	3	log2-Reads	22	-0.575381	0.00508327	0.335496	0.277347	ABCA6,ABCC3,ABHD12,ACE,ADAM12,ADAM9,AGPAT3,ALCAM,ATP1B1,ATP1B2,CALCRL,CCRL2,CD151,CD1A,CD1B,CD1E,CD274,CD58,CD83,CD9,CLDN23,COLEC12,CRIM1,CSF2RB,CXCL16,DENND1B,DIRC2,EMP1,FPR3,FZD5,GJB2,GPNMB,GPR137B,GPR157,GRINA,HLA-DQA1,HLA-DQB1,IL1R1,ITPRIPL2,JAG1,KMO,LAMP2,LHFPL2,LRFN4,LRP11,MSR1,NRP1,NRP2,OLR1,P2RY6,PDCD1LG2,PRRG4,PSEN2,PTGFRN,RAMP1,SDC2,SIGLEC1,SLAMF8,SLC1A3,SLC36A1,SLC38A6,SLC41A2,SLC6A6,S…
MSD-FC|D1|IL-15	MSD-FC	D1	IL-15	IFN-inducible, antiviral molecules (M3.1)|1|log2-FC	IFN-inducible, antiviral molecules (M3.1)	1	log2-FC	24	0.606087	0.00169409	0.0999515	0.0139763	ADAR,AGRN,ANKRD22,BST2,C1GALT1,CACNA1A,CXCL10,DDX58,DTX3L,EIF2AK2,EPSTI1,ETV7,FBXO6,GBP1,GCH1,GTPBP1,HERC5,HERC6,IFI35,IFI44,IFI44L,IFIH1,IFIT2,IFIT3,IFITM1,IFITM2,IFITM3,IL15RA,IRF7,LAP3,LGALS3BP,LY6E,MT1X,MX1,MX2,NCOA7,NMI,OAS1,OAS2,OAS3,OASL,PARP14,PARP9,PGAP1,PHF11,PLAC8,PLSCR1,PML,PNPT1,PPM1K,RAB8A,RSAD2,SAMD9,SERPING1,SP100,SP110,STAT1,STAT2,TAP1,TAP2,TDRD7,TNFSF10,TREX1,TRIM22,TRIM5,UBE2L6…
MSD-FC|D1|IL-15	MSD-FC	D1	IL-15	IFN-inducible, antiviral molecules (M3.1)|1|log2-Reads	IFN-inducible, antiviral molecules (M3.1)	1	log2-Reads	24	0.589565	0.00243046	0.143397	0.0200513	ADAR,AGRN,ANKRD22,BST2,C1GALT1,CACNA1A,CXCL10,DDX58,DTX3L,EIF2AK2,EPSTI1,ETV7,FBXO6,GBP1,GCH1,GTPBP1,HERC5,HERC6,IFI35,IFI44,IFI44L,IFIH1,IFIT2,IFIT3,IFITM1,IFITM2,IFITM3,IL15RA,IRF7,LAP3,LGALS3BP,LY6E,MT1X,MX1,MX2,NCOA7,NMI,OAS1,OAS2,OAS3,OASL,PARP14,PARP9,PGAP1,PHF11,PLAC8,PLSCR1,PML,PNPT1,PPM1K,RAB8A,RSAD2,SAMD9,SERPING1,SP100,SP110,STAT1,STAT2,TAP1,TAP2,TDRD7,TNFSF10,TREX1,TRIM22,TRIM5,UBE2L6…
MSD-FC|D1|IL-15	MSD-FC	D1	IL-15	IFNα response (Hallmark)|1|log2-FC	IFNα response (Hallmark)	1	log2-FC	24	0.58	0.0029697	0.166303	0.0178182	ADAR,B2M,BATF2,BST2,C1S,CASP1,CASP8,CCRL2,CD47,CD74,CMPK2,CNP,CSF1,CXCL10,CXCL11,DDX60,DHX58,EIF2AK2,ELF1,EPSTI1,FAM46A,GBP2,GBP4,GMPR,HERC6,HLA-C,IFI27,IFI30,IFI35,IFI44,IFI44L,IFIH1,IFIT2,IFIT3,IFITM1,IFITM2,IFITM3,IL15,IL4R,IL7,IRF1,IRF2,IRF7,IRF9,ISG15,ISG20,LAMP3,LAP3,LGALS3BP,LPAR6,LY6E,MOV10,MX1,NCOA7,NMI,NUB1,OAS1,OASL,OGFR,PARP12,PARP14,PARP9,PLSCR1,PNPT1,PROCR,PSMA3,PSMB8,PSMB9,PSME1,PS…
MSD-FC|D1|IL-15	MSD-FC	D1	IL-15	IFNα response (Hallmark)|1|log2-Reads	IFNα response (Hallmark)	1	log2-Reads	24	0.56087	0.00435626	0.252663	0.0307516	ADAR,B2M,BATF2,BST2,C1S,CASP1,CASP8,CCRL2,CD47,CD74,CMPK2,CNP,CSF1,CXCL10,CXCL11,DDX60,DHX58,EIF2AK2,ELF1,EPSTI1,FAM46A,GBP2,GBP4,GMPR,HERC6,HLA-C,IFI27,IFI30,IFI35,IFI44,IFI44L,IFIH1,IFIT2,IFIT3,IFITM1,IFITM2,IFITM3,IL15,IL4R,IL7,IRF1,IRF2,IRF7,IRF9,ISG15,ISG20,LAMP3,LAP3,LGALS3BP,LPAR6,LY6E,MOV10,MX1,NCOA7,NMI,NUB1,OAS1,OASL,OGFR,PARP12,PARP14,PARP9,PLSCR1,PNPT1,PROCR,PSMA3,PSMB8,PSMB9,PSME1,PS…
MSD-FC|D1|IL-15	MSD-FC	D1	IL-15	IFNγ response (Hallmark)|1|log2-FC	IFNγ response (Hallmark)	1	log2-FC	24	0.526087	0.00827592	0.422072	0.0341382	ADAR,APOL6,ARID5B,ARL4A,AUTS2,B2M,BANK1,BATF2,BPGM,BST2,BTG1,C1R,C1S,CASP1,CASP3,CASP4,CASP7,CASP8,CCL2,CCL5,CCL7,CD274,CD38,CD40,CD69,CD74,CD86,CDKN1A,CFB,CFH,CIITA,CMKLR1,CMPK2,CSF2RB,CXCL10,CXCL11,CXCL9,DDX58,DDX60,DHX58,EIF2AK2,EIF4E3,EPSTI1,FAS,FCGR1A,FGL2,FPR1,GBP4,GBP6,GCH1,GPR18,GZMA,HERC6,HIF1A,HLA-A,HLA-B,HLA-DMA,HLA-DQA1,HLA-DRB1,HLA-G,ICAM1,IDO1,IFI27,IFI30,IFI35,IFI44,IFI44L,IFIH1,IF…
MSD-FC|D1|IL-15	MSD-FC	D1	IL-15	IFNγ response (Hallmark)|1|log2-Reads	IFNγ response (Hallmark)	1	log2-Reads	24	0.503478	0.0121373	0.655413	0.06162	ADAR,APOL6,ARID5B,ARL4A,AUTS2,B2M,BANK1,BATF2,BPGM,BST2,BTG1,C1R,C1S,CASP1,CASP3,CASP4,CASP7,CASP8,CCL2,CCL5,CCL7,CD274,CD38,CD40,CD69,CD74,CD86,CDKN1A,CFB,CFH,CIITA,CMKLR1,CMPK2,CSF2RB,CXCL10,CXCL11,CXCL9,DDX58,DDX60,DHX58,EIF2AK2,EIF4E3,EPSTI1,FAS,FCGR1A,FGL2,FPR1,GBP4,GBP6,GCH1,GPR18,GZMA,HERC6,HIF1A,HLA-A,HLA-B,HLA-DMA,HLA-DQA1,HLA-DRB1,HLA-G,ICAM1,IDO1,IFI27,IFI30,IFI35,IFI44,IFI44L,IFIH1,IF…
MSD-FC|D1|IL-15	MSD-FC	D1	IL-15	IFNγ-mediated signaling (GO)|1|log2-FC	IFNγ-mediated signaling (GO)	1	log2-FC	24	0.533043	0.00731778	0.387842	0.0341382	B2M,CAMK2A,CAMK2B,CAMK2D,CAMK2G,CD44,CIITA,FCGR1A,FCGR1B,GBP1,GBP2,HCK,HLA-A,HLA-B,HLA-C,HLA-DPA1,HLA-DPB1,HLA-DQA1,HLA-DQA2,HLA-DQB1,HLA-DQB2,HLA-DRA,HLA-DRB1,HLA-DRB5,HLA-E,HLA-F,HLA-G,HLA-H,ICAM1,IFI30,IFNG,IFNGR1,IFNGR2,IRF1,IRF2,IRF3,IRF4,IRF5,IRF6,IRF7,IRF8,IRF9,JAK1,JAK2,MID1,MT2A,NCAM1,OAS1,OAS2,OAS3,OASL,PML,PRKCD,PTAFR,SP100,STAT1,TRIM21,TRIM22,TRIM25,TRIM26,TRIM31,TRIM34,TRIM38,TRIM5,T…
MSD-FC|D1|IL-15	MSD-FC	D1	IL-15	IFNγ-mediated signaling (GO)|1|log2-Reads	IFNγ-mediated signaling (GO)	1	log2-Reads	24	0.716522	8.19604e-05	0.00540939	0.00372571	B2M,CAMK2A,CAMK2B,CAMK2D,CAMK2G,CD44,CIITA,FCGR1A,FCGR1B,GBP1,GBP2,HCK,HLA-A,HLA-B,HLA-C,HLA-DPA1,HLA-DPB1,HLA-DQA1,HLA-DQA2,HLA-DQB1,HLA-DQB2,HLA-DRA,HLA-DRB1,HLA-DRB5,HLA-E,HLA-F,HLA-G,HLA-H,ICAM1,IFI30,IFNG,IFNGR1,IFNGR2,IRF1,IRF2,IRF3,IRF4,IRF5,IRF6,IRF7,IRF8,IRF9,JAK1,JAK2,MID1,MT2A,NCAM1,OAS1,OAS2,OAS3,OASL,PML,PRKCD,PTAFR,SP100,STAT1,TRIM21,TRIM22,TRIM25,TRIM26,TRIM31,TRIM34,TRIM38,TRIM5,T…
MSD-FC|D1|IL-15	MSD-FC	D1	IL-15	Regulation of signal transduction (M3)|3|log2-FC	Regulation of signal transduction (M3)	3	log2-FC	22	-0.69057	0.000374219	0.0243242	0.0123492	ADAP2,APCDD1,ASAP2,BCL6,BMP2,C5AR1,CCR1,CD3E,CDK14,CSF1R,CTGF,ECM1,ENG,FGD4,FOXO1,FPR1,FZD8,GAB1,GATA3,GH1,HMOX1,HPSE,IL1RN,JUP,KIF26A,KLF4,LRP1,LYN,NOD2,PLXNB2,PRKCD,PSD3,PTK2,RGL1,S100A12,SHANK3,SOX7,SULF2,SYK,TIAM2,TIMP2,TLR2,TLR5,TRAT1,UBASH3A,WLS,ZNF423
MSD-FC|D1|IL-15	MSD-FC	D1	IL-15	Resting DC surface signature (S10)|3|log2-FC	Resting DC surface signature (S10)	3	log2-FC	22	-0.6917	0.000362701	0.0239383	0.0123492	ABCA6,ABCC3,ABHD12,ACE,ADAM12,ADAM9,ATP1B1,CCRL2,CD151,CD1A,CD1B,CD1C,CD1E,CD86,CD9,CH25H,CLDN23,CLEC10A,CRIM1,CSF1R,DENND1B,DIRC2,EMP1,ENG,FCER1A,FZD1,FZD5,GPNMB,GPR137B,HLA-DMA,HLA-DQB1,IFNGR1,IGSF6,IL1R1,IL1R2,ITGAX,ITPRIPL2,JAG1,KMO,LHFPL2,LPCAT2,LRFN4,MFSD1,NRP1,P2RY6,PLD3,PLXDC2,PLXND1,PSEN2,PTGFRN,SERINC5,SFXN3,SLAMF8,SLC1A3,SLC26A11,SLC27A3,SLC36A1,SLC38A6,SLC7A11,SLC7A8,SLCO2B1,SPINT2,SR…
MSD-FC|D1|IL-15	MSD-FC	D1	IL-15	Resting DC surface signature (S10)|3|log2-Reads	Resting DC surface signature (S10)	3	log2-Reads	22	-0.547149	0.00840447	0.54629	0.277347	ABCA6,ABCC3,ABHD12,ACE,ADAM12,ADAM9,ATP1B1,CCRL2,CD151,CD1A,CD1B,CD1C,CD1E,CD86,CD9,CH25H,CLDN23,CLEC10A,CRIM1,CSF1R,DENND1B,DIRC2,EMP1,ENG,FCER1A,FZD1,FZD5,GPNMB,GPR137B,HLA-DMA,HLA-DQB1,IFNGR1,IGSF6,IL1R1,IL1R2,ITGAX,ITPRIPL2,JAG1,KMO,LHFPL2,LPCAT2,LRFN4,MFSD1,NRP1,P2RY6,PLD3,PLXDC2,PLXND1,PSEN2,PTGFRN,SERINC5,SFXN3,SLAMF8,SLC1A3,SLC26A11,SLC27A3,SLC36A1,SLC38A6,SLC7A11,SLC7A8,SLCO2B1,SPINT2,SR…
MSD-FC|D1|IL-15	MSD-FC	D1	IL-15	TLR and inflammatory signaling (M16)|3|log2-FC	TLR and inflammatory signaling (M16)	3	log2-FC	22	-0.477132	0.0247437	1	0.408272	ALOX5,ANPEP,AQP9,BST1,C5AR1,CSF3R,CXCR2,DYSF,FCAR,FCGR1B,FCGR2C,FES,FGR,FPR1,FPR2,HSPA6,IRAK3,ITGAX,KCNJ15,KCNJ2,LILRA6,LILRB1,LILRB2,LILRB3,LY96,MGAM,MYD88,NCF4,NFE2,NPL,P2RY13,PADI4,PILRA,SIGLEC9,TLR1,TLR2,TLR4,TLR5,TLR6,TLR7,TLR8,TYROBP,WDFY3
MSD-FC|D1|IL-6	MSD-FC	D1	IL-6	IFN-inducible, antiviral molecules (M3.1)|7|log2-Reads	IFN-inducible, antiviral molecules (M3.1)	7	log2-Reads	24	-0.586957	0.00256853	0.169523	0.169523	ADAR,AGRN,ANKRD22,BST2,C1GALT1,CACNA1A,CXCL10,DDX58,DTX3L,EIF2AK2,EPSTI1,ETV7,FBXO6,GBP1,GCH1,GTPBP1,HERC5,HERC6,IFI35,IFI44,IFI44L,IFIH1,IFIT2,IFIT3,IFITM1,IFITM2,IFITM3,IL15RA,IRF7,LAP3,LGALS3BP,LY6E,MT1X,MX1,MX2,NCOA7,NMI,OAS1,OAS2,OAS3,OASL,PARP14,PARP9,PGAP1,PHF11,PLAC8,PLSCR1,PML,PNPT1,PPM1K,RAB8A,RSAD2,SAMD9,SERPING1,SP100,SP110,STAT1,STAT2,TAP1,TAP2,TDRD7,TNFSF10,TREX1,TRIM22,TRIM5,UBE2L6…
MSD-FC|D1|IL-6	MSD-FC	D1	IL-6	IFNα response (Hallmark)|7|log2-Reads	IFNα response (Hallmark)	7	log2-Reads	24	-0.446957	0.0285463	1	0.628018	ADAR,B2M,BATF2,BST2,C1S,CASP1,CASP8,CCRL2,CD47,CD74,CMPK2,CNP,CSF1,CXCL10,CXCL11,DDX60,DHX58,EIF2AK2,ELF1,EPSTI1,FAM46A,GBP2,GBP4,GMPR,HERC6,HLA-C,IFI27,IFI30,IFI35,IFI44,IFI44L,IFIH1,IFIT2,IFIT3,IFITM1,IFITM2,IFITM3,IL15,IL4R,IL7,IRF1,IRF2,IRF7,IRF9,ISG15,ISG20,LAMP3,LAP3,LGALS3BP,LPAR6,LY6E,MOV10,MX1,NCOA7,NMI,NUB1,OAS1,OASL,OGFR,PARP12,PARP14,PARP9,PLSCR1,PNPT1,PROCR,PSMA3,PSMB8,PSMB9,PSME1,PS…
MSD-FC|D1|IL-6	MSD-FC	D1	IL-6	IFNγ-mediated signaling (GO)|7|log2-Reads	IFNγ-mediated signaling (GO)	7	log2-Reads	24	-0.451304	0.0268555	1	0.628018	B2M,CAMK2A,CAMK2B,CAMK2D,CAMK2G,CD44,CIITA,FCGR1A,FCGR1B,GBP1,GBP2,HCK,HLA-A,HLA-B,HLA-C,HLA-DPA1,HLA-DPB1,HLA-DQA1,HLA-DQA2,HLA-DQB1,HLA-DQB2,HLA-DRA,HLA-DRB1,HLA-DRB5,HLA-E,HLA-F,HLA-G,HLA-H,ICAM1,IFI30,IFNG,IFNGR1,IFNGR2,IRF1,IRF2,IRF3,IRF4,IRF5,IRF6,IRF7,IRF8,IRF9,JAK1,JAK2,MID1,MT2A,NCAM1,OAS1,OAS2,OAS3,OASL,PML,PRKCD,PTAFR,SP100,STAT1,TRIM21,TRIM22,TRIM25,TRIM26,TRIM31,TRIM34,TRIM38,TRIM5,T…
MSD-FC|D3|CCL8	MSD-FC	D3	CCL8	Cell cycle and transcription (M4.0)|3|log2-Reads	Cell cycle and transcription (M4.0)	3	log2-Reads	22	0.43083	0.0453161	1	0.457715	AIF1,ALDH2,ALOX5,ANLN,AOAH,APOBEC3A,APOBEC3B,ARHGAP11A,ASF1B,ASGR1,ASGR2,ASPM,ATAD2,AURKA,AURKB,BIRC5,BRCA1,BRIP1,BUB1,BUB1B,C1orf112,C5AR1,CCDC34,CCNA2,CCNB1,CCNB2,CCNE2,CCNF,CCR1,CD14,CD163,CD1D,CD300LF,CD302,CD33,CD36,CD86,CD93,CDC20,CDC25A,CDC25C,CDC45,CDC6,CDC7,CDCA2,CDCA3,CDCA5,CDCA7,CDCA8,CDK1,CDKN3,CDT1,CEACAM8,CEBPA,CEBPD,CENPA,CENPE,CENPF,CENPH,CENPI,CENPK,CENPM,CENPN,CENPW,CEP55,CFD,CF…
MSD-FC|D3|CCL8	MSD-FC	D3	CCL8	Cell cycle and transcription (M4.0)|7|log2-Reads	Cell cycle and transcription (M4.0)	7	log2-Reads	21	0.446753	0.0423239	1	0.796281	AIF1,ALDH2,ALOX5,ANLN,AOAH,APOBEC3A,APOBEC3B,ARHGAP11A,ASF1B,ASGR1,ASGR2,ASPM,ATAD2,AURKA,AURKB,BIRC5,BRCA1,BRIP1,BUB1,BUB1B,C1orf112,C5AR1,CCDC34,CCNA2,CCNB1,CCNB2,CCNE2,CCNF,CCR1,CD14,CD163,CD1D,CD300LF,CD302,CD33,CD36,CD86,CD93,CDC20,CDC25A,CDC25C,CDC45,CDC6,CDC7,CDCA2,CDCA3,CDCA5,CDCA7,CDCA8,CDK1,CDKN3,CDT1,CEACAM8,CEBPA,CEBPD,CENPA,CENPE,CENPF,CENPH,CENPI,CENPK,CENPM,CENPN,CENPW,CEP55,CFD,CF…
MSD-FC|D3|CCL8	MSD-FC	D3	CCL8	IFNα response (Hallmark)|1|log2-FC	IFNα response (Hallmark)	1	log2-FC	21	0.451948	0.039702	1	0.90869	ADAR,B2M,BATF2,BST2,C1S,CASP1,CASP8,CCRL2,CD47,CD74,CMPK2,CNP,CSF1,CXCL10,CXCL11,DDX60,DHX58,EIF2AK2,ELF1,EPSTI1,FAM46A,GBP2,GBP4,GMPR,HERC6,HLA-C,IFI27,IFI30,IFI35,IFI44,IFI44L,IFIH1,IFIT2,IFIT3,IFITM1,IFITM2,IFITM3,IL15,IL4R,IL7,IRF1,IRF2,IRF7,IRF9,ISG15,ISG20,LAMP3,LAP3,LGALS3BP,LPAR6,LY6E,MOV10,MX1,NCOA7,NMI,NUB1,OAS1,OASL,OGFR,PARP12,PARP14,PARP9,PLSCR1,PNPT1,PROCR,PSMA3,PSMB8,PSMB9,PSME1,PS…
MSD-FC|D3|CCL8	MSD-FC	D3	CCL8	IFNα response (Hallmark)|3|log2-FC	IFNα response (Hallmark)	3	log2-FC	22	0.47939	0.0239751	1	0.158236	ADAR,B2M,BATF2,BST2,C1S,CASP1,CASP8,CCRL2,CD47,CD74,CMPK2,CNP,CSF1,CXCL10,CXCL11,DDX60,DHX58,EIF2AK2,ELF1,EPSTI1,FAM46A,GBP2,GBP4,GMPR,HERC6,HLA-C,IFI27,IFI30,IFI35,IFI44,IFI44L,IFIH1,IFIT2,IFIT3,IFITM1,IFITM2,IFITM3,IL15,IL4R,IL7,IRF1,IRF2,IRF7,IRF9,ISG15,ISG20,LAMP3,LAP3,LGALS3BP,LPAR6,LY6E,MOV10,MX1,NCOA7,NMI,NUB1,OAS1,OASL,OGFR,PARP12,PARP14,PARP9,PLSCR1,PNPT1,PROCR,PSMA3,PSMB8,PSMB9,PSME1,PS…
MSD-FC|D3|CCL8	MSD-FC	D3	CCL8	IFNα response (Hallmark)|7|log2-FC	IFNα response (Hallmark)	7	log2-FC	21	0.467532	0.0325891	1	0.524067	ADAR,B2M,BATF2,BST2,C1S,CASP1,CASP8,CCRL2,CD47,CD74,CMPK2,CNP,CSF1,CXCL10,CXCL11,DDX60,DHX58,EIF2AK2,ELF1,EPSTI1,FAM46A,GBP2,GBP4,GMPR,HERC6,HLA-C,IFI27,IFI30,IFI35,IFI44,IFI44L,IFIH1,IFIT2,IFIT3,IFITM1,IFITM2,IFITM3,IL15,IL4R,IL7,IRF1,IRF2,IRF7,IRF9,ISG15,ISG20,LAMP3,LAP3,LGALS3BP,LPAR6,LY6E,MOV10,MX1,NCOA7,NMI,NUB1,OAS1,OASL,OGFR,PARP12,PARP14,PARP9,PLSCR1,PNPT1,PROCR,PSMA3,PSMB8,PSMB9,PSME1,PS…
MSD-FC|D3|CCL8	MSD-FC	D3	CCL8	IFNγ response (Hallmark)|3|log2-FC	IFNγ response (Hallmark)	3	log2-FC	22	0.521174	0.0128731	0.772389	0.114005	ADAR,APOL6,ARID5B,ARL4A,AUTS2,B2M,BANK1,BATF2,BPGM,BST2,BTG1,C1R,C1S,CASP1,CASP3,CASP4,CASP7,CASP8,CCL2,CCL5,CCL7,CD274,CD38,CD40,CD69,CD74,CD86,CDKN1A,CFB,CFH,CIITA,CMKLR1,CMPK2,CSF2RB,CXCL10,CXCL11,CXCL9,DDX58,DDX60,DHX58,EIF2AK2,EIF4E3,EPSTI1,FAS,FCGR1A,FGL2,FPR1,GBP4,GBP6,GCH1,GPR18,GZMA,HERC6,HIF1A,HLA-A,HLA-B,HLA-DMA,HLA-DQA1,HLA-DRB1,HLA-G,ICAM1,IDO1,IFI27,IFI30,IFI35,IFI44,IFI44L,IFIH1,IF…
MSD-FC|D3|CCL8	MSD-FC	D3	CCL8	IFNγ response (Hallmark)|7|log2-FC	IFNγ response (Hallmark)	7	log2-FC	21	0.462338	0.0348388	1	0.524067	ADAR,APOL6,ARID5B,ARL4A,AUTS2,B2M,BANK1,BATF2,BPGM,BST2,BTG1,C1R,C1S,CASP1,CASP3,CASP4,CASP7,CASP8,CCL2,CCL5,CCL7,CD274,CD38,CD40,CD69,CD74,CD86,CDKN1A,CFB,CFH,CIITA,CMKLR1,CMPK2,CSF2RB,CXCL10,CXCL11,CXCL9,DDX58,DDX60,DHX58,EIF2AK2,EIF4E3,EPSTI1,FAS,FCGR1A,FGL2,FPR1,GBP4,GBP6,GCH1,GPR18,GZMA,HERC6,HIF1A,HLA-A,HLA-B,HLA-DMA,HLA-DQA1,HLA-DRB1,HLA-G,ICAM1,IDO1,IFI27,IFI30,IFI35,IFI44,IFI44L,IFIH1,IF…
MSD-FC|D3|CCL8	MSD-FC	D3	CCL8	IFNγ-mediated signaling (GO)|3|log2-FC	IFNγ-mediated signaling (GO)	3	log2-FC	22	0.567476	0.0058776	0.376167	0.102658	B2M,CAMK2A,CAMK2B,CAMK2D,CAMK2G,CD44,CIITA,FCGR1A,FCGR1B,GBP1,GBP2,HCK,HLA-A,HLA-B,HLA-C,HLA-DPA1,HLA-DPB1,HLA-DQA1,HLA-DQA2,HLA-DQB1,HLA-DQB2,HLA-DRA,HLA-DRB1,HLA-DRB5,HLA-E,HLA-F,HLA-G,HLA-H,ICAM1,IFI30,IFNG,IFNGR1,IFNGR2,IRF1,IRF2,IRF3,IRF4,IRF5,IRF6,IRF7,IRF8,IRF9,JAK1,JAK2,MID1,MT2A,NCAM1,OAS1,OAS2,OAS3,OASL,PML,PRKCD,PTAFR,SP100,STAT1,TRIM21,TRIM22,TRIM25,TRIM26,TRIM31,TRIM34,TRIM38,TRIM5,T…
MSD-FC|D3|CCL8	MSD-FC	D3	CCL8	IFNγ-mediated signaling (GO)|7|log2-FC	IFNγ-mediated signaling (GO)	7	log2-FC	21	0.505195	0.0194904	1	0.524067	B2M,CAMK2A,CAMK2B,CAMK2D,CAMK2G,CD44,CIITA,FCGR1A,FCGR1B,GBP1,GBP2,HCK,HLA-A,HLA-B,HLA-C,HLA-DPA1,HLA-DPB1,HLA-DQA1,HLA-DQA2,HLA-DQB1,HLA-DQB2,HLA-DRA,HLA-DRB1,HLA-DRB5,HLA-E,HLA-F,HLA-G,HLA-H,ICAM1,IFI30,IFNG,IFNGR1,IFNGR2,IRF1,IRF2,IRF3,IRF4,IRF5,IRF6,IRF7,IRF8,IRF9,JAK1,JAK2,MID1,MT2A,NCAM1,OAS1,OAS2,OAS3,OASL,PML,PRKCD,PTAFR,SP100,STAT1,TRIM21,TRIM22,TRIM25,TRIM26,TRIM31,TRIM34,TRIM38,TRIM5,T…
MSD-FC|D3|CXCL10	MSD-FC	D3	CXCL10	IFN-inducible, antiviral molecules (M3.1)|3|log2-FC	IFN-inducible, antiviral molecules (M3.1)	3	log2-FC	22	0.483907	0.0224951	1	0.158236	ADAR,AGRN,ANKRD22,BST2,C1GALT1,CACNA1A,CXCL10,DDX58,DTX3L,EIF2AK2,EPSTI1,ETV7,FBXO6,GBP1,GCH1,GTPBP1,HERC5,HERC6,IFI35,IFI44,IFI44L,IFIH1,IFIT2,IFIT3,IFITM1,IFITM2,IFITM3,IL15RA,IRF7,LAP3,LGALS3BP,LY6E,MT1X,MX1,MX2,NCOA7,NMI,OAS1,OAS2,OAS3,OASL,PARP14,PARP9,PGAP1,PHF11,PLAC8,PLSCR1,PML,PNPT1,PPM1K,RAB8A,RSAD2,SAMD9,SERPING1,SP100,SP110,STAT1,STAT2,TAP1,TAP2,TDRD7,TNFSF10,TREX1,TRIM22,TRIM5,UBE2L6…
MSD-FC|D3|CXCL10	MSD-FC	D3	CXCL10	IFN-inducible, antiviral molecules (M3.1)|3|log2-Reads	IFN-inducible, antiviral molecules (M3.1)	3	log2-Reads	22	0.453416	0.0340615	1	0.457715	ADAR,AGRN,ANKRD22,BST2,C1GALT1,CACNA1A,CXCL10,DDX58,DTX3L,EIF2AK2,EPSTI1,ETV7,FBXO6,GBP1,GCH1,GTPBP1,HERC5,HERC6,IFI35,IFI44,IFI44L,IFIH1,IFIT2,IFIT3,IFITM1,IFITM2,IFITM3,IL15RA,IRF7,LAP3,LGALS3BP,LY6E,MT1X,MX1,MX2,NCOA7,NMI,OAS1,OAS2,OAS3,OASL,PARP14,PARP9,PGAP1,PHF11,PLAC8,PLSCR1,PML,PNPT1,PPM1K,RAB8A,RSAD2,SAMD9,SERPING1,SP100,SP110,STAT1,STAT2,TAP1,TAP2,TDRD7,TNFSF10,TREX1,TRIM22,TRIM5,UBE2L6…
MSD-FC|D3|CXCL10	MSD-FC	D3	CXCL10	IFNα response (Hallmark)|3|log2-FC	IFNα response (Hallmark)	3	log2-FC	22	0.516657	0.0138188	0.81531	0.114005	ADAR,B2M,BATF2,BST2,C1S,CASP1,CASP8,CCRL2,CD47,CD74,CMPK2,CNP,CSF1,CXCL10,CXCL11,DDX60,DHX58,EIF2AK2,ELF1,EPSTI1,FAM46A,GBP2,GBP4,GMPR,HERC6,HLA-C,IFI27,IFI30,IFI35,IFI44,IFI44L,IFIH1,IFIT2,IFIT3,IFITM1,IFITM2,IFITM3,IL15,IL4R,IL7,IRF1,IRF2,IRF7,IRF9,ISG15,ISG20,LAMP3,LAP3,LGALS3BP,LPAR6,LY6E,MOV10,MX1,NCOA7,NMI,NUB1,OAS1,OASL,OGFR,PARP12,PARP14,PARP9,PLSCR1,PNPT1,PROCR,PSMA3,PSMB8,PSMB9,PSME1,PS…
MSD-FC|D3|CXCL10	MSD-FC	D3	CXCL10	IFNα response (Hallmark)|7|log2-FC	IFNα response (Hallmark)	7	log2-FC	21	0.436364	0.0479694	1	0.527663	ADAR,B2M,BATF2,BST2,C1S,CASP1,CASP8,CCRL2,CD47,CD74,CMPK2,CNP,CSF1,CXCL10,CXCL11,DDX60,DHX58,EIF2AK2,ELF1,EPSTI1,FAM46A,GBP2,GBP4,GMPR,HERC6,HLA-C,IFI27,IFI30,IFI35,IFI44,IFI44L,IFIH1,IFIT2,IFIT3,IFITM1,IFITM2,IFITM3,IL15,IL4R,IL7,IRF1,IRF2,IRF7,IRF9,ISG15,ISG20,LAMP3,LAP3,LGALS3BP,LPAR6,LY6E,MOV10,MX1,NCOA7,NMI,NUB1,OAS1,OASL,OGFR,PARP12,PARP14,PARP9,PLSCR1,PNPT1,PROCR,PSMA3,PSMB8,PSMB9,PSME1,PS…
MSD-FC|D3|CXCL10	MSD-FC	D3	CXCL10	IFNγ response (Hallmark)|3|log2-FC	IFNγ response (Hallmark)	3	log2-FC	22	0.536985	0.00996942	0.608135	0.109664	ADAR,APOL6,ARID5B,ARL4A,AUTS2,B2M,BANK1,BATF2,BPGM,BST2,BTG1,C1R,C1S,CASP1,CASP3,CASP4,CASP7,CASP8,CCL2,CCL5,CCL7,CD274,CD38,CD40,CD69,CD74,CD86,CDKN1A,CFB,CFH,CIITA,CMKLR1,CMPK2,CSF2RB,CXCL10,CXCL11,CXCL9,DDX58,DDX60,DHX58,EIF2AK2,EIF4E3,EPSTI1,FAS,FCGR1A,FGL2,FPR1,GBP4,GBP6,GCH1,GPR18,GZMA,HERC6,HIF1A,HLA-A,HLA-B,HLA-DMA,HLA-DQA1,HLA-DRB1,HLA-G,ICAM1,IDO1,IFI27,IFI30,IFI35,IFI44,IFI44L,IFIH1,IF…
MSD-FC|D3|CXCL10	MSD-FC	D3	CXCL10	IFNγ response (Hallmark)|3|log2-Reads	IFNγ response (Hallmark)	3	log2-Reads	22	0.426313	0.0478788	1	0.457715	ADAR,APOL6,ARID5B,ARL4A,AUTS2,B2M,BANK1,BATF2,BPGM,BST2,BTG1,C1R,C1S,CASP1,CASP3,CASP4,CASP7,CASP8,CCL2,CCL5,CCL7,CD274,CD38,CD40,CD69,CD74,CD86,CDKN1A,CFB,CFH,CIITA,CMKLR1,CMPK2,CSF2RB,CXCL10,CXCL11,CXCL9,DDX58,DDX60,DHX58,EIF2AK2,EIF4E3,EPSTI1,FAS,FCGR1A,FGL2,FPR1,GBP4,GBP6,GCH1,GPR18,GZMA,HERC6,HIF1A,HLA-A,HLA-B,HLA-DMA,HLA-DQA1,HLA-DRB1,HLA-G,ICAM1,IDO1,IFI27,IFI30,IFI35,IFI44,IFI44L,IFIH1,IF…
MSD-FC|D3|CXCL10	MSD-FC	D3	CXCL10	IFNγ response (Hallmark)|7|log2-FC	IFNγ response (Hallmark)	7	log2-FC	21	0.451948	0.039702	1	0.524067	ADAR,APOL6,ARID5B,ARL4A,AUTS2,B2M,BANK1,BATF2,BPGM,BST2,BTG1,C1R,C1S,CASP1,CASP3,CASP4,CASP7,CASP8,CCL2,CCL5,CCL7,CD274,CD38,CD40,CD69,CD74,CD86,CDKN1A,CFB,CFH,CIITA,CMKLR1,CMPK2,CSF2RB,CXCL10,CXCL11,CXCL9,DDX58,DDX60,DHX58,EIF2AK2,EIF4E3,EPSTI1,FAS,FCGR1A,FGL2,FPR1,GBP4,GBP6,GCH1,GPR18,GZMA,HERC6,HIF1A,HLA-A,HLA-B,HLA-DMA,HLA-DQA1,HLA-DRB1,HLA-G,ICAM1,IDO1,IFI27,IFI30,IFI35,IFI44,IFI44L,IFIH1,IF…
MSD-FC|D3|CXCL10	MSD-FC	D3	CXCL10	IFNγ-mediated signaling (GO)|3|log2-FC	IFNγ-mediated signaling (GO)	3	log2-FC	22	0.5607	0.00663806	0.418198	0.102658	B2M,CAMK2A,CAMK2B,CAMK2D,CAMK2G,CD44,CIITA,FCGR1A,FCGR1B,GBP1,GBP2,HCK,HLA-A,HLA-B,HLA-C,HLA-DPA1,HLA-DPB1,HLA-DQA1,HLA-DQA2,HLA-DQB1,HLA-DQB2,HLA-DRA,HLA-DRB1,HLA-DRB5,HLA-E,HLA-F,HLA-G,HLA-H,ICAM1,IFI30,IFNG,IFNGR1,IFNGR2,IRF1,IRF2,IRF3,IRF4,IRF5,IRF6,IRF7,IRF8,IRF9,JAK1,JAK2,MID1,MT2A,NCAM1,OAS1,OAS2,OAS3,OASL,PML,PRKCD,PTAFR,SP100,STAT1,TRIM21,TRIM22,TRIM25,TRIM26,TRIM31,TRIM34,TRIM38,TRIM5,T…
MSD-FC|D3|CXCL10	MSD-FC	D3	CXCL10	IFNγ-mediated signaling (GO)|7|log2-FC	IFNγ-mediated signaling (GO)	7	log2-FC	21	0.462338	0.0348388	1	0.524067	B2M,CAMK2A,CAMK2B,CAMK2D,CAMK2G,CD44,CIITA,FCGR1A,FCGR1B,GBP1,GBP2,HCK,HLA-A,HLA-B,HLA-C,HLA-DPA1,HLA-DPB1,HLA-DQA1,HLA-DQA2,HLA-DQB1,HLA-DQB2,HLA-DRA,HLA-DRB1,HLA-DRB5,HLA-E,HLA-F,HLA-G,HLA-H,ICAM1,IFI30,IFNG,IFNGR1,IFNGR2,IRF1,IRF2,IRF3,IRF4,IRF5,IRF6,IRF7,IRF8,IRF9,JAK1,JAK2,MID1,MT2A,NCAM1,OAS1,OAS2,OAS3,OASL,PML,PRKCD,PTAFR,SP100,STAT1,TRIM21,TRIM22,TRIM25,TRIM26,TRIM31,TRIM34,TRIM38,TRIM5,T…
MSD-FC|D3|IFN-gamma	MSD-FC	D3	IFN-gamma	IFN-inducible, antiviral molecules (M3.1)|3|log2-FC	IFN-inducible, antiviral molecules (M3.1)	3	log2-FC	22	0.628458	0.00173408	0.114449	0.102658	ADAR,AGRN,ANKRD22,BST2,C1GALT1,CACNA1A,CXCL10,DDX58,DTX3L,EIF2AK2,EPSTI1,ETV7,FBXO6,GBP1,GCH1,GTPBP1,HERC5,HERC6,IFI35,IFI44,IFI44L,IFIH1,IFIT2,IFIT3,IFITM1,IFITM2,IFITM3,IL15RA,IRF7,LAP3,LGALS3BP,LY6E,MT1X,MX1,MX2,NCOA7,NMI,OAS1,OAS2,OAS3,OASL,PARP14,PARP9,PGAP1,PHF11,PLAC8,PLSCR1,PML,PNPT1,PPM1K,RAB8A,RSAD2,SAMD9,SERPING1,SP100,SP110,STAT1,STAT2,TAP1,TAP2,TDRD7,TNFSF10,TREX1,TRIM22,TRIM5,UBE2L6…
MSD-FC|D3|IFN-gamma	MSD-FC	D3	IFN-gamma	IFN-inducible, antiviral molecules (M3.1)|3|log2-Reads	IFN-inducible, antiviral molecules (M3.1)	3	log2-Reads	22	0.440994	0.03994	1	0.457715	ADAR,AGRN,ANKRD22,BST2,C1GALT1,CACNA1A,CXCL10,DDX58,DTX3L,EIF2AK2,EPSTI1,ETV7,FBXO6,GBP1,GCH1,GTPBP1,HERC5,HERC6,IFI35,IFI44,IFI44L,IFIH1,IFIT2,IFIT3,IFITM1,IFITM2,IFITM3,IL15RA,IRF7,LAP3,LGALS3BP,LY6E,MT1X,MX1,MX2,NCOA7,NMI,OAS1,OAS2,OAS3,OASL,PARP14,PARP9,PGAP1,PHF11,PLAC8,PLSCR1,PML,PNPT1,PPM1K,RAB8A,RSAD2,SAMD9,SERPING1,SP100,SP110,STAT1,STAT2,TAP1,TAP2,TDRD7,TNFSF10,TREX1,TRIM22,TRIM5,UBE2L6…
MSD-FC|D3|IFN-gamma	MSD-FC	D3	IFN-gamma	IFNα response (Hallmark)|3|log2-FC	IFNα response (Hallmark)	3	log2-FC	22	0.588933	0.00392972	0.255432	0.102658	ADAR,B2M,BATF2,BST2,C1S,CASP1,CASP8,CCRL2,CD47,CD74,CMPK2,CNP,CSF1,CXCL10,CXCL11,DDX60,DHX58,EIF2AK2,ELF1,EPSTI1,FAM46A,GBP2,GBP4,GMPR,HERC6,HLA-C,IFI27,IFI30,IFI35,IFI44,IFI44L,IFIH1,IFIT2,IFIT3,IFITM1,IFITM2,IFITM3,IL15,IL4R,IL7,IRF1,IRF2,IRF7,IRF9,ISG15,ISG20,LAMP3,LAP3,LGALS3BP,LPAR6,LY6E,MOV10,MX1,NCOA7,NMI,NUB1,OAS1,OASL,OGFR,PARP12,PARP14,PARP9,PLSCR1,PNPT1,PROCR,PSMA3,PSMB8,PSMB9,PSME1,PS…
MSD-FC|D3|IFN-gamma	MSD-FC	D3	IFN-gamma	IFNγ response (Hallmark)|3|log2-FC	IFNγ response (Hallmark)	3	log2-FC	22	0.551666	0.00777712	0.482182	0.102658	ADAR,APOL6,ARID5B,ARL4A,AUTS2,B2M,BANK1,BATF2,BPGM,BST2,BTG1,C1R,C1S,CASP1,CASP3,CASP4,CASP7,CASP8,CCL2,CCL5,CCL7,CD274,CD38,CD40,CD69,CD74,CD86,CDKN1A,CFB,CFH,CIITA,CMKLR1,CMPK2,CSF2RB,CXCL10,CXCL11,CXCL9,DDX58,DDX60,DHX58,EIF2AK2,EIF4E3,EPSTI1,FAS,FCGR1A,FGL2,FPR1,GBP4,GBP6,GCH1,GPR18,GZMA,HERC6,HIF1A,HLA-A,HLA-B,HLA-DMA,HLA-DQA1,HLA-DRB1,HLA-G,ICAM1,IDO1,IFI27,IFI30,IFI35,IFI44,IFI44L,IFIH1,IF…
MSD-FC|D3|IL-15	MSD-FC	D3	IL-15	Cellular response to IFNγ (GO)|3|log2-Reads	Cellular response to IFNγ (GO)	3	log2-Reads	22	0.478261	0.024357	1	0.457715	AIF1,AQP4,ASS1,B2M,CAMK2A,CAMK2B,CAMK2D,CAMK2G,CCL1,CCL11,CCL13,CCL14,CCL15,CCL16,CCL17,CCL18,CCL19,CCL2,CCL20,CCL21,CCL22,CCL23,CCL24,CCL25,CCL26,CCL3,CCL3L3,CCL4,CCL4L2,CCL5,CCL7,CCL8,CD44,CD58,CIITA,CX3CL1,DAPK1,DAPK3,EDN1,EPRS,FCGR1A,FCGR1B,GAPDH,GBP1,GBP2,GBP5,GBP6,HCK,HLA-A,HLA-B,HLA-C,HLA-DPA1,HLA-DPB1,HLA-DQA1,HLA-DQA2,HLA-DQB1,HLA-DQB2,HLA-DRA,HLA-DRB1,HLA-DRB5,HLA-E,HLA-F,HLA-G,HLA-H,IC…
MSD-FC|D3|IL-15	MSD-FC	D3	IL-15	IFNγ-mediated signaling (GO)|3|log2-Reads	IFNγ-mediated signaling (GO)	3	log2-Reads	22	0.568605	0.00575819	0.380041	0.380041	B2M,CAMK2A,CAMK2B,CAMK2D,CAMK2G,CD44,CIITA,FCGR1A,FCGR1B,GBP1,GBP2,HCK,HLA-A,HLA-B,HLA-C,HLA-DPA1,HLA-DPB1,HLA-DQA1,HLA-DQA2,HLA-DQB1,HLA-DQB2,HLA-DRA,HLA-DRB1,HLA-DRB5,HLA-E,HLA-F,HLA-G,HLA-H,ICAM1,IFI30,IFNG,IFNGR1,IFNGR2,IRF1,IRF2,IRF3,IRF4,IRF5,IRF6,IRF7,IRF8,IRF9,JAK1,JAK2,MID1,MT2A,NCAM1,OAS1,OAS2,OAS3,OASL,PML,PRKCD,PTAFR,SP100,STAT1,TRIM21,TRIM22,TRIM25,TRIM26,TRIM31,TRIM34,TRIM38,TRIM5,T…
MSD-FC|D7|CXCL10	MSD-FC	D7	CXCL10	IFNα response (Hallmark)|1|log2-FC	IFNα response (Hallmark)	1	log2-FC	23	0.425889	0.0427389	1	0.62732	ADAR,B2M,BATF2,BST2,C1S,CASP1,CASP8,CCRL2,CD47,CD74,CMPK2,CNP,CSF1,CXCL10,CXCL11,DDX60,DHX58,EIF2AK2,ELF1,EPSTI1,FAM46A,GBP2,GBP4,GMPR,HERC6,HLA-C,IFI27,IFI30,IFI35,IFI44,IFI44L,IFIH1,IFIT2,IFIT3,IFITM1,IFITM2,IFITM3,IL15,IL4R,IL7,IRF1,IRF2,IRF7,IRF9,ISG15,ISG20,LAMP3,LAP3,LGALS3BP,LPAR6,LY6E,MOV10,MX1,NCOA7,NMI,NUB1,OAS1,OASL,OGFR,PARP12,PARP14,PARP9,PLSCR1,PNPT1,PROCR,PSMA3,PSMB8,PSMB9,PSME1,PS…
MSD-FC|D7|CXCL10	MSD-FC	D7	CXCL10	IFNα response (Hallmark)|3|log2-FC	IFNα response (Hallmark)	3	log2-FC	21	0.455844	0.03782	1	0.263831	ADAR,B2M,BATF2,BST2,C1S,CASP1,CASP8,CCRL2,CD47,CD74,CMPK2,CNP,CSF1,CXCL10,CXCL11,DDX60,DHX58,EIF2AK2,ELF1,EPSTI1,FAM46A,GBP2,GBP4,GMPR,HERC6,HLA-C,IFI27,IFI30,IFI35,IFI44,IFI44L,IFIH1,IFIT2,IFIT3,IFITM1,IFITM2,IFITM3,IL15,IL4R,IL7,IRF1,IRF2,IRF7,IRF9,ISG15,ISG20,LAMP3,LAP3,LGALS3BP,LPAR6,LY6E,MOV10,MX1,NCOA7,NMI,NUB1,OAS1,OASL,OGFR,PARP12,PARP14,PARP9,PLSCR1,PNPT1,PROCR,PSMA3,PSMB8,PSMB9,PSME1,PS…
MSD-FC|D7|CXCL10	MSD-FC	D7	CXCL10	IFNγ-mediated signaling (GO)|3|log2-FC	IFNγ-mediated signaling (GO)	3	log2-FC	21	0.444156	0.0436843	1	0.263831	B2M,CAMK2A,CAMK2B,CAMK2D,CAMK2G,CD44,CIITA,FCGR1A,FCGR1B,GBP1,GBP2,HCK,HLA-A,HLA-B,HLA-C,HLA-DPA1,HLA-DPB1,HLA-DQA1,HLA-DQA2,HLA-DQB1,HLA-DQB2,HLA-DRA,HLA-DRB1,HLA-DRB5,HLA-E,HLA-F,HLA-G,HLA-H,ICAM1,IFI30,IFNG,IFNGR1,IFNGR2,IRF1,IRF2,IRF3,IRF4,IRF5,IRF6,IRF7,IRF8,IRF9,JAK1,JAK2,MID1,MT2A,NCAM1,OAS1,OAS2,OAS3,OASL,PML,PRKCD,PTAFR,SP100,STAT1,TRIM21,TRIM22,TRIM25,TRIM26,TRIM31,TRIM34,TRIM38,TRIM5,T…
MSD-FC|D7|CXCL8	MSD-FC	D7	CXCL8	Cellular response to IFNγ (GO)|3|log2-Reads	Cellular response to IFNγ (GO)	3	log2-Reads	21	-0.479221	0.0279444	1	0.873931	AIF1,AQP4,ASS1,B2M,CAMK2A,CAMK2B,CAMK2D,CAMK2G,CCL1,CCL11,CCL13,CCL14,CCL15,CCL16,CCL17,CCL18,CCL19,CCL2,CCL20,CCL21,CCL22,CCL23,CCL24,CCL25,CCL26,CCL3,CCL3L3,CCL4,CCL4L2,CCL5,CCL7,CCL8,CD44,CD58,CIITA,CX3CL1,DAPK1,DAPK3,EDN1,EPRS,FCGR1A,FCGR1B,GAPDH,GBP1,GBP2,GBP5,GBP6,HCK,HLA-A,HLA-B,HLA-C,HLA-DPA1,HLA-DPB1,HLA-DQA1,HLA-DQA2,HLA-DQB1,HLA-DQB2,HLA-DRA,HLA-DRB1,HLA-DRB5,HLA-E,HLA-F,HLA-G,HLA-H,IC…
MSD-FC|D7|CXCL8	MSD-FC	D7	CXCL8	Cellular response to IFNγ (GO)|7|log2-Reads	Cellular response to IFNγ (GO)	7	log2-Reads	23	-0.481225	0.0200847	1	0.203563	AIF1,AQP4,ASS1,B2M,CAMK2A,CAMK2B,CAMK2D,CAMK2G,CCL1,CCL11,CCL13,CCL14,CCL15,CCL16,CCL17,CCL18,CCL19,CCL2,CCL20,CCL21,CCL22,CCL23,CCL24,CCL25,CCL26,CCL3,CCL3L3,CCL4,CCL4L2,CCL5,CCL7,CCL8,CD44,CD58,CIITA,CX3CL1,DAPK1,DAPK3,EDN1,EPRS,FCGR1A,FCGR1B,GAPDH,GBP1,GBP2,GBP5,GBP6,HCK,HLA-A,HLA-B,HLA-C,HLA-DPA1,HLA-DPB1,HLA-DQA1,HLA-DQA2,HLA-DQB1,HLA-DQB2,HLA-DRA,HLA-DRB1,HLA-DRB5,HLA-E,HLA-F,HLA-G,HLA-H,IC…
MSD-FC|D7|CXCL8	MSD-FC	D7	CXCL8	IFNγ-mediated signaling (GO)|3|log2-Reads	IFNγ-mediated signaling (GO)	3	log2-Reads	21	-0.590909	0.00479142	0.316234	0.316234	B2M,CAMK2A,CAMK2B,CAMK2D,CAMK2G,CD44,CIITA,FCGR1A,FCGR1B,GBP1,GBP2,HCK,HLA-A,HLA-B,HLA-C,HLA-DPA1,HLA-DPB1,HLA-DQA1,HLA-DQA2,HLA-DQB1,HLA-DQB2,HLA-DRA,HLA-DRB1,HLA-DRB5,HLA-E,HLA-F,HLA-G,HLA-H,ICAM1,IFI30,IFNG,IFNGR1,IFNGR2,IRF1,IRF2,IRF3,IRF4,IRF5,IRF6,IRF7,IRF8,IRF9,JAK1,JAK2,MID1,MT2A,NCAM1,OAS1,OAS2,OAS3,OASL,PML,PRKCD,PTAFR,SP100,STAT1,TRIM21,TRIM22,TRIM25,TRIM26,TRIM31,TRIM34,TRIM38,TRIM5,T…
MSD-FC|D7|IFN-gamma	MSD-FC	D7	IFN-gamma	DC surface signature (S5)|1|log2-FC	DC surface signature (S5)	1	log2-FC	23	0.448617	0.0317834	1	0.62732	ABCA6,ABCC3,ABHD12,ACE,ADAM12,ADAM9,AGPAT3,ALCAM,ATP1B1,ATP1B2,CALCRL,CCRL2,CD151,CD1A,CD1B,CD1E,CD274,CD58,CD83,CD9,CLDN23,COLEC12,CRIM1,CSF2RB,CXCL16,DENND1B,DIRC2,EMP1,FPR3,FZD5,GJB2,GPNMB,GPR137B,GPR157,GRINA,HLA-DQA1,HLA-DQB1,IL1R1,ITPRIPL2,JAG1,KMO,LAMP2,LHFPL2,LRFN4,LRP11,MSR1,NRP1,NRP2,OLR1,P2RY6,PDCD1LG2,PRRG4,PSEN2,PTGFRN,RAMP1,SDC2,SIGLEC1,SLAMF8,SLC1A3,SLC36A1,SLC38A6,SLC41A2,SLC6A6,S…
MSD-FC|D7|IFN-gamma	MSD-FC	D7	IFN-gamma	IFN-inducible, antiviral molecules (M3.1)|3|log2-FC	IFN-inducible, antiviral molecules (M3.1)	3	log2-FC	21	0.551948	0.00948241	0.616357	0.201591	ADAR,AGRN,ANKRD22,BST2,C1GALT1,CACNA1A,CXCL10,DDX58,DTX3L,EIF2AK2,EPSTI1,ETV7,FBXO6,GBP1,GCH1,GTPBP1,HERC5,HERC6,IFI35,IFI44,IFI44L,IFIH1,IFIT2,IFIT3,IFITM1,IFITM2,IFITM3,IL15RA,IRF7,LAP3,LGALS3BP,LY6E,MT1X,MX1,MX2,NCOA7,NMI,OAS1,OAS2,OAS3,OASL,PARP14,PARP9,PGAP1,PHF11,PLAC8,PLSCR1,PML,PNPT1,PPM1K,RAB8A,RSAD2,SAMD9,SERPING1,SP100,SP110,STAT1,STAT2,TAP1,TAP2,TDRD7,TNFSF10,TREX1,TRIM22,TRIM5,UBE2L6…
MSD-FC|D7|IFN-gamma	MSD-FC	D7	IFN-gamma	IFN-inducible, antiviral molecules (M3.1)|7|log2-FC	IFN-inducible, antiviral molecules (M3.1)	7	log2-FC	23	0.480237	0.0203788	1	0.122273	ADAR,AGRN,ANKRD22,BST2,C1GALT1,CACNA1A,CXCL10,DDX58,DTX3L,EIF2AK2,EPSTI1,ETV7,FBXO6,GBP1,GCH1,GTPBP1,HERC5,HERC6,IFI35,IFI44,IFI44L,IFIH1,IFIT2,IFIT3,IFITM1,IFITM2,IFITM3,IL15RA,IRF7,LAP3,LGALS3BP,LY6E,MT1X,MX1,MX2,NCOA7,NMI,OAS1,OAS2,OAS3,OASL,PARP14,PARP9,PGAP1,PHF11,PLAC8,PLSCR1,PML,PNPT1,PPM1K,RAB8A,RSAD2,SAMD9,SERPING1,SP100,SP110,STAT1,STAT2,TAP1,TAP2,TDRD7,TNFSF10,TREX1,TRIM22,TRIM5,UBE2L6…
MSD-FC|D7|IFN-gamma	MSD-FC	D7	IFN-gamma	IFNα response (Hallmark)|3|log2-FC	IFNα response (Hallmark)	3	log2-FC	21	0.503896	0.0198574	1	0.201591	ADAR,B2M,BATF2,BST2,C1S,CASP1,CASP8,CCRL2,CD47,CD74,CMPK2,CNP,CSF1,CXCL10,CXCL11,DDX60,DHX58,EIF2AK2,ELF1,EPSTI1,FAM46A,GBP2,GBP4,GMPR,HERC6,HLA-C,IFI27,IFI30,IFI35,IFI44,IFI44L,IFIH1,IFIT2,IFIT3,IFITM1,IFITM2,IFITM3,IL15,IL4R,IL7,IRF1,IRF2,IRF7,IRF9,ISG15,ISG20,LAMP3,LAP3,LGALS3BP,LPAR6,LY6E,MOV10,MX1,NCOA7,NMI,NUB1,OAS1,OASL,OGFR,PARP12,PARP14,PARP9,PLSCR1,PNPT1,PROCR,PSMA3,PSMB8,PSMB9,PSME1,PS…
MSD-FC|D7|IFN-gamma	MSD-FC	D7	IFN-gamma	IFNα response (Hallmark)|7|log2-FC	IFNα response (Hallmark)	7	log2-FC	23	0.465415	0.0252224	1	0.138723	ADAR,B2M,BATF2,BST2,C1S,CASP1,CASP8,CCRL2,CD47,CD74,CMPK2,CNP,CSF1,CXCL10,CXCL11,DDX60,DHX58,EIF2AK2,ELF1,EPSTI1,FAM46A,GBP2,GBP4,GMPR,HERC6,HLA-C,IFI27,IFI30,IFI35,IFI44,IFI44L,IFIH1,IFIT2,IFIT3,IFITM1,IFITM2,IFITM3,IL15,IL4R,IL7,IRF1,IRF2,IRF7,IRF9,ISG15,ISG20,LAMP3,LAP3,LGALS3BP,LPAR6,LY6E,MOV10,MX1,NCOA7,NMI,NUB1,OAS1,OASL,OGFR,PARP12,PARP14,PARP9,PLSCR1,PNPT1,PROCR,PSMA3,PSMB8,PSMB9,PSME1,PS…
MSD-FC|D7|IFN-gamma	MSD-FC	D7	IFN-gamma	IFNγ response (Hallmark)|3|log2-FC	IFNγ response (Hallmark)	3	log2-FC	21	0.475325	0.0294304	1	0.242801	ADAR,APOL6,ARID5B,ARL4A,AUTS2,B2M,BANK1,BATF2,BPGM,BST2,BTG1,C1R,C1S,CASP1,CASP3,CASP4,CASP7,CASP8,CCL2,CCL5,CCL7,CD274,CD38,CD40,CD69,CD74,CD86,CDKN1A,CFB,CFH,CIITA,CMKLR1,CMPK2,CSF2RB,CXCL10,CXCL11,CXCL9,DDX58,DDX60,DHX58,EIF2AK2,EIF4E3,EPSTI1,FAS,FCGR1A,FGL2,FPR1,GBP4,GBP6,GCH1,GPR18,GZMA,HERC6,HIF1A,HLA-A,HLA-B,HLA-DMA,HLA-DQA1,HLA-DRB1,HLA-G,ICAM1,IDO1,IFI27,IFI30,IFI35,IFI44,IFI44L,IFIH1,IF…
MSD-FC|D7|IFN-gamma	MSD-FC	D7	IFN-gamma	IFNγ response (Hallmark)|7|log2-FC	IFNγ response (Hallmark)	7	log2-FC	23	0.490119	0.0175893	1	0.116089	ADAR,APOL6,ARID5B,ARL4A,AUTS2,B2M,BANK1,BATF2,BPGM,BST2,BTG1,C1R,C1S,CASP1,CASP3,CASP4,CASP7,CASP8,CCL2,CCL5,CCL7,CD274,CD38,CD40,CD69,CD74,CD86,CDKN1A,CFB,CFH,CIITA,CMKLR1,CMPK2,CSF2RB,CXCL10,CXCL11,CXCL9,DDX58,DDX60,DHX58,EIF2AK2,EIF4E3,EPSTI1,FAS,FCGR1A,FGL2,FPR1,GBP4,GBP6,GCH1,GPR18,GZMA,HERC6,HIF1A,HLA-A,HLA-B,HLA-DMA,HLA-DQA1,HLA-DRB1,HLA-G,ICAM1,IDO1,IFI27,IFI30,IFI35,IFI44,IFI44L,IFIH1,IF…
MSD-FC|D7|IFN-gamma	MSD-FC	D7	IFN-gamma	IFNγ-mediated signaling (GO)|7|log2-FC	IFNγ-mediated signaling (GO)	7	log2-FC	23	0.518775	0.0112015	0.67209	0.0969985	B2M,CAMK2A,CAMK2B,CAMK2D,CAMK2G,CD44,CIITA,FCGR1A,FCGR1B,GBP1,GBP2,HCK,HLA-A,HLA-B,HLA-C,HLA-DPA1,HLA-DPB1,HLA-DQA1,HLA-DQA2,HLA-DQB1,HLA-DQB2,HLA-DRA,HLA-DRB1,HLA-DRB5,HLA-E,HLA-F,HLA-G,HLA-H,ICAM1,IFI30,IFNG,IFNGR1,IFNGR2,IRF1,IRF2,IRF3,IRF4,IRF5,IRF6,IRF7,IRF8,IRF9,JAK1,JAK2,MID1,MT2A,NCAM1,OAS1,OAS2,OAS3,OASL,PML,PRKCD,PTAFR,SP100,STAT1,TRIM21,TRIM22,TRIM25,TRIM26,TRIM31,TRIM34,TRIM38,TRIM5,T…
MSD-FC|D7|IFN-gamma	MSD-FC	D7	IFN-gamma	Resting DC surface signature (S10)|1|log2-FC	Resting DC surface signature (S10)	1	log2-FC	23	0.414032	0.0495232	1	0.62732	ABCA6,ABCC3,ABHD12,ACE,ADAM12,ADAM9,ATP1B1,CCRL2,CD151,CD1A,CD1B,CD1C,CD1E,CD86,CD9,CH25H,CLDN23,CLEC10A,CRIM1,CSF1R,DENND1B,DIRC2,EMP1,ENG,FCER1A,FZD1,FZD5,GPNMB,GPR137B,HLA-DMA,HLA-DQB1,IFNGR1,IGSF6,IL1R1,IL1R2,ITGAX,ITPRIPL2,JAG1,KMO,LHFPL2,LPCAT2,LRFN4,MFSD1,NRP1,P2RY6,PLD3,PLXDC2,PLXND1,PSEN2,PTGFRN,SERINC5,SFXN3,SLAMF8,SLC1A3,SLC26A11,SLC27A3,SLC36A1,SLC38A6,SLC7A11,SLC7A8,SLCO2B1,SPINT2,SR…
MSD-FC|D7|IL-15	MSD-FC	D7	IL-15	Cell cycle and transcription (M4.0)|7|log2-FC	Cell cycle and transcription (M4.0)	7	log2-FC	23	0.658103	0.000641331	0.0404038	0.010582	AIF1,ALDH2,ALOX5,ANLN,AOAH,APOBEC3A,APOBEC3B,ARHGAP11A,ASF1B,ASGR1,ASGR2,ASPM,ATAD2,AURKA,AURKB,BIRC5,BRCA1,BRIP1,BUB1,BUB1B,C1orf112,C5AR1,CCDC34,CCNA2,CCNB1,CCNB2,CCNE2,CCNF,CCR1,CD14,CD163,CD1D,CD300LF,CD302,CD33,CD36,CD86,CD93,CDC20,CDC25A,CDC25C,CDC45,CDC6,CDC7,CDCA2,CDCA3,CDCA5,CDCA7,CDCA8,CDK1,CDKN3,CDT1,CEACAM8,CEBPA,CEBPD,CENPA,CENPE,CENPF,CENPH,CENPI,CENPK,CENPM,CENPN,CENPW,CEP55,CFD,CF…
MSD-FC|D7|IL-15	MSD-FC	D7	IL-15	Cell cycle and transcription (M4.0)|7|log2-Reads	Cell cycle and transcription (M4.0)	7	log2-Reads	23	0.59585	0.00269805	0.175373	0.0833689	AIF1,ALDH2,ALOX5,ANLN,AOAH,APOBEC3A,APOBEC3B,ARHGAP11A,ASF1B,ASGR1,ASGR2,ASPM,ATAD2,AURKA,AURKB,BIRC5,BRCA1,BRIP1,BUB1,BUB1B,C1orf112,C5AR1,CCDC34,CCNA2,CCNB1,CCNB2,CCNE2,CCNF,CCR1,CD14,CD163,CD1D,CD300LF,CD302,CD33,CD36,CD86,CD93,CDC20,CDC25A,CDC25C,CDC45,CDC6,CDC7,CDCA2,CDCA3,CDCA5,CDCA7,CDCA8,CDK1,CDKN3,CDT1,CEACAM8,CEBPA,CEBPD,CENPA,CENPE,CENPF,CENPH,CENPI,CENPK,CENPM,CENPN,CENPW,CEP55,CFD,CF…
MSD-FC|D7|IL-15	MSD-FC	D7	IL-15	Cellular response to IFNγ (GO)|3|log2-FC	Cellular response to IFNγ (GO)	3	log2-FC	21	0.545455	0.0105438	0.6748	0.201591	AIF1,AQP4,ASS1,B2M,CAMK2A,CAMK2B,CAMK2D,CAMK2G,CCL1,CCL11,CCL13,CCL14,CCL15,CCL16,CCL17,CCL18,CCL19,CCL2,CCL20,CCL21,CCL22,CCL23,CCL24,CCL25,CCL26,CCL3,CCL3L3,CCL4,CCL4L2,CCL5,CCL7,CCL8,CD44,CD58,CIITA,CX3CL1,DAPK1,DAPK3,EDN1,EPRS,FCGR1A,FCGR1B,GAPDH,GBP1,GBP2,GBP5,GBP6,HCK,HLA-A,HLA-B,HLA-C,HLA-DPA1,HLA-DPB1,HLA-DQA1,HLA-DQA2,HLA-DQB1,HLA-DQB2,HLA-DRA,HLA-DRB1,HLA-DRB5,HLA-E,HLA-F,HLA-G,HLA-H,IC…
MSD-FC|D7|IL-15	MSD-FC	D7	IL-15	Cellular response to IFNγ (GO)|7|log2-FC	Cellular response to IFNγ (GO)	7	log2-FC	23	0.497036	0.0158276	0.918	0.116069	AIF1,AQP4,ASS1,B2M,CAMK2A,CAMK2B,CAMK2D,CAMK2G,CCL1,CCL11,CCL13,CCL14,CCL15,CCL16,CCL17,CCL18,CCL19,CCL2,CCL20,CCL21,CCL22,CCL23,CCL24,CCL25,CCL26,CCL3,CCL3L3,CCL4,CCL4L2,CCL5,CCL7,CCL8,CD44,CD58,CIITA,CX3CL1,DAPK1,DAPK3,EDN1,EPRS,FCGR1A,FCGR1B,GAPDH,GBP1,GBP2,GBP5,GBP6,HCK,HLA-A,HLA-B,HLA-C,HLA-DPA1,HLA-DPB1,HLA-DQA1,HLA-DQA2,HLA-DQB1,HLA-DQB2,HLA-DRA,HLA-DRB1,HLA-DRB5,HLA-E,HLA-F,HLA-G,HLA-H,IC…
MSD-FC|D7|IL-15	MSD-FC	D7	IL-15	DC surface signature (S5)|7|log2-Reads	DC surface signature (S5)	7	log2-Reads	23	0.503953	0.0142122	0.881552	0.187602	ABCA6,ABCC3,ABHD12,ACE,ADAM12,ADAM9,AGPAT3,ALCAM,ATP1B1,ATP1B2,CALCRL,CCRL2,CD151,CD1A,CD1B,CD1E,CD274,CD58,CD83,CD9,CLDN23,COLEC12,CRIM1,CSF2RB,CXCL16,DENND1B,DIRC2,EMP1,FPR3,FZD5,GJB2,GPNMB,GPR137B,GPR157,GRINA,HLA-DQA1,HLA-DQB1,IL1R1,ITPRIPL2,JAG1,KMO,LAMP2,LHFPL2,LRFN4,LRP11,MSR1,NRP1,NRP2,OLR1,P2RY6,PDCD1LG2,PRRG4,PSEN2,PTGFRN,RAMP1,SDC2,SIGLEC1,SLAMF8,SLC1A3,SLC36A1,SLC38A6,SLC41A2,SLC6A6,S…
MSD-FC|D7|IL-15	MSD-FC	D7	IL-15	IFN-inducible, antiviral molecules (M3.1)|3|log2-FC	IFN-inducible, antiviral molecules (M3.1)	3	log2-FC	21	0.442857	0.044377	1	0.263831	ADAR,AGRN,ANKRD22,BST2,C1GALT1,CACNA1A,CXCL10,DDX58,DTX3L,EIF2AK2,EPSTI1,ETV7,FBXO6,GBP1,GCH1,GTPBP1,HERC5,HERC6,IFI35,IFI44,IFI44L,IFIH1,IFIT2,IFIT3,IFITM1,IFITM2,IFITM3,IL15RA,IRF7,LAP3,LGALS3BP,LY6E,MT1X,MX1,MX2,NCOA7,NMI,OAS1,OAS2,OAS3,OASL,PARP14,PARP9,PGAP1,PHF11,PLAC8,PLSCR1,PML,PNPT1,PPM1K,RAB8A,RSAD2,SAMD9,SERPING1,SP100,SP110,STAT1,STAT2,TAP1,TAP2,TDRD7,TNFSF10,TREX1,TRIM22,TRIM5,UBE2L6…
MSD-FC|D7|IL-15	MSD-FC	D7	IL-15	IFN-inducible, antiviral molecules (M3.1)|7|log2-FC	IFN-inducible, antiviral molecules (M3.1)	7	log2-FC	23	0.649209	0.000802785	0.0497726	0.0105968	ADAR,AGRN,ANKRD22,BST2,C1GALT1,CACNA1A,CXCL10,DDX58,DTX3L,EIF2AK2,EPSTI1,ETV7,FBXO6,GBP1,GCH1,GTPBP1,HERC5,HERC6,IFI35,IFI44,IFI44L,IFIH1,IFIT2,IFIT3,IFITM1,IFITM2,IFITM3,IL15RA,IRF7,LAP3,LGALS3BP,LY6E,MT1X,MX1,MX2,NCOA7,NMI,OAS1,OAS2,OAS3,OASL,PARP14,PARP9,PGAP1,PHF11,PLAC8,PLSCR1,PML,PNPT1,PPM1K,RAB8A,RSAD2,SAMD9,SERPING1,SP100,SP110,STAT1,STAT2,TAP1,TAP2,TDRD7,TNFSF10,TREX1,TRIM22,TRIM5,UBE2L6…
MSD-FC|D7|IL-15	MSD-FC	D7	IL-15	IFN-inducible, antiviral molecules (M3.1)|7|log2-Reads	IFN-inducible, antiviral molecules (M3.1)	7	log2-Reads	23	0.476285	0.02159	1	0.203563	ADAR,AGRN,ANKRD22,BST2,C1GALT1,CACNA1A,CXCL10,DDX58,DTX3L,EIF2AK2,EPSTI1,ETV7,FBXO6,GBP1,GCH1,GTPBP1,HERC5,HERC6,IFI35,IFI44,IFI44L,IFIH1,IFIT2,IFIT3,IFITM1,IFITM2,IFITM3,IL15RA,IRF7,LAP3,LGALS3BP,LY6E,MT1X,MX1,MX2,NCOA7,NMI,OAS1,OAS2,OAS3,OASL,PARP14,PARP9,PGAP1,PHF11,PLAC8,PLSCR1,PML,PNPT1,PPM1K,RAB8A,RSAD2,SAMD9,SERPING1,SP100,SP110,STAT1,STAT2,TAP1,TAP2,TDRD7,TNFSF10,TREX1,TRIM22,TRIM5,UBE2L6…
MSD-FC|D7|IL-15	MSD-FC	D7	IL-15	IFNα response (Hallmark)|3|log2-FC	IFNα response (Hallmark)	3	log2-FC	21	0.498701	0.0213808	1	0.201591	ADAR,B2M,BATF2,BST2,C1S,CASP1,CASP8,CCRL2,CD47,CD74,CMPK2,CNP,CSF1,CXCL10,CXCL11,DDX60,DHX58,EIF2AK2,ELF1,EPSTI1,FAM46A,GBP2,GBP4,GMPR,HERC6,HLA-C,IFI27,IFI30,IFI35,IFI44,IFI44L,IFIH1,IFIT2,IFIT3,IFITM1,IFITM2,IFITM3,IL15,IL4R,IL7,IRF1,IRF2,IRF7,IRF9,ISG15,ISG20,LAMP3,LAP3,LGALS3BP,LPAR6,LY6E,MOV10,MX1,NCOA7,NMI,NUB1,OAS1,OASL,OGFR,PARP12,PARP14,PARP9,PLSCR1,PNPT1,PROCR,PSMA3,PSMB8,PSMB9,PSME1,PS…
MSD-FC|D7|IL-15	MSD-FC	D7	IL-15	IFNα response (Hallmark)|7|log2-FC	IFNα response (Hallmark)	7	log2-FC	23	0.637352	0.00107141	0.0653563	0.0117856	ADAR,B2M,BATF2,BST2,C1S,CASP1,CASP8,CCRL2,CD47,CD74,CMPK2,CNP,CSF1,CXCL10,CXCL11,DDX60,DHX58,EIF2AK2,ELF1,EPSTI1,FAM46A,GBP2,GBP4,GMPR,HERC6,HLA-C,IFI27,IFI30,IFI35,IFI44,IFI44L,IFIH1,IFIT2,IFIT3,IFITM1,IFITM2,IFITM3,IL15,IL4R,IL7,IRF1,IRF2,IRF7,IRF9,ISG15,ISG20,LAMP3,LAP3,LGALS3BP,LPAR6,LY6E,MOV10,MX1,NCOA7,NMI,NUB1,OAS1,OASL,OGFR,PARP12,PARP14,PARP9,PLSCR1,PNPT1,PROCR,PSMA3,PSMB8,PSMB9,PSME1,PS…
MSD-FC|D7|IL-15	MSD-FC	D7	IL-15	IFNα response (Hallmark)|7|log2-Reads	IFNα response (Hallmark)	7	log2-Reads	23	0.609684	0.0020111	0.132732	0.0833689	ADAR,B2M,BATF2,BST2,C1S,CASP1,CASP8,CCRL2,CD47,CD74,CMPK2,CNP,CSF1,CXCL10,CXCL11,DDX60,DHX58,EIF2AK2,ELF1,EPSTI1,FAM46A,GBP2,GBP4,GMPR,HERC6,HLA-C,IFI27,IFI30,IFI35,IFI44,IFI44L,IFIH1,IFIT2,IFIT3,IFITM1,IFITM2,IFITM3,IL15,IL4R,IL7,IRF1,IRF2,IRF7,IRF9,ISG15,ISG20,LAMP3,LAP3,LGALS3BP,LPAR6,LY6E,MOV10,MX1,NCOA7,NMI,NUB1,OAS1,OASL,OGFR,PARP12,PARP14,PARP9,PLSCR1,PNPT1,PROCR,PSMA3,PSMB8,PSMB9,PSME1,PS…
MSD-FC|D7|IL-15	MSD-FC	D7	IL-15	IFNγ response (Hallmark)|3|log2-FC	IFNγ response (Hallmark)	3	log2-FC	21	0.515584	0.0167464	1	0.201591	ADAR,APOL6,ARID5B,ARL4A,AUTS2,B2M,BANK1,BATF2,BPGM,BST2,BTG1,C1R,C1S,CASP1,CASP3,CASP4,CASP7,CASP8,CCL2,CCL5,CCL7,CD274,CD38,CD40,CD69,CD74,CD86,CDKN1A,CFB,CFH,CIITA,CMKLR1,CMPK2,CSF2RB,CXCL10,CXCL11,CXCL9,DDX58,DDX60,DHX58,EIF2AK2,EIF4E3,EPSTI1,FAS,FCGR1A,FGL2,FPR1,GBP4,GBP6,GCH1,GPR18,GZMA,HERC6,HIF1A,HLA-A,HLA-B,HLA-DMA,HLA-DQA1,HLA-DRB1,HLA-G,ICAM1,IDO1,IFI27,IFI30,IFI35,IFI44,IFI44L,IFIH1,IF…
MSD-FC|D7|IL-15	MSD-FC	D7	IL-15	IFNγ response (Hallmark)|7|log2-FC	IFNγ response (Hallmark)	7	log2-FC	23	0.72332	9.61752e-05	0.00634756	0.00634756	ADAR,APOL6,ARID5B,ARL4A,AUTS2,B2M,BANK1,BATF2,BPGM,BST2,BTG1,C1R,C1S,CASP1,CASP3,CASP4,CASP7,CASP8,CCL2,CCL5,CCL7,CD274,CD38,CD40,CD69,CD74,CD86,CDKN1A,CFB,CFH,CIITA,CMKLR1,CMPK2,CSF2RB,CXCL10,CXCL11,CXCL9,DDX58,DDX60,DHX58,EIF2AK2,EIF4E3,EPSTI1,FAS,FCGR1A,FGL2,FPR1,GBP4,GBP6,GCH1,GPR18,GZMA,HERC6,HIF1A,HLA-A,HLA-B,HLA-DMA,HLA-DQA1,HLA-DRB1,HLA-G,ICAM1,IDO1,IFI27,IFI30,IFI35,IFI44,IFI44L,IFIH1,IF…
MSD-FC|D7|IL-15	MSD-FC	D7	IL-15	IFNγ response (Hallmark)|7|log2-Reads	IFNγ response (Hallmark)	7	log2-Reads	23	0.579051	0.0037895	0.242528	0.0833689	ADAR,APOL6,ARID5B,ARL4A,AUTS2,B2M,BANK1,BATF2,BPGM,BST2,BTG1,C1R,C1S,CASP1,CASP3,CASP4,CASP7,CASP8,CCL2,CCL5,CCL7,CD274,CD38,CD40,CD69,CD74,CD86,CDKN1A,CFB,CFH,CIITA,CMKLR1,CMPK2,CSF2RB,CXCL10,CXCL11,CXCL9,DDX58,DDX60,DHX58,EIF2AK2,EIF4E3,EPSTI1,FAS,FCGR1A,FGL2,FPR1,GBP4,GBP6,GCH1,GPR18,GZMA,HERC6,HIF1A,HLA-A,HLA-B,HLA-DMA,HLA-DQA1,HLA-DRB1,HLA-G,ICAM1,IDO1,IFI27,IFI30,IFI35,IFI44,IFI44L,IFIH1,IF…
MSD-FC|D7|IL-15	MSD-FC	D7	IL-15	IFNγ-mediated signaling (GO)|3|log2-FC	IFNγ-mediated signaling (GO)	3	log2-FC	21	0.77013	4.43765e-05	0.00292885	0.00292885	B2M,CAMK2A,CAMK2B,CAMK2D,CAMK2G,CD44,CIITA,FCGR1A,FCGR1B,GBP1,GBP2,HCK,HLA-A,HLA-B,HLA-C,HLA-DPA1,HLA-DPB1,HLA-DQA1,HLA-DQA2,HLA-DQB1,HLA-DQB2,HLA-DRA,HLA-DRB1,HLA-DRB5,HLA-E,HLA-F,HLA-G,HLA-H,ICAM1,IFI30,IFNG,IFNGR1,IFNGR2,IRF1,IRF2,IRF3,IRF4,IRF5,IRF6,IRF7,IRF8,IRF9,JAK1,JAK2,MID1,MT2A,NCAM1,OAS1,OAS2,OAS3,OASL,PML,PRKCD,PTAFR,SP100,STAT1,TRIM21,TRIM22,TRIM25,TRIM26,TRIM31,TRIM34,TRIM38,TRIM5,T…
MSD-FC|D7|IL-15	MSD-FC	D7	IL-15	IFNγ-mediated signaling (GO)|7|log2-FC	IFNγ-mediated signaling (GO)	7	log2-FC	23	0.689723	0.000271335	0.0176368	0.00895405	B2M,CAMK2A,CAMK2B,CAMK2D,CAMK2G,CD44,CIITA,FCGR1A,FCGR1B,GBP1,GBP2,HCK,HLA-A,HLA-B,HLA-C,HLA-DPA1,HLA-DPB1,HLA-DQA1,HLA-DQA2,HLA-DQB1,HLA-DQB2,HLA-DRA,HLA-DRB1,HLA-DRB5,HLA-E,HLA-F,HLA-G,HLA-H,ICAM1,IFI30,IFNG,IFNGR1,IFNGR2,IRF1,IRF2,IRF3,IRF4,IRF5,IRF6,IRF7,IRF8,IRF9,JAK1,JAK2,MID1,MT2A,NCAM1,OAS1,OAS2,OAS3,OASL,PML,PRKCD,PTAFR,SP100,STAT1,TRIM21,TRIM22,TRIM25,TRIM26,TRIM31,TRIM34,TRIM38,TRIM5,T…
MSD-FC|D7|IL-15	MSD-FC	D7	IL-15	IFNγ-mediated signaling (GO)|7|log2-Reads	IFNγ-mediated signaling (GO)	7	log2-Reads	23	0.445652	0.0330703	1	0.242516	B2M,CAMK2A,CAMK2B,CAMK2D,CAMK2G,CD44,CIITA,FCGR1A,FCGR1B,GBP1,GBP2,HCK,HLA-A,HLA-B,HLA-C,HLA-DPA1,HLA-DPB1,HLA-DQA1,HLA-DQA2,HLA-DQB1,HLA-DQB2,HLA-DRA,HLA-DRB1,HLA-DRB5,HLA-E,HLA-F,HLA-G,HLA-H,ICAM1,IFI30,IFNG,IFNGR1,IFNGR2,IRF1,IRF2,IRF3,IRF4,IRF5,IRF6,IRF7,IRF8,IRF9,JAK1,JAK2,MID1,MT2A,NCAM1,OAS1,OAS2,OAS3,OASL,PML,PRKCD,PTAFR,SP100,STAT1,TRIM21,TRIM22,TRIM25,TRIM26,TRIM31,TRIM34,TRIM38,TRIM5,T…
MSD-FC|D7|IL-15	MSD-FC	D7	IL-15	Immune-related surface molecules (M2.10)|3|log2-FC	Immune-related surface molecules (M2.10)	3	log2-FC	21	0.503896	0.0198574	1	0.201591	AP1S2,ARHGAP18,ARRB1,ARSD,BMP2K,BTK,CASP1,CBFA2T3,CD300A,CD36,CD86,COMT,CSF1R,CTNND1,CTSS,CYBB,CYFIP1,DIAPH2,EIF4EBP1,FEZ2,FGL2,FYB,GLB1,HEXB,HFE,HMGN3,HNMT,HPSE,IL15,KCNE3,KDELR2,KIAA0513,KLF4,LILRB1,MLKL,MPEG1,MS4A6A,MS4A7,NLN,NUDT16,PAK1,PIK3AP1,PRRG4,RNASE6,RNF135,SCARB2,SIDT2,SLC24A4,SLC27A3,SLC8A1,SUMF1,TFEC,TICAM2
MSD-FC|D7|IL-15	MSD-FC	D7	IL-15	Immune-related surface molecules (M2.10)|7|log2-FC	Immune-related surface molecules (M2.10)	7	log2-FC	23	0.51581	0.0117574	0.693686	0.0969985	AP1S2,ARHGAP18,ARRB1,ARSD,BMP2K,BTK,CASP1,CBFA2T3,CD300A,CD36,CD86,COMT,CSF1R,CTNND1,CTSS,CYBB,CYFIP1,DIAPH2,EIF4EBP1,FEZ2,FGL2,FYB,GLB1,HEXB,HFE,HMGN3,HNMT,HPSE,IL15,KCNE3,KDELR2,KIAA0513,KLF4,LILRB1,MLKL,MPEG1,MS4A6A,MS4A7,NLN,NUDT16,PAK1,PIK3AP1,PRRG4,RNASE6,RNF135,SCARB2,SIDT2,SLC24A4,SLC27A3,SLC8A1,SUMF1,TFEC,TICAM2
MSD-FC|D7|IL-15	MSD-FC	D7	IL-15	Resting DC surface signature (S10)|7|log2-Reads	Resting DC surface signature (S10)	7	log2-Reads	23	0.460474	0.0270278	1	0.222979	ABCA6,ABCC3,ABHD12,ACE,ADAM12,ADAM9,ATP1B1,CCRL2,CD151,CD1A,CD1B,CD1C,CD1E,CD86,CD9,CH25H,CLDN23,CLEC10A,CRIM1,CSF1R,DENND1B,DIRC2,EMP1,ENG,FCER1A,FZD1,FZD5,GPNMB,GPR137B,HLA-DMA,HLA-DQB1,IFNGR1,IGSF6,IL1R1,IL1R2,ITGAX,ITPRIPL2,JAG1,KMO,LHFPL2,LPCAT2,LRFN4,MFSD1,NRP1,P2RY6,PLD3,PLXDC2,PLXND1,PSEN2,PTGFRN,SERINC5,SFXN3,SLAMF8,SLC1A3,SLC26A11,SLC27A3,SLC36A1,SLC38A6,SLC7A11,SLC7A8,SLCO2B1,SPINT2,SR…
MSD-FC|D7|IL-15	MSD-FC	D7	IL-15	TLR and inflammatory signaling (M16)|3|log2-FC	TLR and inflammatory signaling (M16)	3	log2-FC	21	0.436364	0.0479694	1	0.263831	ALOX5,ANPEP,AQP9,BST1,C5AR1,CSF3R,CXCR2,DYSF,FCAR,FCGR1B,FCGR2C,FES,FGR,FPR1,FPR2,HSPA6,IRAK3,ITGAX,KCNJ15,KCNJ2,LILRA6,LILRB1,LILRB2,LILRB3,LY96,MGAM,MYD88,NCF4,NFE2,NPL,P2RY13,PADI4,PILRA,SIGLEC9,TLR1,TLR2,TLR4,TLR5,TLR6,TLR7,TLR8,TYROBP,WDFY3
MSD-FC|D7|IL-15	MSD-FC	D7	IL-15	TLR and inflammatory signaling (M16)|7|log2-FC	TLR and inflammatory signaling (M16)	7	log2-FC	23	0.674901	0.000411248	0.0263199	0.00904745	ALOX5,ANPEP,AQP9,BST1,C5AR1,CSF3R,CXCR2,DYSF,FCAR,FCGR1B,FCGR2C,FES,FGR,FPR1,FPR2,HSPA6,IRAK3,ITGAX,KCNJ15,KCNJ2,LILRA6,LILRB1,LILRB2,LILRB3,LY96,MGAM,MYD88,NCF4,NFE2,NPL,P2RY13,PADI4,PILRA,SIGLEC9,TLR1,TLR2,TLR4,TLR5,TLR6,TLR7,TLR8,TYROBP,WDFY3
MSD-FC|D7|IL-15	MSD-FC	D7	IL-15	TLR and inflammatory signaling (M16)|7|log2-Reads	TLR and inflammatory signaling (M16)	7	log2-Reads	23	0.504941	0.0139929	0.881552	0.187602	ALOX5,ANPEP,AQP9,BST1,C5AR1,CSF3R,CXCR2,DYSF,FCAR,FCGR1B,FCGR2C,FES,FGR,FPR1,FPR2,HSPA6,IRAK3,ITGAX,KCNJ15,KCNJ2,LILRA6,LILRB1,LILRB2,LILRB3,LY96,MGAM,MYD88,NCF4,NFE2,NPL,P2RY13,PADI4,PILRA,SIGLEC9,TLR1,TLR2,TLR4,TLR5,TLR6,TLR7,TLR8,TYROBP,WDFY3
MSD|D0|CCL11	MSD	D0	CCL11	Immune-related surface molecules (M2.10)|7|log2-Reads	Immune-related surface molecules (M2.10)	7	log2-Reads	24	0.452174	0.0265272	1	0.650796	AP1S2,ARHGAP18,ARRB1,ARSD,BMP2K,BTK,CASP1,CBFA2T3,CD300A,CD36,CD86,COMT,CSF1R,CTNND1,CTSS,CYBB,CYFIP1,DIAPH2,EIF4EBP1,FEZ2,FGL2,FYB,GLB1,HEXB,HFE,HMGN3,HNMT,HPSE,IL15,KCNE3,KDELR2,KIAA0513,KLF4,LILRB1,MLKL,MPEG1,MS4A6A,MS4A7,NLN,NUDT16,PAK1,PIK3AP1,PRRG4,RNASE6,RNF135,SCARB2,SIDT2,SLC24A4,SLC27A3,SLC8A1,SUMF1,TFEC,TICAM2
MSD|D0|CCL2	MSD	D0	CCL2	Immune-related surface molecules (M2.10)|7|log2-Reads	Immune-related surface molecules (M2.10)	7	log2-Reads	24	0.438261	0.0321831	1	0.650796	AP1S2,ARHGAP18,ARRB1,ARSD,BMP2K,BTK,CASP1,CBFA2T3,CD300A,CD36,CD86,COMT,CSF1R,CTNND1,CTSS,CYBB,CYFIP1,DIAPH2,EIF4EBP1,FEZ2,FGL2,FYB,GLB1,HEXB,HFE,HMGN3,HNMT,HPSE,IL15,KCNE3,KDELR2,KIAA0513,KLF4,LILRB1,MLKL,MPEG1,MS4A6A,MS4A7,NLN,NUDT16,PAK1,PIK3AP1,PRRG4,RNASE6,RNF135,SCARB2,SIDT2,SLC24A4,SLC27A3,SLC8A1,SUMF1,TFEC,TICAM2
MSD|D0|CCL8	MSD	D0	CCL8	Cellular response to IFNγ (GO)|3|log2-Reads	Cellular response to IFNγ (GO)	3	log2-Reads	22	-0.434218	0.0434651	1	0.982648	AIF1,AQP4,ASS1,B2M,CAMK2A,CAMK2B,CAMK2D,CAMK2G,CCL1,CCL11,CCL13,CCL14,CCL15,CCL16,CCL17,CCL18,CCL19,CCL2,CCL20,CCL21,CCL22,CCL23,CCL24,CCL25,CCL26,CCL3,CCL3L3,CCL4,CCL4L2,CCL5,CCL7,CCL8,CD44,CD58,CIITA,CX3CL1,DAPK1,DAPK3,EDN1,EPRS,FCGR1A,FCGR1B,GAPDH,GBP1,GBP2,GBP5,GBP6,HCK,HLA-A,HLA-B,HLA-C,HLA-DPA1,HLA-DPB1,HLA-DQA1,HLA-DQA2,HLA-DQB1,HLA-DQB2,HLA-DRA,HLA-DRB1,HLA-DRB5,HLA-E,HLA-F,HLA-G,HLA-H,IC…
MSD|D0|CXCL10	MSD	D0	CXCL10	Cell cycle and transcription (M4.0)|1|log2-Reads	Cell cycle and transcription (M4.0)	1	log2-Reads	24	0.498261	0.013212	1	0.913419	AIF1,ALDH2,ALOX5,ANLN,AOAH,APOBEC3A,APOBEC3B,ARHGAP11A,ASF1B,ASGR1,ASGR2,ASPM,ATAD2,AURKA,AURKB,BIRC5,BRCA1,BRIP1,BUB1,BUB1B,C1orf112,C5AR1,CCDC34,CCNA2,CCNB1,CCNB2,CCNE2,CCNF,CCR1,CD14,CD163,CD1D,CD300LF,CD302,CD33,CD36,CD86,CD93,CDC20,CDC25A,CDC25C,CDC45,CDC6,CDC7,CDCA2,CDCA3,CDCA5,CDCA7,CDCA8,CDK1,CDKN3,CDT1,CEACAM8,CEBPA,CEBPD,CENPA,CENPE,CENPF,CENPH,CENPI,CENPK,CENPM,CENPN,CENPW,CEP55,CFD,CF…
MSD|D0|CXCL10	MSD	D0	CXCL10	Cell cycle and transcription (M4.0)|7|log2-FC	Cell cycle and transcription (M4.0)	7	log2-FC	24	-0.442609	0.0303212	1	0.97615	AIF1,ALDH2,ALOX5,ANLN,AOAH,APOBEC3A,APOBEC3B,ARHGAP11A,ASF1B,ASGR1,ASGR2,ASPM,ATAD2,AURKA,AURKB,BIRC5,BRCA1,BRIP1,BUB1,BUB1B,C1orf112,C5AR1,CCDC34,CCNA2,CCNB1,CCNB2,CCNE2,CCNF,CCR1,CD14,CD163,CD1D,CD300LF,CD302,CD33,CD36,CD86,CD93,CDC20,CDC25A,CDC25C,CDC45,CDC6,CDC7,CDCA2,CDCA3,CDCA5,CDCA7,CDCA8,CDK1,CDKN3,CDT1,CEACAM8,CEBPA,CEBPD,CENPA,CENPE,CENPF,CENPH,CENPI,CENPK,CENPM,CENPN,CENPW,CEP55,CFD,CF…
MSD|D0|CXCL10	MSD	D0	CXCL10	Immune-related surface molecules (M2.10)|1|log2-FC	Immune-related surface molecules (M2.10)	1	log2-FC	24	0.432174	0.0349415	1	0.905905	AP1S2,ARHGAP18,ARRB1,ARSD,BMP2K,BTK,CASP1,CBFA2T3,CD300A,CD36,CD86,COMT,CSF1R,CTNND1,CTSS,CYBB,CYFIP1,DIAPH2,EIF4EBP1,FEZ2,FGL2,FYB,GLB1,HEXB,HFE,HMGN3,HNMT,HPSE,IL15,KCNE3,KDELR2,KIAA0513,KLF4,LILRB1,MLKL,MPEG1,MS4A6A,MS4A7,NLN,NUDT16,PAK1,PIK3AP1,PRRG4,RNASE6,RNF135,SCARB2,SIDT2,SLC24A4,SLC27A3,SLC8A1,SUMF1,TFEC,TICAM2
MSD|D0|CXCL10	MSD	D0	CXCL10	Immune-related surface molecules (M2.10)|7|log2-Reads	Immune-related surface molecules (M2.10)	7	log2-Reads	24	-0.413913	0.0443557	1	0.650796	AP1S2,ARHGAP18,ARRB1,ARSD,BMP2K,BTK,CASP1,CBFA2T3,CD300A,CD36,CD86,COMT,CSF1R,CTNND1,CTSS,CYBB,CYFIP1,DIAPH2,EIF4EBP1,FEZ2,FGL2,FYB,GLB1,HEXB,HFE,HMGN3,HNMT,HPSE,IL15,KCNE3,KDELR2,KIAA0513,KLF4,LILRB1,MLKL,MPEG1,MS4A6A,MS4A7,NLN,NUDT16,PAK1,PIK3AP1,PRRG4,RNASE6,RNF135,SCARB2,SIDT2,SLC24A4,SLC27A3,SLC8A1,SUMF1,TFEC,TICAM2
MSD|D0|CXCL10	MSD	D0	CXCL10	Regulation of signal transduction (M3)|1|log2-FC	Regulation of signal transduction (M3)	1	log2-FC	24	0.449565	0.0275219	1	0.905905	ADAP2,APCDD1,ASAP2,BCL6,BMP2,C5AR1,CCR1,CD3E,CDK14,CSF1R,CTGF,ECM1,ENG,FGD4,FOXO1,FPR1,FZD8,GAB1,GATA3,GH1,HMOX1,HPSE,IL1RN,JUP,KIF26A,KLF4,LRP1,LYN,NOD2,PLXNB2,PRKCD,PSD3,PTK2,RGL1,S100A12,SHANK3,SOX7,SULF2,SYK,TIAM2,TIMP2,TLR2,TLR5,TRAT1,UBASH3A,WLS,ZNF423
MSD|D0|CXCL10	MSD	D0	CXCL10	Regulation of signal transduction (M3)|1|log2-Reads	Regulation of signal transduction (M3)	1	log2-Reads	24	0.406087	0.0489534	1	0.913419	ADAP2,APCDD1,ASAP2,BCL6,BMP2,C5AR1,CCR1,CD3E,CDK14,CSF1R,CTGF,ECM1,ENG,FGD4,FOXO1,FPR1,FZD8,GAB1,GATA3,GH1,HMOX1,HPSE,IL1RN,JUP,KIF26A,KLF4,LRP1,LYN,NOD2,PLXNB2,PRKCD,PSD3,PTK2,RGL1,S100A12,SHANK3,SOX7,SULF2,SYK,TIAM2,TIMP2,TLR2,TLR5,TRAT1,UBASH3A,WLS,ZNF423
MSD|D0|CXCL10	MSD	D0	CXCL10	Resting DC surface signature (S10)|1|log2-FC	Resting DC surface signature (S10)	1	log2-FC	24	0.470435	0.0203446	1	0.905905	ABCA6,ABCC3,ABHD12,ACE,ADAM12,ADAM9,ATP1B1,CCRL2,CD151,CD1A,CD1B,CD1C,CD1E,CD86,CD9,CH25H,CLDN23,CLEC10A,CRIM1,CSF1R,DENND1B,DIRC2,EMP1,ENG,FCER1A,FZD1,FZD5,GPNMB,GPR137B,HLA-DMA,HLA-DQB1,IFNGR1,IGSF6,IL1R1,IL1R2,ITGAX,ITPRIPL2,JAG1,KMO,LHFPL2,LPCAT2,LRFN4,MFSD1,NRP1,P2RY6,PLD3,PLXDC2,PLXND1,PSEN2,PTGFRN,SERINC5,SFXN3,SLAMF8,SLC1A3,SLC26A11,SLC27A3,SLC36A1,SLC38A6,SLC7A11,SLC7A8,SLCO2B1,SPINT2,SR…
MSD|D0|CXCL10	MSD	D0	CXCL10	Resting DC surface signature (S10)|7|log2-Reads	Resting DC surface signature (S10)	7	log2-Reads	24	-0.58087	0.00291682	0.417105	0.417105	ABCA6,ABCC3,ABHD12,ACE,ADAM12,ADAM9,ATP1B1,CCRL2,CD151,CD1A,CD1B,CD1C,CD1E,CD86,CD9,CH25H,CLDN23,CLEC10A,CRIM1,CSF1R,DENND1B,DIRC2,EMP1,ENG,FCER1A,FZD1,FZD5,GPNMB,GPR137B,HLA-DMA,HLA-DQB1,IFNGR1,IGSF6,IL1R1,IL1R2,ITGAX,ITPRIPL2,JAG1,KMO,LHFPL2,LPCAT2,LRFN4,MFSD1,NRP1,P2RY6,PLD3,PLXDC2,PLXND1,PSEN2,PTGFRN,SERINC5,SFXN3,SLAMF8,SLC1A3,SLC26A11,SLC27A3,SLC36A1,SLC38A6,SLC7A11,SLC7A8,SLCO2B1,SPINT2,SR…
MSD|D0|GM-CSF	MSD	D0	GM-CSF	IFNα response (Hallmark)|7|log2-Reads	IFNα response (Hallmark)	7	log2-Reads	24	-0.482234	0.0170122	1	0.650796	ADAR,B2M,BATF2,BST2,C1S,CASP1,CASP8,CCRL2,CD47,CD74,CMPK2,CNP,CSF1,CXCL10,CXCL11,DDX60,DHX58,EIF2AK2,ELF1,EPSTI1,FAM46A,GBP2,GBP4,GMPR,HERC6,HLA-C,IFI27,IFI30,IFI35,IFI44,IFI44L,IFIH1,IFIT2,IFIT3,IFITM1,IFITM2,IFITM3,IL15,IL4R,IL7,IRF1,IRF2,IRF7,IRF9,ISG15,ISG20,LAMP3,LAP3,LGALS3BP,LPAR6,LY6E,MOV10,MX1,NCOA7,NMI,NUB1,OAS1,OASL,OGFR,PARP12,PARP14,PARP9,PLSCR1,PNPT1,PROCR,PSMA3,PSMB8,PSMB9,PSME1,PS…
MSD|D0|GM-CSF	MSD	D0	GM-CSF	IFNγ response (Hallmark)|7|log2-Reads	IFNγ response (Hallmark)	7	log2-Reads	24	-0.474386	0.0191745	1	0.650796	ADAR,APOL6,ARID5B,ARL4A,AUTS2,B2M,BANK1,BATF2,BPGM,BST2,BTG1,C1R,C1S,CASP1,CASP3,CASP4,CASP7,CASP8,CCL2,CCL5,CCL7,CD274,CD38,CD40,CD69,CD74,CD86,CDKN1A,CFB,CFH,CIITA,CMKLR1,CMPK2,CSF2RB,CXCL10,CXCL11,CXCL9,DDX58,DDX60,DHX58,EIF2AK2,EIF4E3,EPSTI1,FAS,FCGR1A,FGL2,FPR1,GBP4,GBP6,GCH1,GPR18,GZMA,HERC6,HIF1A,HLA-A,HLA-B,HLA-DMA,HLA-DQA1,HLA-DRB1,HLA-G,ICAM1,IDO1,IFI27,IFI30,IFI35,IFI44,IFI44L,IFIH1,IF…
MSD|D0|GM-CSF	MSD	D0	GM-CSF	IFNγ-mediated signaling (GO)|3|log2-Reads	IFNγ-mediated signaling (GO)	3	log2-Reads	22	-0.424449	0.0489682	1	0.982648	B2M,CAMK2A,CAMK2B,CAMK2D,CAMK2G,CD44,CIITA,FCGR1A,FCGR1B,GBP1,GBP2,HCK,HLA-A,HLA-B,HLA-C,HLA-DPA1,HLA-DPB1,HLA-DQA1,HLA-DQA2,HLA-DQB1,HLA-DQB2,HLA-DRA,HLA-DRB1,HLA-DRB5,HLA-E,HLA-F,HLA-G,HLA-H,ICAM1,IFI30,IFNG,IFNGR1,IFNGR2,IRF1,IRF2,IRF3,IRF4,IRF5,IRF6,IRF7,IRF8,IRF9,JAK1,JAK2,MID1,MT2A,NCAM1,OAS1,OAS2,OAS3,OASL,PML,PRKCD,PTAFR,SP100,STAT1,TRIM21,TRIM22,TRIM25,TRIM26,TRIM31,TRIM34,TRIM38,TRIM5,T…
MSD|D0|GM-CSF	MSD	D0	GM-CSF	IFNγ-mediated signaling (GO)|7|log2-Reads	IFNγ-mediated signaling (GO)	7	log2-Reads	24	-0.412472	0.045176	1	0.650796	B2M,CAMK2A,CAMK2B,CAMK2D,CAMK2G,CD44,CIITA,FCGR1A,FCGR1B,GBP1,GBP2,HCK,HLA-A,HLA-B,HLA-C,HLA-DPA1,HLA-DPB1,HLA-DQA1,HLA-DQA2,HLA-DQB1,HLA-DQB2,HLA-DRA,HLA-DRB1,HLA-DRB5,HLA-E,HLA-F,HLA-G,HLA-H,ICAM1,IFI30,IFNG,IFNGR1,IFNGR2,IRF1,IRF2,IRF3,IRF4,IRF5,IRF6,IRF7,IRF8,IRF9,JAK1,JAK2,MID1,MT2A,NCAM1,OAS1,OAS2,OAS3,OASL,PML,PRKCD,PTAFR,SP100,STAT1,TRIM21,TRIM22,TRIM25,TRIM26,TRIM31,TRIM34,TRIM38,TRIM5,T…
MSD|D0|GM-CSF	MSD	D0	GM-CSF	Immune-related surface molecules (M2.10)|3|log2-FC	Immune-related surface molecules (M2.10)	3	log2-FC	22	-0.451048	0.0351259	1	0.99605	AP1S2,ARHGAP18,ARRB1,ARSD,BMP2K,BTK,CASP1,CBFA2T3,CD300A,CD36,CD86,COMT,CSF1R,CTNND1,CTSS,CYBB,CYFIP1,DIAPH2,EIF4EBP1,FEZ2,FGL2,FYB,GLB1,HEXB,HFE,HMGN3,HNMT,HPSE,IL15,KCNE3,KDELR2,KIAA0513,KLF4,LILRB1,MLKL,MPEG1,MS4A6A,MS4A7,NLN,NUDT16,PAK1,PIK3AP1,PRRG4,RNASE6,RNF135,SCARB2,SIDT2,SLC24A4,SLC27A3,SLC8A1,SUMF1,TFEC,TICAM2
MSD|D0|GM-CSF	MSD	D0	GM-CSF	Immune-related surface molecules (M2.10)|7|log2-Reads	Immune-related surface molecules (M2.10)	7	log2-Reads	24	-0.423372	0.0392584	1	0.650796	AP1S2,ARHGAP18,ARRB1,ARSD,BMP2K,BTK,CASP1,CBFA2T3,CD300A,CD36,CD86,COMT,CSF1R,CTNND1,CTSS,CYBB,CYFIP1,DIAPH2,EIF4EBP1,FEZ2,FGL2,FYB,GLB1,HEXB,HFE,HMGN3,HNMT,HPSE,IL15,KCNE3,KDELR2,KIAA0513,KLF4,LILRB1,MLKL,MPEG1,MS4A6A,MS4A7,NLN,NUDT16,PAK1,PIK3AP1,PRRG4,RNASE6,RNF135,SCARB2,SIDT2,SLC24A4,SLC27A3,SLC8A1,SUMF1,TFEC,TICAM2
MSD|D0|IFN-gamma	MSD	D0	IFN-gamma	Cell cycle and transcription (M4.0)|1|log2-FC	Cell cycle and transcription (M4.0)	1	log2-FC	24	0.406957	0.0484249	1	0.905905	AIF1,ALDH2,ALOX5,ANLN,AOAH,APOBEC3A,APOBEC3B,ARHGAP11A,ASF1B,ASGR1,ASGR2,ASPM,ATAD2,AURKA,AURKB,BIRC5,BRCA1,BRIP1,BUB1,BUB1B,C1orf112,C5AR1,CCDC34,CCNA2,CCNB1,CCNB2,CCNE2,CCNF,CCR1,CD14,CD163,CD1D,CD300LF,CD302,CD33,CD36,CD86,CD93,CDC20,CDC25A,CDC25C,CDC45,CDC6,CDC7,CDCA2,CDCA3,CDCA5,CDCA7,CDCA8,CDK1,CDKN3,CDT1,CEACAM8,CEBPA,CEBPD,CENPA,CENPE,CENPF,CENPH,CENPI,CENPK,CENPM,CENPN,CENPW,CEP55,CFD,CF…
MSD|D0|IL-15	MSD	D0	IL-15	Cellular response to IFNγ (GO)|3|log2-Reads	Cellular response to IFNγ (GO)	3	log2-Reads	22	-0.454545	0.0335629	1	0.982648	AIF1,AQP4,ASS1,B2M,CAMK2A,CAMK2B,CAMK2D,CAMK2G,CCL1,CCL11,CCL13,CCL14,CCL15,CCL16,CCL17,CCL18,CCL19,CCL2,CCL20,CCL21,CCL22,CCL23,CCL24,CCL25,CCL26,CCL3,CCL3L3,CCL4,CCL4L2,CCL5,CCL7,CCL8,CD44,CD58,CIITA,CX3CL1,DAPK1,DAPK3,EDN1,EPRS,FCGR1A,FCGR1B,GAPDH,GBP1,GBP2,GBP5,GBP6,HCK,HLA-A,HLA-B,HLA-C,HLA-DPA1,HLA-DPB1,HLA-DQA1,HLA-DQA2,HLA-DQB1,HLA-DQB2,HLA-DRA,HLA-DRB1,HLA-DRB5,HLA-E,HLA-F,HLA-G,HLA-H,IC…
MSD|D0|IL-6	MSD	D0	IL-6	IFN-inducible, antiviral molecules (M3.1)|3|log2-Reads	IFN-inducible, antiviral molecules (M3.1)	3	log2-Reads	22	0.43083	0.0453161	1	0.982648	ADAR,AGRN,ANKRD22,BST2,C1GALT1,CACNA1A,CXCL10,DDX58,DTX3L,EIF2AK2,EPSTI1,ETV7,FBXO6,GBP1,GCH1,GTPBP1,HERC5,HERC6,IFI35,IFI44,IFI44L,IFIH1,IFIT2,IFIT3,IFITM1,IFITM2,IFITM3,IL15RA,IRF7,LAP3,LGALS3BP,LY6E,MT1X,MX1,MX2,NCOA7,NMI,OAS1,OAS2,OAS3,OASL,PARP14,PARP9,PGAP1,PHF11,PLAC8,PLSCR1,PML,PNPT1,PPM1K,RAB8A,RSAD2,SAMD9,SERPING1,SP100,SP110,STAT1,STAT2,TAP1,TAP2,TDRD7,TNFSF10,TREX1,TRIM22,TRIM5,UBE2L6…
MSD|D0|IL-6	MSD	D0	IL-6	IFNγ-mediated signaling (GO)|1|log2-Reads	IFNγ-mediated signaling (GO)	1	log2-Reads	24	0.464348	0.0222599	1	0.913419	B2M,CAMK2A,CAMK2B,CAMK2D,CAMK2G,CD44,CIITA,FCGR1A,FCGR1B,GBP1,GBP2,HCK,HLA-A,HLA-B,HLA-C,HLA-DPA1,HLA-DPB1,HLA-DQA1,HLA-DQA2,HLA-DQB1,HLA-DQB2,HLA-DRA,HLA-DRB1,HLA-DRB5,HLA-E,HLA-F,HLA-G,HLA-H,ICAM1,IFI30,IFNG,IFNGR1,IFNGR2,IRF1,IRF2,IRF3,IRF4,IRF5,IRF6,IRF7,IRF8,IRF9,JAK1,JAK2,MID1,MT2A,NCAM1,OAS1,OAS2,OAS3,OASL,PML,PRKCD,PTAFR,SP100,STAT1,TRIM21,TRIM22,TRIM25,TRIM26,TRIM31,TRIM34,TRIM38,TRIM5,T…
MSD|D0|TNF-alpha	MSD	D0	TNF-alpha	Cellular response to IFNγ (GO)|1|log2-Reads	Cellular response to IFNγ (GO)	1	log2-Reads	24	0.409565	0.0468662	1	0.913419	AIF1,AQP4,ASS1,B2M,CAMK2A,CAMK2B,CAMK2D,CAMK2G,CCL1,CCL11,CCL13,CCL14,CCL15,CCL16,CCL17,CCL18,CCL19,CCL2,CCL20,CCL21,CCL22,CCL23,CCL24,CCL25,CCL26,CCL3,CCL3L3,CCL4,CCL4L2,CCL5,CCL7,CCL8,CD44,CD58,CIITA,CX3CL1,DAPK1,DAPK3,EDN1,EPRS,FCGR1A,FCGR1B,GAPDH,GBP1,GBP2,GBP5,GBP6,HCK,HLA-A,HLA-B,HLA-C,HLA-DPA1,HLA-DPB1,HLA-DQA1,HLA-DQA2,HLA-DQB1,HLA-DQB2,HLA-DRA,HLA-DRB1,HLA-DRB5,HLA-E,HLA-F,HLA-G,HLA-H,IC…
MSD|D0|TNF-alpha	MSD	D0	TNF-alpha	IFNγ-mediated signaling (GO)|1|log2-Reads	IFNγ-mediated signaling (GO)	1	log2-Reads	24	0.533913	0.00720479	1	0.913419	B2M,CAMK2A,CAMK2B,CAMK2D,CAMK2G,CD44,CIITA,FCGR1A,FCGR1B,GBP1,GBP2,HCK,HLA-A,HLA-B,HLA-C,HLA-DPA1,HLA-DPB1,HLA-DQA1,HLA-DQA2,HLA-DQB1,HLA-DQB2,HLA-DRA,HLA-DRB1,HLA-DRB5,HLA-E,HLA-F,HLA-G,HLA-H,ICAM1,IFI30,IFNG,IFNGR1,IFNGR2,IRF1,IRF2,IRF3,IRF4,IRF5,IRF6,IRF7,IRF8,IRF9,JAK1,JAK2,MID1,MT2A,NCAM1,OAS1,OAS2,OAS3,OASL,PML,PRKCD,PTAFR,SP100,STAT1,TRIM21,TRIM22,TRIM25,TRIM26,TRIM31,TRIM34,TRIM38,TRIM5,T…
MSD|D0|TNF-alpha	MSD	D0	TNF-alpha	Regulation of signal transduction (M3)|1|log2-Reads	Regulation of signal transduction (M3)	1	log2-Reads	24	0.429565	0.0361797	1	0.913419	ADAP2,APCDD1,ASAP2,BCL6,BMP2,C5AR1,CCR1,CD3E,CDK14,CSF1R,CTGF,ECM1,ENG,FGD4,FOXO1,FPR1,FZD8,GAB1,GATA3,GH1,HMOX1,HPSE,IL1RN,JUP,KIF26A,KLF4,LRP1,LYN,NOD2,PLXNB2,PRKCD,PSD3,PTK2,RGL1,S100A12,SHANK3,SOX7,SULF2,SYK,TIAM2,TIMP2,TLR2,TLR5,TRAT1,UBASH3A,WLS,ZNF423
MSD|D1|CCL2	MSD	D1	CCL2	Immune-related surface molecules (M2.10)|1|log2-Reads	Immune-related surface molecules (M2.10)	1	log2-Reads	24	0.441739	0.0306865	1	0.24222	AP1S2,ARHGAP18,ARRB1,ARSD,BMP2K,BTK,CASP1,CBFA2T3,CD300A,CD36,CD86,COMT,CSF1R,CTNND1,CTSS,CYBB,CYFIP1,DIAPH2,EIF4EBP1,FEZ2,FGL2,FYB,GLB1,HEXB,HFE,HMGN3,HNMT,HPSE,IL15,KCNE3,KDELR2,KIAA0513,KLF4,LILRB1,MLKL,MPEG1,MS4A6A,MS4A7,NLN,NUDT16,PAK1,PIK3AP1,PRRG4,RNASE6,RNF135,SCARB2,SIDT2,SLC24A4,SLC27A3,SLC8A1,SUMF1,TFEC,TICAM2
MSD|D1|CCL2	MSD	D1	CCL2	Immune-related surface molecules (M2.10)|7|log2-Reads	Immune-related surface molecules (M2.10)	7	log2-Reads	24	0.424348	0.0387601	1	0.801964	AP1S2,ARHGAP18,ARRB1,ARSD,BMP2K,BTK,CASP1,CBFA2T3,CD300A,CD36,CD86,COMT,CSF1R,CTNND1,CTSS,CYBB,CYFIP1,DIAPH2,EIF4EBP1,FEZ2,FGL2,FYB,GLB1,HEXB,HFE,HMGN3,HNMT,HPSE,IL15,KCNE3,KDELR2,KIAA0513,KLF4,LILRB1,MLKL,MPEG1,MS4A6A,MS4A7,NLN,NUDT16,PAK1,PIK3AP1,PRRG4,RNASE6,RNF135,SCARB2,SIDT2,SLC24A4,SLC27A3,SLC8A1,SUMF1,TFEC,TICAM2
MSD|D1|CCL2	MSD	D1	CCL2	Regulation of signal transduction (M3)|1|log2-Reads	Regulation of signal transduction (M3)	1	log2-Reads	24	0.438261	0.0321831	1	0.24222	ADAP2,APCDD1,ASAP2,BCL6,BMP2,C5AR1,CCR1,CD3E,CDK14,CSF1R,CTGF,ECM1,ENG,FGD4,FOXO1,FPR1,FZD8,GAB1,GATA3,GH1,HMOX1,HPSE,IL1RN,JUP,KIF26A,KLF4,LRP1,LYN,NOD2,PLXNB2,PRKCD,PSD3,PTK2,RGL1,S100A12,SHANK3,SOX7,SULF2,SYK,TIAM2,TIMP2,TLR2,TLR5,TRAT1,UBASH3A,WLS,ZNF423
MSD|D1|CCL2	MSD	D1	CCL2	TLR and inflammatory signaling (M16)|1|log2-Reads	TLR and inflammatory signaling (M16)	1	log2-Reads	24	0.415652	0.0433815	1	0.295198	ALOX5,ANPEP,AQP9,BST1,C5AR1,CSF3R,CXCR2,DYSF,FCAR,FCGR1B,FCGR2C,FES,FGR,FPR1,FPR2,HSPA6,IRAK3,ITGAX,KCNJ15,KCNJ2,LILRA6,LILRB1,LILRB2,LILRB3,LY96,MGAM,MYD88,NCF4,NFE2,NPL,P2RY13,PADI4,PILRA,SIGLEC9,TLR1,TLR2,TLR4,TLR5,TLR6,TLR7,TLR8,TYROBP,WDFY3
MSD|D1|CCL8	MSD	D1	CCL8	Cellular response to IFNγ (GO)|3|log2-Reads	Cellular response to IFNγ (GO)	3	log2-Reads	22	-0.47939	0.0239751	1	0.370164	AIF1,AQP4,ASS1,B2M,CAMK2A,CAMK2B,CAMK2D,CAMK2G,CCL1,CCL11,CCL13,CCL14,CCL15,CCL16,CCL17,CCL18,CCL19,CCL2,CCL20,CCL21,CCL22,CCL23,CCL24,CCL25,CCL26,CCL3,CCL3L3,CCL4,CCL4L2,CCL5,CCL7,CCL8,CD44,CD58,CIITA,CX3CL1,DAPK1,DAPK3,EDN1,EPRS,FCGR1A,FCGR1B,GAPDH,GBP1,GBP2,GBP5,GBP6,HCK,HLA-A,HLA-B,HLA-C,HLA-DPA1,HLA-DPB1,HLA-DQA1,HLA-DQA2,HLA-DQB1,HLA-DQB2,HLA-DRA,HLA-DRB1,HLA-DRB5,HLA-E,HLA-F,HLA-G,HLA-H,IC…
MSD|D1|CCL8	MSD	D1	CCL8	IFN-inducible, antiviral molecules (M3.1)|1|log2-FC	IFN-inducible, antiviral molecules (M3.1)	1	log2-FC	24	0.433913	0.034135	1	0.300027	ADAR,AGRN,ANKRD22,BST2,C1GALT1,CACNA1A,CXCL10,DDX58,DTX3L,EIF2AK2,EPSTI1,ETV7,FBXO6,GBP1,GCH1,GTPBP1,HERC5,HERC6,IFI35,IFI44,IFI44L,IFIH1,IFIT2,IFIT3,IFITM1,IFITM2,IFITM3,IL15RA,IRF7,LAP3,LGALS3BP,LY6E,MT1X,MX1,MX2,NCOA7,NMI,OAS1,OAS2,OAS3,OASL,PARP14,PARP9,PGAP1,PHF11,PLAC8,PLSCR1,PML,PNPT1,PPM1K,RAB8A,RSAD2,SAMD9,SERPING1,SP100,SP110,STAT1,STAT2,TAP1,TAP2,TDRD7,TNFSF10,TREX1,TRIM22,TRIM5,UBE2L6…
MSD|D1|CCL8	MSD	D1	CCL8	IFN-inducible, antiviral molecules (M3.1)|1|log2-Reads	IFN-inducible, antiviral molecules (M3.1)	1	log2-Reads	24	0.487826	0.0155964	1	0.202754	ADAR,AGRN,ANKRD22,BST2,C1GALT1,CACNA1A,CXCL10,DDX58,DTX3L,EIF2AK2,EPSTI1,ETV7,FBXO6,GBP1,GCH1,GTPBP1,HERC5,HERC6,IFI35,IFI44,IFI44L,IFIH1,IFIT2,IFIT3,IFITM1,IFITM2,IFITM3,IL15RA,IRF7,LAP3,LGALS3BP,LY6E,MT1X,MX1,MX2,NCOA7,NMI,OAS1,OAS2,OAS3,OASL,PARP14,PARP9,PGAP1,PHF11,PLAC8,PLSCR1,PML,PNPT1,PPM1K,RAB8A,RSAD2,SAMD9,SERPING1,SP100,SP110,STAT1,STAT2,TAP1,TAP2,TDRD7,TNFSF10,TREX1,TRIM22,TRIM5,UBE2L6…
MSD|D1|CCL8	MSD	D1	CCL8	IFNα response (Hallmark)|1|log2-FC	IFNα response (Hallmark)	1	log2-FC	24	0.418261	0.0419519	1	0.300027	ADAR,B2M,BATF2,BST2,C1S,CASP1,CASP8,CCRL2,CD47,CD74,CMPK2,CNP,CSF1,CXCL10,CXCL11,DDX60,DHX58,EIF2AK2,ELF1,EPSTI1,FAM46A,GBP2,GBP4,GMPR,HERC6,HLA-C,IFI27,IFI30,IFI35,IFI44,IFI44L,IFIH1,IFIT2,IFIT3,IFITM1,IFITM2,IFITM3,IL15,IL4R,IL7,IRF1,IRF2,IRF7,IRF9,ISG15,ISG20,LAMP3,LAP3,LGALS3BP,LPAR6,LY6E,MOV10,MX1,NCOA7,NMI,NUB1,OAS1,OASL,OGFR,PARP12,PARP14,PARP9,PLSCR1,PNPT1,PROCR,PSMA3,PSMB8,PSMB9,PSME1,PS…
MSD|D1|CCL8	MSD	D1	CCL8	IFNα response (Hallmark)|1|log2-Reads	IFNα response (Hallmark)	1	log2-Reads	24	0.427826	0.0370242	1	0.264723	ADAR,B2M,BATF2,BST2,C1S,CASP1,CASP8,CCRL2,CD47,CD74,CMPK2,CNP,CSF1,CXCL10,CXCL11,DDX60,DHX58,EIF2AK2,ELF1,EPSTI1,FAM46A,GBP2,GBP4,GMPR,HERC6,HLA-C,IFI27,IFI30,IFI35,IFI44,IFI44L,IFIH1,IFIT2,IFIT3,IFITM1,IFITM2,IFITM3,IL15,IL4R,IL7,IRF1,IRF2,IRF7,IRF9,ISG15,ISG20,LAMP3,LAP3,LGALS3BP,LPAR6,LY6E,MOV10,MX1,NCOA7,NMI,NUB1,OAS1,OASL,OGFR,PARP12,PARP14,PARP9,PLSCR1,PNPT1,PROCR,PSMA3,PSMB8,PSMB9,PSME1,PS…
MSD|D1|CCL8	MSD	D1	CCL8	IFNγ response (Hallmark)|1|log2-FC	IFNγ response (Hallmark)	1	log2-FC	24	0.415652	0.0433815	1	0.300027	ADAR,APOL6,ARID5B,ARL4A,AUTS2,B2M,BANK1,BATF2,BPGM,BST2,BTG1,C1R,C1S,CASP1,CASP3,CASP4,CASP7,CASP8,CCL2,CCL5,CCL7,CD274,CD38,CD40,CD69,CD74,CD86,CDKN1A,CFB,CFH,CIITA,CMKLR1,CMPK2,CSF2RB,CXCL10,CXCL11,CXCL9,DDX58,DDX60,DHX58,EIF2AK2,EIF4E3,EPSTI1,FAS,FCGR1A,FGL2,FPR1,GBP4,GBP6,GCH1,GPR18,GZMA,HERC6,HIF1A,HLA-A,HLA-B,HLA-DMA,HLA-DQA1,HLA-DRB1,HLA-G,ICAM1,IDO1,IFI27,IFI30,IFI35,IFI44,IFI44L,IFIH1,IF…
MSD|D1|CCL8	MSD	D1	CCL8	IFNγ response (Hallmark)|1|log2-Reads	IFNγ response (Hallmark)	1	log2-Reads	24	0.406087	0.0489534	1	0.295198	ADAR,APOL6,ARID5B,ARL4A,AUTS2,B2M,BANK1,BATF2,BPGM,BST2,BTG1,C1R,C1S,CASP1,CASP3,CASP4,CASP7,CASP8,CCL2,CCL5,CCL7,CD274,CD38,CD40,CD69,CD74,CD86,CDKN1A,CFB,CFH,CIITA,CMKLR1,CMPK2,CSF2RB,CXCL10,CXCL11,CXCL9,DDX58,DDX60,DHX58,EIF2AK2,EIF4E3,EPSTI1,FAS,FCGR1A,FGL2,FPR1,GBP4,GBP6,GCH1,GPR18,GZMA,HERC6,HIF1A,HLA-A,HLA-B,HLA-DMA,HLA-DQA1,HLA-DRB1,HLA-G,ICAM1,IDO1,IFI27,IFI30,IFI35,IFI44,IFI44L,IFIH1,IF…
MSD|D1|CXCL10	MSD	D1	CXCL10	Cell cycle and transcription (M4.0)|1|log2-Reads	Cell cycle and transcription (M4.0)	1	log2-Reads	24	0.46	0.0237151	1	0.24222	AIF1,ALDH2,ALOX5,ANLN,AOAH,APOBEC3A,APOBEC3B,ARHGAP11A,ASF1B,ASGR1,ASGR2,ASPM,ATAD2,AURKA,AURKB,BIRC5,BRCA1,BRIP1,BUB1,BUB1B,C1orf112,C5AR1,CCDC34,CCNA2,CCNB1,CCNB2,CCNE2,CCNF,CCR1,CD14,CD163,CD1D,CD300LF,CD302,CD33,CD36,CD86,CD93,CDC20,CDC25A,CDC25C,CDC45,CDC6,CDC7,CDCA2,CDCA3,CDCA5,CDCA7,CDCA8,CDK1,CDKN3,CDT1,CEACAM8,CEBPA,CEBPD,CENPA,CENPE,CENPF,CENPH,CENPI,CENPK,CENPM,CENPN,CENPW,CEP55,CFD,CF…
MSD|D1|CXCL10	MSD	D1	CXCL10	DC surface signature (S5)|1|log2-FC	DC surface signature (S5)	1	log2-FC	24	0.453043	0.0262021	1	0.249794	ABCA6,ABCC3,ABHD12,ACE,ADAM12,ADAM9,AGPAT3,ALCAM,ATP1B1,ATP1B2,CALCRL,CCRL2,CD151,CD1A,CD1B,CD1E,CD274,CD58,CD83,CD9,CLDN23,COLEC12,CRIM1,CSF2RB,CXCL16,DENND1B,DIRC2,EMP1,FPR3,FZD5,GJB2,GPNMB,GPR137B,GPR157,GRINA,HLA-DQA1,HLA-DQB1,IL1R1,ITPRIPL2,JAG1,KMO,LAMP2,LHFPL2,LRFN4,LRP11,MSR1,NRP1,NRP2,OLR1,P2RY6,PDCD1LG2,PRRG4,PSEN2,PTGFRN,RAMP1,SDC2,SIGLEC1,SLAMF8,SLC1A3,SLC36A1,SLC38A6,SLC41A2,SLC6A6,S…
MSD|D1|CXCL10	MSD	D1	CXCL10	IFN-inducible, antiviral molecules (M3.1)|1|log2-FC	IFN-inducible, antiviral molecules (M3.1)	1	log2-FC	24	0.665217	0.000389816	0.0537947	0.00929062	ADAR,AGRN,ANKRD22,BST2,C1GALT1,CACNA1A,CXCL10,DDX58,DTX3L,EIF2AK2,EPSTI1,ETV7,FBXO6,GBP1,GCH1,GTPBP1,HERC5,HERC6,IFI35,IFI44,IFI44L,IFIH1,IFIT2,IFIT3,IFITM1,IFITM2,IFITM3,IL15RA,IRF7,LAP3,LGALS3BP,LY6E,MT1X,MX1,MX2,NCOA7,NMI,OAS1,OAS2,OAS3,OASL,PARP14,PARP9,PGAP1,PHF11,PLAC8,PLSCR1,PML,PNPT1,PPM1K,RAB8A,RSAD2,SAMD9,SERPING1,SP100,SP110,STAT1,STAT2,TAP1,TAP2,TDRD7,TNFSF10,TREX1,TRIM22,TRIM5,UBE2L6…
MSD|D1|CXCL10	MSD	D1	CXCL10	IFN-inducible, antiviral molecules (M3.1)|1|log2-Reads	IFN-inducible, antiviral molecules (M3.1)	1	log2-Reads	24	0.655652	0.000504929	0.0701851	0.0126018	ADAR,AGRN,ANKRD22,BST2,C1GALT1,CACNA1A,CXCL10,DDX58,DTX3L,EIF2AK2,EPSTI1,ETV7,FBXO6,GBP1,GCH1,GTPBP1,HERC5,HERC6,IFI35,IFI44,IFI44L,IFIH1,IFIT2,IFIT3,IFITM1,IFITM2,IFITM3,IL15RA,IRF7,LAP3,LGALS3BP,LY6E,MT1X,MX1,MX2,NCOA7,NMI,OAS1,OAS2,OAS3,OASL,PARP14,PARP9,PGAP1,PHF11,PLAC8,PLSCR1,PML,PNPT1,PPM1K,RAB8A,RSAD2,SAMD9,SERPING1,SP100,SP110,STAT1,STAT2,TAP1,TAP2,TDRD7,TNFSF10,TREX1,TRIM22,TRIM5,UBE2L6…
MSD|D1|CXCL10	MSD	D1	CXCL10	IFNα response (Hallmark)|1|log2-FC	IFNα response (Hallmark)	1	log2-FC	24	0.633913	0.000880708	0.120657	0.0179916	ADAR,B2M,BATF2,BST2,C1S,CASP1,CASP8,CCRL2,CD47,CD74,CMPK2,CNP,CSF1,CXCL10,CXCL11,DDX60,DHX58,EIF2AK2,ELF1,EPSTI1,FAM46A,GBP2,GBP4,GMPR,HERC6,HLA-C,IFI27,IFI30,IFI35,IFI44,IFI44L,IFIH1,IFIT2,IFIT3,IFITM1,IFITM2,IFITM3,IL15,IL4R,IL7,IRF1,IRF2,IRF7,IRF9,ISG15,ISG20,LAMP3,LAP3,LGALS3BP,LPAR6,LY6E,MOV10,MX1,NCOA7,NMI,NUB1,OAS1,OASL,OGFR,PARP12,PARP14,PARP9,PLSCR1,PNPT1,PROCR,PSMA3,PSMB8,PSMB9,PSME1,PS…
MSD|D1|CXCL10	MSD	D1	CXCL10	IFNα response (Hallmark)|1|log2-Reads	IFNα response (Hallmark)	1	log2-Reads	24	0.65913	0.000460063	0.0644088	0.0126018	ADAR,B2M,BATF2,BST2,C1S,CASP1,CASP8,CCRL2,CD47,CD74,CMPK2,CNP,CSF1,CXCL10,CXCL11,DDX60,DHX58,EIF2AK2,ELF1,EPSTI1,FAM46A,GBP2,GBP4,GMPR,HERC6,HLA-C,IFI27,IFI30,IFI35,IFI44,IFI44L,IFIH1,IFIT2,IFIT3,IFITM1,IFITM2,IFITM3,IL15,IL4R,IL7,IRF1,IRF2,IRF7,IRF9,ISG15,ISG20,LAMP3,LAP3,LGALS3BP,LPAR6,LY6E,MOV10,MX1,NCOA7,NMI,NUB1,OAS1,OASL,OGFR,PARP12,PARP14,PARP9,PLSCR1,PNPT1,PROCR,PSMA3,PSMB8,PSMB9,PSME1,PS…
MSD|D1|CXCL10	MSD	D1	CXCL10	IFNγ response (Hallmark)|1|log2-FC	IFNγ response (Hallmark)	1	log2-FC	24	0.692174	0.000178598	0.0248252	0.00510791	ADAR,APOL6,ARID5B,ARL4A,AUTS2,B2M,BANK1,BATF2,BPGM,BST2,BTG1,C1R,C1S,CASP1,CASP3,CASP4,CASP7,CASP8,CCL2,CCL5,CCL7,CD274,CD38,CD40,CD69,CD74,CD86,CDKN1A,CFB,CFH,CIITA,CMKLR1,CMPK2,CSF2RB,CXCL10,CXCL11,CXCL9,DDX58,DDX60,DHX58,EIF2AK2,EIF4E3,EPSTI1,FAS,FCGR1A,FGL2,FPR1,GBP4,GBP6,GCH1,GPR18,GZMA,HERC6,HIF1A,HLA-A,HLA-B,HLA-DMA,HLA-DQA1,HLA-DRB1,HLA-G,ICAM1,IDO1,IFI27,IFI30,IFI35,IFI44,IFI44L,IFIH1,IF…
MSD|D1|CXCL10	MSD	D1	CXCL10	IFNγ response (Hallmark)|1|log2-Reads	IFNγ response (Hallmark)	1	log2-Reads	24	0.653913	0.000528747	0.0729671	0.0126018	ADAR,APOL6,ARID5B,ARL4A,AUTS2,B2M,BANK1,BATF2,BPGM,BST2,BTG1,C1R,C1S,CASP1,CASP3,CASP4,CASP7,CASP8,CCL2,CCL5,CCL7,CD274,CD38,CD40,CD69,CD74,CD86,CDKN1A,CFB,CFH,CIITA,CMKLR1,CMPK2,CSF2RB,CXCL10,CXCL11,CXCL9,DDX58,DDX60,DHX58,EIF2AK2,EIF4E3,EPSTI1,FAS,FCGR1A,FGL2,FPR1,GBP4,GBP6,GCH1,GPR18,GZMA,HERC6,HIF1A,HLA-A,HLA-B,HLA-DMA,HLA-DQA1,HLA-DRB1,HLA-G,ICAM1,IDO1,IFI27,IFI30,IFI35,IFI44,IFI44L,IFIH1,IF…
MSD|D1|CXCL10	MSD	D1	CXCL10	IFNγ-mediated signaling (GO)|1|log2-FC	IFNγ-mediated signaling (GO)	1	log2-FC	24	0.62087	0.0012059	0.164003	0.0215555	B2M,CAMK2A,CAMK2B,CAMK2D,CAMK2G,CD44,CIITA,FCGR1A,FCGR1B,GBP1,GBP2,HCK,HLA-A,HLA-B,HLA-C,HLA-DPA1,HLA-DPB1,HLA-DQA1,HLA-DQA2,HLA-DQB1,HLA-DQB2,HLA-DRA,HLA-DRB1,HLA-DRB5,HLA-E,HLA-F,HLA-G,HLA-H,ICAM1,IFI30,IFNG,IFNGR1,IFNGR2,IRF1,IRF2,IRF3,IRF4,IRF5,IRF6,IRF7,IRF8,IRF9,JAK1,JAK2,MID1,MT2A,NCAM1,OAS1,OAS2,OAS3,OASL,PML,PRKCD,PTAFR,SP100,STAT1,TRIM21,TRIM22,TRIM25,TRIM26,TRIM31,TRIM34,TRIM38,TRIM5,T…
MSD|D1|CXCL10	MSD	D1	CXCL10	IFNγ-mediated signaling (GO)|1|log2-Reads	IFNγ-mediated signaling (GO)	1	log2-Reads	24	0.473913	0.0193116	1	0.23013	B2M,CAMK2A,CAMK2B,CAMK2D,CAMK2G,CD44,CIITA,FCGR1A,FCGR1B,GBP1,GBP2,HCK,HLA-A,HLA-B,HLA-C,HLA-DPA1,HLA-DPB1,HLA-DQA1,HLA-DQA2,HLA-DQB1,HLA-DQB2,HLA-DRA,HLA-DRB1,HLA-DRB5,HLA-E,HLA-F,HLA-G,HLA-H,ICAM1,IFI30,IFNG,IFNGR1,IFNGR2,IRF1,IRF2,IRF3,IRF4,IRF5,IRF6,IRF7,IRF8,IRF9,JAK1,JAK2,MID1,MT2A,NCAM1,OAS1,OAS2,OAS3,OASL,PML,PRKCD,PTAFR,SP100,STAT1,TRIM21,TRIM22,TRIM25,TRIM26,TRIM31,TRIM34,TRIM38,TRIM5,T…
MSD|D1|CXCL10	MSD	D1	CXCL10	Immune-related surface molecules (M2.10)|1|log2-FC	Immune-related surface molecules (M2.10)	1	log2-FC	24	0.601739	0.0018664	0.251964	0.029655	AP1S2,ARHGAP18,ARRB1,ARSD,BMP2K,BTK,CASP1,CBFA2T3,CD300A,CD36,CD86,COMT,CSF1R,CTNND1,CTSS,CYBB,CYFIP1,DIAPH2,EIF4EBP1,FEZ2,FGL2,FYB,GLB1,HEXB,HFE,HMGN3,HNMT,HPSE,IL15,KCNE3,KDELR2,KIAA0513,KLF4,LILRB1,MLKL,MPEG1,MS4A6A,MS4A7,NLN,NUDT16,PAK1,PIK3AP1,PRRG4,RNASE6,RNF135,SCARB2,SIDT2,SLC24A4,SLC27A3,SLC8A1,SUMF1,TFEC,TICAM2
MSD|D1|CXCL8	MSD	D1	CXCL8	DC surface signature (S5)|7|log2-Reads	DC surface signature (S5)	7	log2-Reads	24	0.468696	0.0208776	1	0.801964	ABCA6,ABCC3,ABHD12,ACE,ADAM12,ADAM9,AGPAT3,ALCAM,ATP1B1,ATP1B2,CALCRL,CCRL2,CD151,CD1A,CD1B,CD1E,CD274,CD58,CD83,CD9,CLDN23,COLEC12,CRIM1,CSF2RB,CXCL16,DENND1B,DIRC2,EMP1,FPR3,FZD5,GJB2,GPNMB,GPR137B,GPR157,GRINA,HLA-DQA1,HLA-DQB1,IL1R1,ITPRIPL2,JAG1,KMO,LAMP2,LHFPL2,LRFN4,LRP11,MSR1,NRP1,NRP2,OLR1,P2RY6,PDCD1LG2,PRRG4,PSEN2,PTGFRN,RAMP1,SDC2,SIGLEC1,SLAMF8,SLC1A3,SLC36A1,SLC38A6,SLC41A2,SLC6A6,S…
MSD|D1|CXCL8	MSD	D1	CXCL8	Regulation of signal transduction (M3)|7|log2-FC	Regulation of signal transduction (M3)	7	log2-FC	24	0.430435	0.0357632	1	0.993565	ADAP2,APCDD1,ASAP2,BCL6,BMP2,C5AR1,CCR1,CD3E,CDK14,CSF1R,CTGF,ECM1,ENG,FGD4,FOXO1,FPR1,FZD8,GAB1,GATA3,GH1,HMOX1,HPSE,IL1RN,JUP,KIF26A,KLF4,LRP1,LYN,NOD2,PLXNB2,PRKCD,PSD3,PTK2,RGL1,S100A12,SHANK3,SOX7,SULF2,SYK,TIAM2,TIMP2,TLR2,TLR5,TRAT1,UBASH3A,WLS,ZNF423
MSD|D1|CXCL8	MSD	D1	CXCL8	TLR and inflammatory signaling (M16)|7|log2-FC	TLR and inflammatory signaling (M16)	7	log2-FC	24	0.449565	0.0275219	1	0.993565	ALOX5,ANPEP,AQP9,BST1,C5AR1,CSF3R,CXCR2,DYSF,FCAR,FCGR1B,FCGR2C,FES,FGR,FPR1,FPR2,HSPA6,IRAK3,ITGAX,KCNJ15,KCNJ2,LILRA6,LILRB1,LILRB2,LILRB3,LY96,MGAM,MYD88,NCF4,NFE2,NPL,P2RY13,PADI4,PILRA,SIGLEC9,TLR1,TLR2,TLR4,TLR5,TLR6,TLR7,TLR8,TYROBP,WDFY3
MSD|D1|CXCL8	MSD	D1	CXCL8	TLR and inflammatory signaling (M16)|7|log2-Reads	TLR and inflammatory signaling (M16)	7	log2-Reads	24	0.438261	0.0321831	1	0.801964	ALOX5,ANPEP,AQP9,BST1,C5AR1,CSF3R,CXCR2,DYSF,FCAR,FCGR1B,FCGR2C,FES,FGR,FPR1,FPR2,HSPA6,IRAK3,ITGAX,KCNJ15,KCNJ2,LILRA6,LILRB1,LILRB2,LILRB3,LY96,MGAM,MYD88,NCF4,NFE2,NPL,P2RY13,PADI4,PILRA,SIGLEC9,TLR1,TLR2,TLR4,TLR5,TLR6,TLR7,TLR8,TYROBP,WDFY3
MSD|D1|GM-CSF	MSD	D1	GM-CSF	Cell cycle and transcription (M4.0)|3|log2-FC	Cell cycle and transcription (M4.0)	3	log2-FC	22	-0.550283	0.00796496	1	0.23277	AIF1,ALDH2,ALOX5,ANLN,AOAH,APOBEC3A,APOBEC3B,ARHGAP11A,ASF1B,ASGR1,ASGR2,ASPM,ATAD2,AURKA,AURKB,BIRC5,BRCA1,BRIP1,BUB1,BUB1B,C1orf112,C5AR1,CCDC34,CCNA2,CCNB1,CCNB2,CCNE2,CCNF,CCR1,CD14,CD163,CD1D,CD300LF,CD302,CD33,CD36,CD86,CD93,CDC20,CDC25A,CDC25C,CDC45,CDC6,CDC7,CDCA2,CDCA3,CDCA5,CDCA7,CDCA8,CDK1,CDKN3,CDT1,CEACAM8,CEBPA,CEBPD,CENPA,CENPE,CENPF,CENPH,CENPI,CENPK,CENPM,CENPN,CENPW,CEP55,CFD,CF…
MSD|D1|GM-CSF	MSD	D1	GM-CSF	Cellular response to IFNγ (GO)|3|log2-Reads	Cellular response to IFNγ (GO)	3	log2-Reads	22	-0.477401	0.024651	1	0.370164	AIF1,AQP4,ASS1,B2M,CAMK2A,CAMK2B,CAMK2D,CAMK2G,CCL1,CCL11,CCL13,CCL14,CCL15,CCL16,CCL17,CCL18,CCL19,CCL2,CCL20,CCL21,CCL22,CCL23,CCL24,CCL25,CCL26,CCL3,CCL3L3,CCL4,CCL4L2,CCL5,CCL7,CCL8,CD44,CD58,CIITA,CX3CL1,DAPK1,DAPK3,EDN1,EPRS,FCGR1A,FCGR1B,GAPDH,GBP1,GBP2,GBP5,GBP6,HCK,HLA-A,HLA-B,HLA-C,HLA-DPA1,HLA-DPB1,HLA-DQA1,HLA-DQA2,HLA-DQB1,HLA-DQB2,HLA-DRA,HLA-DRB1,HLA-DRB5,HLA-E,HLA-F,HLA-G,HLA-H,IC…
MSD|D1|GM-CSF	MSD	D1	GM-CSF	DC surface signature (S5)|3|log2-FC	DC surface signature (S5)	3	log2-FC	22	-0.489831	0.0206664	1	0.259582	ABCA6,ABCC3,ABHD12,ACE,ADAM12,ADAM9,AGPAT3,ALCAM,ATP1B1,ATP1B2,CALCRL,CCRL2,CD151,CD1A,CD1B,CD1E,CD274,CD58,CD83,CD9,CLDN23,COLEC12,CRIM1,CSF2RB,CXCL16,DENND1B,DIRC2,EMP1,FPR3,FZD5,GJB2,GPNMB,GPR137B,GPR157,GRINA,HLA-DQA1,HLA-DQB1,IL1R1,ITPRIPL2,JAG1,KMO,LAMP2,LHFPL2,LRFN4,LRP11,MSR1,NRP1,NRP2,OLR1,P2RY6,PDCD1LG2,PRRG4,PSEN2,PTGFRN,RAMP1,SDC2,SIGLEC1,SLAMF8,SLC1A3,SLC36A1,SLC38A6,SLC41A2,SLC6A6,S…
MSD|D1|GM-CSF	MSD	D1	GM-CSF	DC surface signature (S5)|3|log2-Reads	DC surface signature (S5)	3	log2-Reads	22	-0.557627	0.00700885	0.98124	0.243752	ABCA6,ABCC3,ABHD12,ACE,ADAM12,ADAM9,AGPAT3,ALCAM,ATP1B1,ATP1B2,CALCRL,CCRL2,CD151,CD1A,CD1B,CD1E,CD274,CD58,CD83,CD9,CLDN23,COLEC12,CRIM1,CSF2RB,CXCL16,DENND1B,DIRC2,EMP1,FPR3,FZD5,GJB2,GPNMB,GPR137B,GPR157,GRINA,HLA-DQA1,HLA-DQB1,IL1R1,ITPRIPL2,JAG1,KMO,LAMP2,LHFPL2,LRFN4,LRP11,MSR1,NRP1,NRP2,OLR1,P2RY6,PDCD1LG2,PRRG4,PSEN2,PTGFRN,RAMP1,SDC2,SIGLEC1,SLAMF8,SLC1A3,SLC36A1,SLC38A6,SLC41A2,SLC6A6,S…
MSD|D1|GM-CSF	MSD	D1	GM-CSF	IFNγ response (Hallmark)|3|log2-FC	IFNγ response (Hallmark)	3	log2-FC	22	-0.431074	0.0451811	1	0.45475	ADAR,APOL6,ARID5B,ARL4A,AUTS2,B2M,BANK1,BATF2,BPGM,BST2,BTG1,C1R,C1S,CASP1,CASP3,CASP4,CASP7,CASP8,CCL2,CCL5,CCL7,CD274,CD38,CD40,CD69,CD74,CD86,CDKN1A,CFB,CFH,CIITA,CMKLR1,CMPK2,CSF2RB,CXCL10,CXCL11,CXCL9,DDX58,DDX60,DHX58,EIF2AK2,EIF4E3,EPSTI1,FAS,FCGR1A,FGL2,FPR1,GBP4,GBP6,GCH1,GPR18,GZMA,HERC6,HIF1A,HLA-A,HLA-B,HLA-DMA,HLA-DQA1,HLA-DRB1,HLA-G,ICAM1,IDO1,IFI27,IFI30,IFI35,IFI44,IFI44L,IFIH1,IF…
MSD|D1|GM-CSF	MSD	D1	GM-CSF	IFNγ response (Hallmark)|3|log2-Reads	IFNγ response (Hallmark)	3	log2-Reads	22	-0.519209	0.0132779	1	0.316456	ADAR,APOL6,ARID5B,ARL4A,AUTS2,B2M,BANK1,BATF2,BPGM,BST2,BTG1,C1R,C1S,CASP1,CASP3,CASP4,CASP7,CASP8,CCL2,CCL5,CCL7,CD274,CD38,CD40,CD69,CD74,CD86,CDKN1A,CFB,CFH,CIITA,CMKLR1,CMPK2,CSF2RB,CXCL10,CXCL11,CXCL9,DDX58,DDX60,DHX58,EIF2AK2,EIF4E3,EPSTI1,FAS,FCGR1A,FGL2,FPR1,GBP4,GBP6,GCH1,GPR18,GZMA,HERC6,HIF1A,HLA-A,HLA-B,HLA-DMA,HLA-DQA1,HLA-DRB1,HLA-G,ICAM1,IDO1,IFI27,IFI30,IFI35,IFI44,IFI44L,IFIH1,IF…
MSD|D1|GM-CSF	MSD	D1	GM-CSF	IFNγ response (Hallmark)|7|log2-Reads	IFNγ response (Hallmark)	7	log2-Reads	24	-0.415924	0.0432311	1	0.801964	ADAR,APOL6,ARID5B,ARL4A,AUTS2,B2M,BANK1,BATF2,BPGM,BST2,BTG1,C1R,C1S,CASP1,CASP3,CASP4,CASP7,CASP8,CCL2,CCL5,CCL7,CD274,CD38,CD40,CD69,CD74,CD86,CDKN1A,CFB,CFH,CIITA,CMKLR1,CMPK2,CSF2RB,CXCL10,CXCL11,CXCL9,DDX58,DDX60,DHX58,EIF2AK2,EIF4E3,EPSTI1,FAS,FCGR1A,FGL2,FPR1,GBP4,GBP6,GCH1,GPR18,GZMA,HERC6,HIF1A,HLA-A,HLA-B,HLA-DMA,HLA-DQA1,HLA-DRB1,HLA-G,ICAM1,IDO1,IFI27,IFI30,IFI35,IFI44,IFI44L,IFIH1,IF…
MSD|D1|GM-CSF	MSD	D1	GM-CSF	IFNγ-mediated signaling (GO)|3|log2-Reads	IFNγ-mediated signaling (GO)	3	log2-Reads	22	-0.579096	0.0047421	0.678121	0.243752	B2M,CAMK2A,CAMK2B,CAMK2D,CAMK2G,CD44,CIITA,FCGR1A,FCGR1B,GBP1,GBP2,HCK,HLA-A,HLA-B,HLA-C,HLA-DPA1,HLA-DPB1,HLA-DQA1,HLA-DQA2,HLA-DQB1,HLA-DQB2,HLA-DRA,HLA-DRB1,HLA-DRB5,HLA-E,HLA-F,HLA-G,HLA-H,ICAM1,IFI30,IFNG,IFNGR1,IFNGR2,IRF1,IRF2,IRF3,IRF4,IRF5,IRF6,IRF7,IRF8,IRF9,JAK1,JAK2,MID1,MT2A,NCAM1,OAS1,OAS2,OAS3,OASL,PML,PRKCD,PTAFR,SP100,STAT1,TRIM21,TRIM22,TRIM25,TRIM26,TRIM31,TRIM34,TRIM38,TRIM5,T…
MSD|D1|GM-CSF	MSD	D1	GM-CSF	Immune-related surface molecules (M2.10)|3|log2-FC	Immune-related surface molecules (M2.10)	3	log2-FC	22	-0.588136	0.00399089	0.566706	0.23277	AP1S2,ARHGAP18,ARRB1,ARSD,BMP2K,BTK,CASP1,CBFA2T3,CD300A,CD36,CD86,COMT,CSF1R,CTNND1,CTSS,CYBB,CYFIP1,DIAPH2,EIF4EBP1,FEZ2,FGL2,FYB,GLB1,HEXB,HFE,HMGN3,HNMT,HPSE,IL15,KCNE3,KDELR2,KIAA0513,KLF4,LILRB1,MLKL,MPEG1,MS4A6A,MS4A7,NLN,NUDT16,PAK1,PIK3AP1,PRRG4,RNASE6,RNF135,SCARB2,SIDT2,SLC24A4,SLC27A3,SLC8A1,SUMF1,TFEC,TICAM2
MSD|D1|GM-CSF	MSD	D1	GM-CSF	Immune-related surface molecules (M2.10)|3|log2-Reads	Immune-related surface molecules (M2.10)	3	log2-Reads	22	-0.475141	0.0254372	1	0.370164	AP1S2,ARHGAP18,ARRB1,ARSD,BMP2K,BTK,CASP1,CBFA2T3,CD300A,CD36,CD86,COMT,CSF1R,CTNND1,CTSS,CYBB,CYFIP1,DIAPH2,EIF4EBP1,FEZ2,FGL2,FYB,GLB1,HEXB,HFE,HMGN3,HNMT,HPSE,IL15,KCNE3,KDELR2,KIAA0513,KLF4,LILRB1,MLKL,MPEG1,MS4A6A,MS4A7,NLN,NUDT16,PAK1,PIK3AP1,PRRG4,RNASE6,RNF135,SCARB2,SIDT2,SLC24A4,SLC27A3,SLC8A1,SUMF1,TFEC,TICAM2
MSD|D1|GM-CSF	MSD	D1	GM-CSF	Resting DC surface signature (S10)|3|log2-FC	Resting DC surface signature (S10)	3	log2-FC	22	-0.49209	0.020001	1	0.259582	ABCA6,ABCC3,ABHD12,ACE,ADAM12,ADAM9,ATP1B1,CCRL2,CD151,CD1A,CD1B,CD1C,CD1E,CD86,CD9,CH25H,CLDN23,CLEC10A,CRIM1,CSF1R,DENND1B,DIRC2,EMP1,ENG,FCER1A,FZD1,FZD5,GPNMB,GPR137B,HLA-DMA,HLA-DQB1,IFNGR1,IGSF6,IL1R1,IL1R2,ITGAX,ITPRIPL2,JAG1,KMO,LHFPL2,LPCAT2,LRFN4,MFSD1,NRP1,P2RY6,PLD3,PLXDC2,PLXND1,PSEN2,PTGFRN,SERINC5,SFXN3,SLAMF8,SLC1A3,SLC26A11,SLC27A3,SLC36A1,SLC38A6,SLC7A11,SLC7A8,SLCO2B1,SPINT2,SR…
MSD|D1|GM-CSF	MSD	D1	GM-CSF	Resting DC surface signature (S10)|3|log2-Reads	Resting DC surface signature (S10)	3	log2-Reads	22	-0.546328	0.00852281	1	0.243752	ABCA6,ABCC3,ABHD12,ACE,ADAM12,ADAM9,ATP1B1,CCRL2,CD151,CD1A,CD1B,CD1C,CD1E,CD86,CD9,CH25H,CLDN23,CLEC10A,CRIM1,CSF1R,DENND1B,DIRC2,EMP1,ENG,FCER1A,FZD1,FZD5,GPNMB,GPR137B,HLA-DMA,HLA-DQB1,IFNGR1,IGSF6,IL1R1,IL1R2,ITGAX,ITPRIPL2,JAG1,KMO,LHFPL2,LPCAT2,LRFN4,MFSD1,NRP1,P2RY6,PLD3,PLXDC2,PLXND1,PSEN2,PTGFRN,SERINC5,SFXN3,SLAMF8,SLC1A3,SLC26A11,SLC27A3,SLC36A1,SLC38A6,SLC7A11,SLC7A8,SLCO2B1,SPINT2,SR…
MSD|D1|GM-CSF	MSD	D1	GM-CSF	TLR and inflammatory signaling (M16)|3|log2-FC	TLR and inflammatory signaling (M16)	3	log2-FC	22	-0.528814	0.0113943	1	0.23277	ALOX5,ANPEP,AQP9,BST1,C5AR1,CSF3R,CXCR2,DYSF,FCAR,FCGR1B,FCGR2C,FES,FGR,FPR1,FPR2,HSPA6,IRAK3,ITGAX,KCNJ15,KCNJ2,LILRA6,LILRB1,LILRB2,LILRB3,LY96,MGAM,MYD88,NCF4,NFE2,NPL,P2RY13,PADI4,PILRA,SIGLEC9,TLR1,TLR2,TLR4,TLR5,TLR6,TLR7,TLR8,TYROBP,WDFY3
MSD|D1|IFN-gamma	MSD	D1	IFN-gamma	Cellular response to IFNγ (GO)|1|log2-FC	Cellular response to IFNγ (GO)	1	log2-FC	24	0.45913	0.0240151	1	0.245297	AIF1,AQP4,ASS1,B2M,CAMK2A,CAMK2B,CAMK2D,CAMK2G,CCL1,CCL11,CCL13,CCL14,CCL15,CCL16,CCL17,CCL18,CCL19,CCL2,CCL20,CCL21,CCL22,CCL23,CCL24,CCL25,CCL26,CCL3,CCL3L3,CCL4,CCL4L2,CCL5,CCL7,CCL8,CD44,CD58,CIITA,CX3CL1,DAPK1,DAPK3,EDN1,EPRS,FCGR1A,FCGR1B,GAPDH,GBP1,GBP2,GBP5,GBP6,HCK,HLA-A,HLA-B,HLA-C,HLA-DPA1,HLA-DPB1,HLA-DQA1,HLA-DQA2,HLA-DQB1,HLA-DQB2,HLA-DRA,HLA-DRB1,HLA-DRB5,HLA-E,HLA-F,HLA-G,HLA-H,IC…
[truncated: 139 more rows]

## Sheet: DEG-adaptive corr
Left	Assay	Visit	Variable	Right	Gene	Day	Unit	N	rho	pvalue	FWER-p	FDR-q	Gene Sets
[truncated: 54,561 more rows]

[truncated: 4 more sheets: Immunostates-adaptive corr, Adaptive-adaptive corr, MSD-MSD correlations, MSD fold-change]
